# Supplementary material for: Chronic IL-1 Exposed AR+ PCa Cell Lines Show Conserved Loss of IL-1 Sensitivity and Evolve Both Conserved and Unique Differential Gene Expression Profiles
Source: J Cell Signal. Author manuscript; Available in PMC 2022 Jan 4. (PMC8725614)
Supplement: JCS-20-058_Supplementary file [file NIHMS1755243-supplement-JCS-20-058_Supplementary_file.zip]

Archive with 2 entries (2 files):
- Supplementary Figures.pdf
- Supplementary Table1_MDAsubline_ThomasJardin_14Oct21.xlsx
