# Supplementary material for: Chronic IL-1 Exposed AR+ PCa Cell Lines Show Conserved Loss of IL-1 Sensitivity and Evolve Both Conserved and Unique Differential Gene Expression Profiles
Source: J Cell Signal. Author manuscript; Available in PMC 2022 Jan 4. (PMC8725614)
Supplement: JCS-20-058_Supplementary file [file NIHMS1755243-supplement-JCS-20-058_Supplementary_file.zip › Supplementary Table1_MDAsubline_ThomasJardin_14Oct21.xlsx]

## Sheet: Table Legend
TAB	EXPLANATION	DEG FILTERS/OVER REPRESENTATION ANALYSIS PARAMETERS	EXPERIMENTAL DESIGN
1_LNCaP_acute IL-1b_DEG	List of differentially expressed genes (DEG) in LNCaP, vehicle (0.1% BSA in 1xPBS) versus 25 ng/ml IL-1 beta for 3 days (GEO NCBI accession: GSE105088; Reference Thomas-Jardin, Prostate, 2018)	log2 counts per million (CPM) ≥ 0; logFC = log2 Fold Change, ≥ 0.6 or ≤ -0.6; adjusted p-value ≤ 0.05; FDR ≤ 0.05	LNCaP cells were treated with vehicle control (0.1% BSA in 1xPBS) or IL-1 beta for 3 days in DMEM + 10% FBS. At Day 3 RNA was extracted from 3 biological replicates for RNA sequencing.
2_MDA_acute IL-1_DEG	DEG list for MDAPCa2b cells treated with vehicle (0.1% BSA in 1xPBS) versus 25 ng/ml IL-1 alpha or IL-1 beta for 3 days (GEO NCBI accession: GSE181229)	log2 counts per million (CPM) ≥ 0; logFC = log2 Fold Change, ≥ 0.6 or ≤ -0.6; adjusted p-value ≤ 0.05; FDR ≤ 0.05	MDA-PCa-2b cells were chronically cultured in 0.5 ng/ml IL-1 alpha or IL-1 beta (in HPC1 + 20% FBS) for 4 months. IL-1 is cytotoxic/static, so the viable, proliferating colonies that emerged after 4 months in IL-1 alpha or IL-1 beta were expanded to generate the IL-1a subline (MDA-αs1) and the IL-1b subline (MDA-βs1). MDA-PCa-2b parental cells were cultured in vehicle (0.1% BSA in 1xPBS) in HPC1 …
3_Acute IL-1_Conserved_DEG	Conserved DEG list for acute IL-1-treated LNCaP and MDAPCa2b cells; 927 shared genes upregulated, 747 shared genes down regulated.
4_Acute IL-1_UP_Conserved_ORA GO	Over Representation Analsyis (ORA) using Webgestalt gene enrichment tool for conserved upregulated genes in acute IL-1-treated LNCaP and MDA-PCa-2b cells.	The interesting list contains 927 user IDs in which 868 user IDs are unambiguously mapped to 868 unique entrezgene IDs and 59 user IDs can not be mapped to any entrezgene ID. The GO Slim summary are based upon the 868 unique entrezgene IDs. Among 868 unique entrezgene IDs, 733 IDs are annotated to the selected functional categories and also in the reference list, which are used for the enrichment…
5_Acute IL-1_DOWN_Conserved_ORA GO	ORA using Webgestalt gene enrichment tool for conserved down regulated genes in acute IL-1-treated LNCaP and MDA-PCa-2b cells.	The interesting list contains 747 user IDs in which 699 user IDs are unambiguously mapped to 699 unique entrezgene IDs and 48 user IDs can not be mapped to any entrezgene ID. The GO Slim summary are based upon the 699 unique entrezgene IDs. Among 699 unique entrezgene IDs, 603 IDs are annotated to the selected functional categories and also in the reference list, which are used for the enrichment…
6_LNXS1_Basal_DEG	DEG list for untreated LNCaP parental versus LNas1 and LNbs1 (GEO NCBI accession: GSE142706; Reference Dahl et al., PLOS One, 2020)	log2 transcripts per million (TPM) ≥ 0; logFC = log2 Fold Change, ≥ 0.6 or ≤ -0.6; adjusted p-value ≤ 0.05; FDR ≤ 0.05	LNCaP cells were treated with 0.5 ng/ml IL-1 alpha (in DMEM + 10% FBS) for 3 months or treated with 0.5 ng/ml IL-1 beta (in DMEM + 10% FBS) for 4 months.IL-1 is cytotoxic, so the viable, proliferating colonies that emerged after 3 months in IL-1a or 4 months in IL-1b were expanded to generate the IL-1a subline (LNas1) and the IL-1b subline (LNbs1). LNCaP parental cells were cultured in vehicle (0…
7_LNXS1_Basal_UP_ORA GO	ORA using Webgestalt gene enrichment tool for upregulated genes in LNas1 & LNbs1 sublines	The interesting list contains 2954 user IDs in which 2713 user IDs are unambiguously mapped to 2713 unique entrezgene IDs and 241 user IDs can not be mapped to any entrezgene ID. The GO Slim summary are based upon the 2713 unique entrezgene IDs. Among 2713 unique entrezgene IDs, 1973 IDs are annotated to the selected functional categories and also in the reference list, which are used for the enr…
8_LNXS1_Basal_DOWN_ORA GO	ORA using Webgestalt gene enrichment tool for down regulated genes LNas1 & LNbs1 sublines	The interesting list contains 629 user IDs in which 593 user IDs are unambiguously mapped to 593 unique entrezgene IDs and 36 user IDs can not be mapped to any entrezgene ID. The GO Slim summary are based upon the 593 unique entrezgene IDs. Among 593 unique entrezgene IDs, 443 IDs are annotated to the selected functional categories and also in the reference list, which are used for the enrichment…
9_MDAXS1_Basal_DEG	DEG list for MDA-PCa-2b parental (0.1% BSA in 1xPBs (IL-1 vehicle)) versus untreated MDA-as1 and MDA-bs1 (GEO NCBI accession: GSE181229)	log2 counts per million (CPM) ≥ 0; logFC = log2 Fold Change, ≥ 0.6 or ≤ -0.6; adjusted p-value ≤ 0.05; FDR ≤ 0.05	MDA-PCa-2b cells were chronically cultured in 0.5 ng/ml IL-1 alpha or IL-1 beta (in HPC1 + 20% FBS) for 4 months. IL-1 is cytotoxic/static, so the viable, proliferating colonies that emerged after 4 months in IL-1 alpha or IL-1 beta were expanded to generate the IL-1a subline (MDA-αs1) and the IL-1b subline (MDA-βs1). MDA-PCa-2b parental cells were cultured in vehicle (0.1% BSA in 1xPBS) in HPC1 …
10_MDXS1_Basal_UP_ORA GO	ORA using Webgestalt gene enrichment tool for upregulated genes in MDA-as1 & MDA-bs1 sublines	The interesting list contains 204 user IDs in which 186 user IDs are unambiguously mapped to 186 unique entrezgene IDs and 18 user IDs can not be mapped to any entrezgene ID. The GO Slim summary are based upon the 186 unique entrezgene IDs. Among 186 unique entrezgene IDs, 147 IDs are annotated to the selected functional categories and also in the reference list, which are used for the enrichment…
11_MDXS1_Basal_DOWN_ORA GO	ORA using Webgestalt gene enrichment tool for down regulated genes in MDA-as1 & MDA-bs1 sublines	The interesting list contains 184 user IDs in which 174 user IDs are unambiguously mapped to 174 unique entrezgene IDs and 10 user IDs can not be mapped to any entrezgene ID. The GO Slim summary are based upon the 174 unique entrezgene IDs. Among 174 unique entrezgene IDs, 145 IDs are annotated to the selected functional categories and also in the reference list, which are used for the enrichment…
12_Sublines_Conserved_DEG	Conserved basal DEG list for LNas1, LNbs1, MDA-as1, MDA-bs1 sublines; 55 shared genes upregulated, 17 shared genes down regulated.
13_Sublines_Conserved_UP_ORA GO	ORA using Webgestalt gene enrichment tool for conserved upregulated genes in LNas1, LNbs1, MDA-as1, MDA-bs1 sublines	The interesting list contains 55 user IDs in which 50 user IDs are unambiguously mapped to 50 unique entrezgene IDs and 5 user IDs can not be mapped to any entrezgene ID. The GO Slim summary are based upon the 50 unique entrezgene IDs. Among 50 unique entrezgene IDs, 37 IDs are annotated to the selected functional categories and also in the reference list, which are used for the enrichment analys…
14_Sublines_Conserved_DOWN_ORA GO	ORA using Webgestalt gene enrichment tool for conserved down regulated genes in LNas1, LNbs1, MDA-as1, MDA-bs1 sublines	The interesting list contains 17 user IDs in which 16 user IDs are unambiguously mapped to 16 unique entrezgene IDs and 1 user IDs can not be mapped to any entrezgene ID. The GO Slim summary are based upon the 16 unique entrezgene IDs. Among 16 unique entrezgene IDs, 14 IDs are annotated to the selected functional categories and also in the reference list, which are used for the enrichment analys…

## Sheet: 1_LNCaP_acute IL-1b_DEG
GENE NAME	LnCAP_VEH-VS-LnCAP_IL1b.logFC	LnCAP_VEH-VS-LnCAP_IL1b.FDR
CCL20	15.8495	1e-20
PIGR	14.7299	1e-20
VNN1	12.1152	1e-20
KMO	11.7839	1e-20
VNN3	11.6066	1e-20
LCN2	10.8391	1e-20
CHI3L2	10.7522	1e-20
GJA1	10.6829	1e-20
SERPINB7	10.6135	1e-20
CCSER1	10.5339	1e-20
TDO2	9.93035	1e-20
SULT1C2P1	9.75968	1e-20
SAA2-SAA4	9.6654	1e-20
SLC28A3	9.65644	1e-20
LOC645638	9.56339	1e-20
SAA2	9.52897	1e-20
FAM3D	9.26124	1e-20
CES1	9.05904	1e-20
SDCBP2	9.01669	1e-20
GPR110	8.91928	1e-20
PI3	8.88256	1e-20
MMP7	8.86494	1e-20
DAPP1	8.85682	1e-20
PTGS2	8.8417	1e-20
SULT1C4	8.39971	1e-20
PLA2G2F	8.36402	1e-20
SNPH	8.34134	1e-20
CP	8.19416	1e-20
BIRC3	8.17567	1e-20
CIITA	8.13271	1.90552e-12
SAA1	8.04919	1e-20
SAA4	8.02013	5.4991e-18
CCL2	8.01373	1e-20
NOX1	7.86634	1e-20
NPHS1	7.73579	1e-20
ITGAM	7.7047	1e-20
PIP	7.59274	1e-20
TNF	7.48183	1e-20
KRT7	7.39205	6.89796e-08
CTSS	7.34821	1e-20
CFB	7.32852	1e-20
GPX2	7.23973	1e-20
C2CD4A	7.2213	2.07382e-09
HLA-DQA1	7.18586	9.35264e-10
VNN2	7.18378	1e-20
STX11	7.16373	1e-20
AKR1C1	7.09437	1e-20
PDE4B	7.05722	1e-20
DENND2D	7.0211	3.47627e-10
TNFSF18	6.9859	1e-20
CFTR	6.91	1e-20
IL19	6.88283	2.55862e-08
PDK4	6.87441	1.81329e-07
UGT1A7	6.87011	1e-20
UGT1A6	6.86823	1e-20
UGT1A8	6.86153	1e-20
UGT1A10	6.86095	1e-20
UGT1A5	6.85989	1e-20
UGT1A9	6.85987	1e-20
UGT1A4	6.85987	1e-20
SCARA5	6.83747	4.70044e-09
UGT1A1	6.81653	1e-20
LGALS9	6.80149	6.31e-12
IL2RG	6.78311	1e-20
UGT1A3	6.77795	1e-20
GBP3	6.75621	1e-20
AKR1C2	6.7083	1e-20
C3	6.68598	1e-20
LAMB3	6.68559	1e-20
PDZK1IP1	6.68376	1e-20
MUC2	6.63439	2.61799e-05
CXCL5	6.63129	1.39859e-06
ETV4	6.61058	2.10302e-17
KRTAP3-3	6.57523	1e-20
PROM1	6.53431	2.06732e-07
L3MBTL4	6.52693	1.68184e-07
IL32	6.52056	1e-20
UBD	6.51728	1e-20
TLR2	6.5166	1e-20
PDGFRA	6.47897	1.91537e-07
GP1BA	6.4392	1e-20
STAT4	6.38193	1.20724e-06
SERPINB4	6.37482	2.40896e-06
PLA2G4A	6.36812	1e-20
PLA2G2A	6.34996	1e-20
IP6K3	6.33256	1e-20
GPR37L1	6.3301	1e-20
SLC5A1	6.30764	1e-20
GJB3	6.24957	8.53991e-06
DOCK10	6.22201	1e-20
TLR7	6.2046	4.86799e-20
S100A14	6.20238	1e-20
FCGBP	6.18562	5.19207e-19
REG4	6.12758	1.76666e-15
GUCY1B2	6.0859	1e-20
NXPE1	6.07672	1e-20
SBF2-AS1	6.07447	1.02224e-05
MRC2	6.06835	0.000182118
ICAM1	6.0591	1e-20
CEACAM5	6.05568	1e-20
ALDH3A1	6.04228	5.91568e-10
APOL1	6.03697	1e-20
TNFSF10	5.96059	1e-20
CES3	5.95032	1e-20
PLA2G4C	5.9494	1e-20
IL1B	5.92947	1e-20
KDR	5.92371	2.20877e-05
GLDN	5.87693	2.53265e-13
CEACAM6	5.85736	1e-20
GJB2	5.80835	1e-20
ZC3H12C	5.80783	1e-20
AKR1C3	5.74602	1e-20
SHISA3	5.70898	1e-20
SH3TC2	5.70261	1e-20
LOC344887	5.68346	6.97893e-12
HLA-DRA	5.62699	1e-20
SPRY4	5.60632	1e-20
FFAR2	5.59579	1e-20
SAMD9L	5.59114	0.00027138
INPP1	5.58737	0.0001929
IL8	5.55258	1e-20
RDH16	5.53793	1e-20
ITGB8	5.51603	1.33326e-11
C6orf141	5.4962	0.000252554
S100A7	5.4957	0.000329075
HDAC9	5.43693	1e-20
SP140L	5.43466	1e-20
XAF1	5.36429	4.17701e-14
NFKBIZ	5.36337	1e-20
SCUBE3	5.34884	1e-20
TNFAIP3	5.32825	1e-20
PALM3	5.29405	8.00992e-11
FGFBP1	5.28117	0.000889775
IL7R	5.27916	0.000932216
LIPH	5.27268	1e-20
IGFBP3	5.26409	1e-20
ABCA12	5.25031	1e-20
GPRC5A	5.24409	8.82227e-16
CASP10	5.22241	1e-20
LTB	5.21326	1.62279e-05
RND1	5.19454	3.2158e-19
ITGB6	5.19112	1.28137e-18
ANKRD33B	5.16988	6.58679e-10
TCN1	5.15986	0.0015578
B3GALT1	5.15797	0.00174563
CXCL2	5.15506	0.00165732
UBA7	5.15364	2.77133e-17
TPBG	5.12646	6.52814e-15
SLC12A2	5.12363	1e-20
GIMAP6	5.10546	1e-20
CD74	5.08025	5.43345e-13
PTGES	5.0779	1e-20
SEMA3C	5.07323	1e-20
HLA-DRB1	5.02135	0.00357621
PLXNC1	5.02117	0.00241435
NR2F1	5.02052	0.00233112
GBP4	5.00505	1e-20
SNCAIP	4.9861	1e-20
NEURL3	4.96119	1e-20
LRG1	4.95953	1e-20
PLEKHG7	4.94326	1.81159e-17
ST6GALNAC2	4.92245	1e-20
FUNDC1	4.87747	0.004587
HOXA-AS4	4.87546	0.00408311
ICOSLG	4.87465	1e-20
CPNE8	4.87257	0.00681807
CLLU1OS	4.86026	1.12218e-15
MATN2	4.82295	1e-20
FEZ1	4.80175	1e-20
LHFPL2	4.79985	1e-20
SIRPA	4.79922	1e-20
DIO3	4.79236	1e-20
FJX1	4.78656	1e-20
APOL6	4.78331	1e-20
APOL3	4.76338	1e-20
ACSL5	4.76297	1e-20
OAS2	4.75716	1e-20
PSMB9	4.73573	2.73994e-13
PLCD4	4.71381	0.00732441
THSD1	4.71215	0.00696083
FBXL2	4.71021	0.00747436
KCNN4	4.70818	0.0114891
SEMA5A	4.6812	1.26827e-06
DUSP6	4.67664	1e-20
GFPT2	4.6662	1e-20
KRT20	4.66546	1e-20
RELB	4.61467	1.01033e-15
SLC6A12	4.6125	1e-20
TMC5	4.60117	1e-20
TRDN	4.57741	1e-20
TNFRSF9	4.57587	2.87369e-10
NMI	4.56555	1e-20
KRT15	4.55305	5.78324e-10
DMKN	4.54737	3.92446e-17
LOC152225	4.5314	0.0136096
FLJ42709	4.52925	0.0135023
CTTNBP2	4.52817	1e-20
MYEOV	4.52719	0.0157568
GALNT6	4.52602	0.0137042
CPED1	4.52414	0.0139073
INHBA	4.52241	0.0145836
GBP2	4.51047	1e-20
NOD2	4.50588	1e-20
CXCL17	4.50425	2.91007e-11
SLC44A4	4.49985	1e-20
CCDC83	4.48681	1e-20
TMOD1	4.48494	1e-20
BCAS1	4.46927	1e-20
CDKN2B	4.46786	1e-20
CD68	4.46336	3.19834e-20
IKBKE	4.42339	2.30572e-16
DCLK1	4.40601	1.58421e-19
ABCA4	4.36545	1e-20
AKR1B10	4.35672	1.27369e-10
SOX9	4.33149	1e-20
FBN1	4.32847	1e-20
FKBP1A-SDCBP2	4.32765	1.57897e-13
CAPN8	4.32482	1.00476e-08
PLSCR4	4.32153	0.0260261
TMEM156	4.32039	0.0264261
HTATSF1P2	4.31957	1e-20
CCNA1	4.31808	0.0238187
ARSJ	4.31554	0.0240437
HOTTIP	4.31205	0.0246747
TGFB1I1	4.30212	0.0328559
BCL2L15	4.29803	6.32382e-15
DAB1	4.29008	1e-20
SH3PXD2A	4.28181	1e-20
PRSS22	4.25626	3.13881e-06
ABCC3	4.24042	5.3932e-05
CATSPERB	4.21358	8.59863e-20
GBP5	4.20988	1.63187e-13
CD24	4.1932	1e-20
HSD17B2	4.18552	1.53076e-10
CCDC160	4.18227	1.13134e-15
STAU2-AS1	4.15998	8.53667e-08
NOS3	4.1589	1e-20
ZDHHC1	4.15534	1.37718e-05
GLYATL2	4.152	1e-20
DUSP5	4.10293	1e-20
HCP5	4.10088	1e-20
TNFSF15	4.10053	1.68398e-17
IRAK2	4.08838	1e-20
KIAA1456	4.06865	0.0439981
CTNND2	4.06835	0.0435316
CDC42EP1	4.06648	2.04705e-05
VSTM5	4.06626	0.043684
MALL	4.06527	1e-20
TENM3	4.0651	0.0457695
ZNF439	4.06509	0.0458294
MYOF	4.06276	1e-20
SLAMF7	4.06211	3.44423e-07
OR51E2	4.04693	1e-20
COL17A1	4.04329	4.40545e-17
NAV2	4.03288	1e-20
ST5	4.03251	1e-20
PLAU	4.03064	4.77023e-07
CARD6	4.02916	6.94893e-17
KCNS3	4.01201	1e-20
FGF1	4.00582	2.49411e-09
SLC6A14	3.99606	0.000245639
C4orf19	3.99152	1e-20
RARRES3	3.96985	1.86988e-18
GBP1	3.95427	1e-20
C19orf21	3.95159	1.89486e-10
TYRP1	3.94617	4.37307e-16
HMGCS2	3.9328	1e-20
GSN	3.92522	5.46478e-16
LAMC2	3.91257	1e-20
MAP3K8	3.90738	1e-20
SCARA3	3.90476	1.08978e-12
SPINK1	3.87443	1.01412e-05
RUNX1	3.87179	1e-20
PCDH11Y	3.86988	1e-20
SLC22A4	3.85517	0.000304134
TRPV3	3.84228	9.00824e-12
BARX2	3.84007	1e-20
SYTL2	3.83349	1e-20
ABCA13	3.81221	3.79325e-07
S100P	3.81115	1.10474e-16
CSF1	3.80158	1e-20
RAET1L	3.79713	1e-20
S100A9	3.78456	1.40134e-15
PTPRH	3.78435	4.35814e-15
MMP1	3.78272	6.37479e-08
SERPINA1	3.7787	8.77267e-18
SYT1	3.77538	0.000735776
PARM1	3.77149	1e-20
IER3	3.75929	1.24047e-10
ZNF648	3.75805	1e-20
VWA7	3.74252	1.20724e-06
SLC1A2	3.72745	2.34896e-11
TMTC1	3.72441	3.76565e-18
NTRK2	3.72053	3.09338e-10
TMC1	3.70155	1e-20
C10orf54	3.69912	7.21813e-06
MYO7B	3.68703	0.000103156
TIMP1	3.66474	2.53443e-05
TNFRSF21	3.66446	1e-20
FMN1	3.65806	1e-20
SYT17	3.65561	2.22137e-12
FAM167A	3.65258	1e-20
LRRC2	3.63521	1.98575e-09
PLXDC2	3.62741	1e-20
TRIM22	3.62668	1e-20
EDNRA	3.62233	1.24289e-06
OAS1	3.62161	1e-20
CHST2	3.61443	7.92121e-13
SIRPB1	3.60866	0.00104504
DLL4	3.60529	2.36921e-07
ARHGAP26	3.60253	1e-20
CEACAM1	3.59263	1e-20
EGLN3	3.58703	1e-20
C12orf39	3.58209	1.55007e-08
SOD2	3.56763	1e-20
CYP3A5	3.56332	1e-20
SRD5A3	3.56013	1e-20
PRG4	3.53832	0.000164986
SGK1	3.53142	1e-20
CAMK2N1	3.5255	1e-20
NDRG4	3.52529	3.28978e-14
MST1R	3.51517	3.12007e-07
PSMB8	3.49412	1.68578e-11
HLA-DPA1	3.47845	1.39663e-09
DIO3OS	3.47739	1.13095e-08
FAM131B	3.4702	1e-20
SORBS2	3.46866	1e-20
SPNS2	3.46803	0.0028137
IFNGR1	3.46472	1e-20
BAI2	3.46145	1.23103e-06
SCN8A	3.431	6.07218e-16
IFI27L2	3.43006	0.00135624
DAPK2	3.42375	1e-20
SNTB1	3.42141	0.00550392
TNFSF12	3.42	0.00694522
SDR16C5	3.41759	3.72767e-09
BNIPL	3.40773	1e-20
SLC51A	3.39981	9.58682e-15
SQSTM1	3.39299	2.16972e-17
IRF1	3.3829	1e-20
BST2	3.37868	1.60995e-05
ITGB4	3.3713	0.000119342
ZNF117	3.36739	3.61553e-16
IFIT3	3.34372	1e-20
DPP4	3.33846	1e-20
TRIM34	3.33398	3.68563e-09
CSGALNACT1	3.31253	1e-20
PTCHD4	3.31177	0.000334635
PROX1	3.31071	0.00662384
CLCN1	3.30713	3.14993e-10
EFHC2	3.30613	1e-20
EBF2	3.29044	1e-20
RGS17	3.28999	6.20915e-15
NFKBIE	3.28802	3.77309e-19
SAMD9	3.28776	2.58604e-12
ADD2	3.28464	4.38482e-19
BMP6	3.26899	1e-20
C8orf4	3.26852	1e-20
ENG	3.26605	0.000212596
TRIM6-TRIM34	3.26073	4.91759e-10
TSPAN8	3.25741	6.79667e-05
LOC100505702	3.2536	7.05204e-10
IFI44	3.24964	1.50195e-18
TOP1P1	3.24687	2.83891e-12
LOC440028	3.24584	2.44257e-08
HNF4G	3.23167	3.37352e-13
OPTN	3.2108	1e-20
RHBDL2	3.19517	1.44064e-20
TLL1	3.18997	3.52549e-20
ALS2CL	3.18924	1.43446e-07
NT5E	3.17736	3.42838e-07
CCNJL	3.17103	8.31353e-08
HLA-DPB1	3.17088	0.00235777
C1S	3.16317	1e-20
JUNB	3.14667	0.000656818
KRT10	3.14589	1e-20
HRH1	3.14419	1.62922e-09
FAM222A	3.12576	1.19873e-18
FKBP1A	3.11518	1e-20
LOC113230	3.11164	2.43853e-12
ZEB1	3.11156	6.34777e-14
ANGPTL2	3.11066	7.86525e-07
HOXA13	3.11043	2.79334e-07
RCAN2	3.10326	3.17186e-16
RAC2	3.10144	0.00285789
SAT1	3.09951	1e-20
HLA-F	3.08549	0.000325223
UBASH3A	3.08494	0.0196585
TRIM6	3.08359	0.0159207
TYMP	3.08234	4.64362e-05
SLC44A5	3.0801	0.0210568
C10orf10	3.07931	2.58967e-11
CCDC146	3.06982	2.28835e-12
AGPAT4	3.06794	2.25172e-10
MUC20	3.06135	1.03953e-16
GIMAP2	3.06067	1e-20
TLE4	3.06003	1.25362e-09
PNLIPRP3	3.0578	2.41842e-09
SYNC	3.05453	9.6484e-07
OSBPL7	3.04676	4.97925e-05
FLJ13197	3.04588	1.49053e-16
TMEM92	3.04	0.00348389
MAP6	3.03666	0.00154664
FAM171B	3.03605	0.00435286
TMEM51-AS1	3.0322	1e-20
PAPSS2	3.0263	6.05386e-11
BFSP1	3.02433	2.65488e-10
SDC4	3.02415	1e-20
FMO4	3.02079	5.86636e-17
PLSCR1	3.01569	3.82927e-13
MVP	3.00249	8.29906e-06
ATP10D	2.98782	1.18383e-08
MMP10	2.98746	4.13185e-18
MAP2	2.98155	1e-20
ID1	2.97346	4.81583e-08
MYPN	2.95568	0.02594
MUM1L1	2.95184	0.0367594
TXNIP	2.94538	1.32209e-20
LURAP1L	2.94452	1e-20
BCL3	2.93587	8.79431e-07
C1orf106	2.93502	1e-20
FRY	2.92532	1e-20
PGM2L1	2.916	8.96516e-17
FAM189A1	2.90853	1.11589e-09
ALDH1L2	2.88592	3.70057e-11
MECOM	2.88037	0.00478794
TAPBP	2.87833	1e-20
FAR2	2.87692	3.09271e-13
TLR6	2.8752	4.85179e-05
MUC5B	2.87405	0.00816683
UCP2	2.87123	0.000786474
FAM107A	2.8646	1.71582e-10
TJP3	2.86139	7.6839e-06
TLE1	2.85716	1e-20
HOXA11-AS	2.84347	1.02831e-06
BTC	2.83658	7.19214e-07
LDLRAD4	2.83304	0.000158236
ZBTB43	2.83251	1e-20
BCAP29	2.82844	4.8295e-18
LYZ	2.81961	3.09683e-07
EGF	2.80949	1e-20
RGS20	2.80814	0.0429499
FN1	2.80805	1e-20
NFKBIA	2.80483	1e-20
KCNU1	2.80174	1.76313e-14
MGC32805	2.79822	0.0486301
PARP6	2.78966	9.71436e-17
ANO9	2.77997	2.21657e-06
HLA-H	2.77812	0.00526847
NNT	2.75297	1.32749e-07
CEBPD	2.74787	1.78957e-08
P4HA3	2.74426	7.68793e-05
ARHGEF28	2.7433	8.14591e-15
ELF3	2.72056	9.83318e-14
UNC80	2.71819	3.82927e-13
TRANK1	2.70668	2.74581e-19
TMEM116	2.70475	1e-20
RASD1	2.70271	5.67283e-09
CA12	2.69399	1e-20
FRK	2.69203	1.59171e-13
PCSK9	2.69081	0.0276587
HOXB3	2.68629	5.22225e-10
FBXO32	2.68114	9.48802e-14
APLF	2.68028	2.84717e-12
LOC100506123	2.67843	2.00404e-17
UNC5B	2.67608	8.70371e-10
ATP8B1	2.67339	2.43713e-15
KLF4	2.66779	1e-20
CCDC64	2.66606	3.5506e-12
CD44	2.66605	2.36225e-06
ZC3H12A	2.66122	6.50262e-06
ASZ1	2.65952	4.14395e-12
MIR548AA1	2.65767	1.50673e-13
ADORA2A	2.65512	2.89789e-07
RASGRP1	2.6474	1.45506e-10
PTPRK	2.64633	1e-20
TMEM63A	2.64606	2.95251e-17
SUSD2	2.63997	3.01204e-05
KLHDC7B	2.63701	1.74419e-09
CHST11	2.63647	5.0181e-18
EGR1	2.63631	5.50668e-13
SQRDL	2.63069	1e-20
TLL2	2.63009	1.31961e-15
COL5A1	2.62653	0.00135127
LRRC66	2.62208	0.000230804
ARL4C	2.61793	1e-20
PLAT	2.61753	0.000470421
OPN3	2.61745	1.77565e-12
HLA-B	2.61568	9.21585e-13
ST6GAL1	2.61334	1e-20
NFKB1	2.61143	1e-20
KANSL1L	2.61117	6.28344e-14
FANK1	2.6086	5.67786e-15
AMPD3	2.60614	3.80671e-08
FAM83A	2.60601	0.000159472
ACE2	2.60599	3.51518e-15
WIPF3	2.60504	0.01569
ABCA1	2.60288	5.88803e-10
PALMD	2.60176	5.09076e-12
PISD	2.59945	5.34324e-12
CLDN11	2.56781	0.000180756
AFAP1L1	2.56495	0.000141744
SPTLC3	2.55259	3.27422e-18
NPAS2	2.54677	1e-20
NAB1	2.54187	2.73994e-13
HLX	2.53419	0.000302652
GOLGA8S	2.52521	1.94622e-08
POU2F3	2.52453	1.24427e-15
TCF7L1	2.52134	0.00891273
MAP1B	2.52037	1e-20
CEACAM19	2.51468	6.95453e-05
COL16A1	2.50922	0.000469936
ATRNL1	2.50756	1.55938e-13
PLEKHA6	2.50721	1e-20
DNAH11	2.50463	0.000240266
NSFL1C	2.50351	1e-20
FAIM3	2.5002	1.64508e-13
STOM	2.49904	9.03633e-07
ERV3-1	2.49384	9.59037e-12
PARD6G-AS1	2.49154	2.44305e-16
TMEM217	2.48935	3.68602e-13
NFKB2	2.48902	1.32663e-11
TIAM2	2.48013	4.37597e-07
HLA-DQB1	2.4745	0.0062843
WDR65	2.47354	5.4153e-10
AZGP1	2.47031	9.72824e-16
LPXN	2.4617	1e-20
EML6	2.46156	5.17649e-16
SIPA1L2	2.46038	2.35522e-20
TFF1	2.45921	0.00344377
CDKN2B-AS1	2.45849	1.58068e-06
GCNT3	2.4517	7.04521e-11
TNFAIP2	2.45049	4.02188e-09
CLIC2	2.44149	4.61129e-11
PADI1	2.44042	1.89644e-05
LRRC36	2.43563	6.52394e-08
LEF1	2.43532	5.41953e-18
SYT7	2.43397	1.24857e-12
C5orf4	2.42905	4.69507e-12
PGBD5	2.41628	6.902e-09
FAM198B	2.41135	1e-20
LRP4	2.40872	3.02883e-10
TMEM45B	2.40809	1e-20
AQP3	2.40784	1.81795e-06
IZUMO4	2.39604	0.000224086
SSTR5-AS1	2.39173	7.53988e-06
CD163L1	2.38721	1.53775e-13
UST	2.38702	4.15732e-17
NLRC5	2.38701	9.3029e-07
OASL	2.38083	1.73698e-09
NAV3	2.37973	1.01156e-15
RUNX2	2.37195	4.08635e-12
SP100	2.36678	5.15654e-20
GADD45G	2.36423	0.0131628
WDR96	2.35899	1.69267e-09
LY96	2.35265	8.51097e-05
NIPAL2	2.35153	1.23339e-15
PCED1B	2.3491	6.57028e-08
TNIP1	2.34675	3.79282e-08
NCF2	2.34224	0.00254349
TAPBPL	2.33283	0.000451813
COL9A2	2.33203	1.71089e-05
LOX	2.33048	6.5431e-06
LGALS3BP	2.32829	2.17148e-09
TRPS1	2.32735	1.95561e-13
MET	2.32717	8.0719e-08
VWA2	2.32175	2.67668e-13
HSD17B14	2.31401	1.37412e-05
TGFBR3	2.31215	2.04411e-18
SAMD5	2.30841	9.12374e-11
PIP5K1B	2.30362	6.69124e-06
B3GALT4	2.29512	0.00121777
AHNAK	2.29446	1e-20
TMEM158	2.29384	5.46755e-09
RNF207	2.28891	5.22878e-11
HKDC1	2.28827	3.66825e-06
CHN2	2.28511	2.71541e-06
RASSF6	2.28134	0.0245562
TMEM165	2.27948	4.14937e-19
FOXC1	2.27751	5.03427e-05
GALNT10	2.27675	1e-20
UBE2L6	2.2766	5.85458e-08
MGAT4A	2.2755	2.39467e-10
SLFN5	2.27502	2.36539e-19
ATP2B1	2.26782	2.99657e-13
CCDC17	2.26527	4.01117e-08
LFNG	2.26475	8.21535e-08
HIST1H2BC	2.26422	3.21224e-05
TOX3	2.25989	1e-20
SFN	2.25782	0.0253523
SLC4A5	2.25608	1.04966e-06
HOXA9	2.25544	1.23665e-10
PSORS1C1	2.24384	0.00127715
IDO1	2.24348	0.000875681
DDC	2.2347	4.67124e-19
PRTG	2.22373	1.51379e-11
SLC4A8	2.22121	0.00558241
CRISP3	2.22	1.07369e-10
IFIH1	2.2192	3.24251e-14
SERPINI1	2.2175	2.26106e-10
PARK2	2.21513	7.15379e-11
TBX19	2.21138	1.9791e-10
TBC1D2	2.21132	3.27312e-05
CDKN2A	2.21056	1.07405e-15
FLJ35282	2.20524	1.25199e-05
HR	2.20354	0.00202655
FAM110C	2.20048	1.99479e-11
KIAA1147	2.19324	2.03775e-13
APCDD1	2.193	4.25842e-13
GPR153	2.18894	3.39989e-06
CCDC85A	2.18714	7.30688e-09
SERPINE1	2.18504	0.0425025
SOX6	2.18118	0.000620918
TP53INP2	2.1746	1e-20
FCGR2C	2.17444	5.69748e-09
MX2	2.17289	0.00782521
ERAP1	2.17237	4.74022e-19
TUBA1A	2.17201	1.67318e-13
COL27A1	2.16982	0.00342537
KCNK6	2.16619	0.0103307
SDCBP	2.16223	1.83125e-14
DPY19L1	2.15903	1.12904e-10
GALNT7	2.15636	7.66892e-15
PLEKHS1	2.1544	5.3407e-07
RNF24	2.15005	2.16871e-20
NBEA	2.14897	5.25097e-11
RBP4	2.14801	0.0275606
LOC389791	2.14756	6.77312e-08
CCDC64B	2.14744	0.0240917
AMIGO2	2.14484	4.07829e-12
ALDH3B2	2.14472	9.76043e-11
RNF145	2.14342	1.81456e-13
NEDD9	2.1426	2.61371e-10
FAM177B	2.13786	2.10931e-09
C7orf63	2.13653	1.55425e-09
ZFP36L1	2.13534	1e-20
AUTS2	2.13226	2.8601e-15
TBXAS1	2.13043	2.71257e-14
N4BP2L1	2.1281	9.18416e-05
SH3BGRL3	2.12795	2.24272e-08
LOC730102	2.12701	0.0212972
FAT1	2.12226	1e-20
KCNMB4	2.11957	0.000912732
DNAJC12	2.11475	1.26414e-14
SHC3	2.11464	3.76364e-13
CADM2	2.10804	0.000908633
CDH3	2.10518	0.00017174
FAM189A2	2.10287	3.27649e-09
LOC100216479	2.10241	3.31138e-15
ITGAV	2.10066	6.98594e-09
MEGF6	2.09391	1.41989e-12
FBXL13	2.0918	1.50312e-08
MDGA1	2.09142	9.95894e-06
ITPR2	2.09141	2.83891e-12
OAS3	2.09023	1e-20
GALNT12	2.08798	0.00389324
PLA2G4D	2.08782	7.31646e-08
PDZK1	2.08437	0.0419216
C1orf54	2.08397	0.000647323
MLPH	2.0835	8.45277e-10
NFASC	2.08338	0.000129585
SLC6A16	2.08112	1.99024e-07
LPAR3	2.07582	4.31512e-05
RHOV	2.07536	5.72981e-08
GOLGA8T	2.07473	1.15151e-05
CNTN5	2.07468	8.06125e-07
ZNF703	2.07464	9.70108e-08
HOXA10-HOXA9	2.0682	6.41546e-09
GRIP1	2.06385	0.00325556
HSD11B2	2.0606	0.00263902
SPINK5	2.05782	0.0289828
IL36RN	2.04868	1.35349e-09
TMEM159	2.04807	4.06498e-15
RAPGEF4	2.0477	0.00716641
CYGB	2.04543	0.0328455
NHS	2.03874	0.000334471
PIK3IP1	2.03798	2.03726e-09
RSAD2	2.03256	1.09985e-08
IFITM1	2.03233	0.00489455
ARHGAP27	2.03083	0.000129356
SLC26A4-AS1	2.02985	7.87727e-10
ZFP36	2.02934	9.00404e-15
HNMT	2.02553	0.00335006
TMEM173	2.02464	1.62296e-05
C2	2.02344	0.000423174
LOC730091	2.02024	2.04046e-08
LIPG	2.01917	2.91259e-07
TACSTD2	2.01884	2.97049e-09
EMP1	2.018	7.33915e-14
FTH1	2.01385	5.05597e-19
FOS	2.0052	2.02865e-07
SELM	1.99894	0.0066046
C1orf27	1.99767	9.71796e-11
CD63	1.99216	1e-20
NR4A2	1.99021	2.91167e-09
DUSP10	1.9898	1.61385e-14
C1orf56	1.98227	0.0386338
ST3GAL5	1.98223	4.11019e-10
NUDT8	1.9726	0.0102961
MARCH3	1.97196	2.32316e-12
GLUL	1.9717	4.7981e-19
LOXL2	1.96927	2.28027e-05
ETV5	1.96839	9.89368e-09
MTSS1	1.96555	9.92673e-11
NOV	1.96484	5.34672e-11
SNX22	1.96314	0.0114687
EPAS1	1.96111	2.70822e-15
GPNMB	1.95898	5.70084e-15
COL18A1	1.95662	0.0135212
FBXL7	1.95428	1.48731e-11
APLP1	1.95316	7.3502e-05
EPHA1	1.95261	5.49342e-05
HES1	1.95237	7.13176e-10
FSIP2	1.9522	0.000654032
MAST4	1.94999	9.68097e-20
KLHL41	1.94789	5.31504e-05
S1PR3	1.94732	5.37889e-15
IL1RN	1.94423	2.01179e-09
ZPLD1	1.94406	1.74891e-08
LASP1	1.9431	1e-20
CNTD1	1.94231	3.01769e-09
ASPHD2	1.94205	2.62193e-09
MGAT5	1.94125	1e-20
TSPAN1	1.94121	2.3673e-17
WNT4	1.94011	8.58748e-05
ALCAM	1.93275	4.29553e-08
MFSD4	1.93263	1.39181e-11
NQO1	1.92721	6.91146e-19
FAM102A	1.92611	8.81415e-07
ITPR3	1.92455	2.16615e-05
HOXA11	1.92273	6.6216e-07
DENND2A	1.92249	0.0158278
DDX60L	1.9156	6.76683e-06
PDE8A	1.91264	1.93564e-15
FAM46A	1.91231	3.66876e-05
ETV6	1.91138	4.58103e-13
PRR15	1.91045	4.8893e-05
AHDC1	1.91014	0.000721035
CELF6	1.90991	1.51319e-10
TLR3	1.90661	1.06141e-06
GMPR	1.90499	2.19194e-06
IFIT2	1.90493	2.03476e-11
SLC25A29	1.90473	0.00022131
HAS3	1.9004	3.37582e-12
SLC2A6	1.89877	0.00491873
GPR3	1.89316	0.000286137
CD177	1.88182	1.55723e-07
DOCK11	1.88153	1.86893e-07
WDR78	1.88047	9.1918e-06
DNM3	1.88022	1.46697e-06
PIP5KL1	1.87837	0.00720229
TRIM38	1.87586	1.69235e-11
HLA-C	1.87392	1.50411e-06
SCN1B	1.87373	0.0413699
ZDHHC14	1.87286	8.65566e-14
USP54	1.86882	1e-20
RNF19A	1.86769	5.18316e-11
ZMAT1	1.86555	0.000706383
ARHGAP32	1.86442	1.64142e-12
DTX4	1.86403	1.98547e-05
GTF2IRD2	1.86202	2.24272e-08
ESPN	1.86142	0.0445648
CLCF1	1.86024	0.00469621
KCNQ1	1.8574	3.92849e-05
LOC100272228	1.8544	1.09079e-05
NAT1	1.85438	1.69267e-09
MALAT1	1.8536	3.55457e-06
ZNF503	1.85185	1.86383e-10
ZMIZ2	1.85068	0.00428978
LOC286367	1.8499	3.8256e-06
ZG16B	1.84775	9.06691e-08
C11orf70	1.8475	0.0477144
ASPH	1.84083	3.61111e-12
LOC338758	1.84037	3.70607e-07
SUSD4	1.83897	9.84005e-08
C1orf226	1.8334	7.04541e-08
GPR137C	1.83052	0.000103987
CCDC69	1.8305	3.54868e-10
SRCIN1	1.82992	3.5452e-05
COL13A1	1.82856	0.0402458
NEXN	1.827	0.000492842
CLUHP3	1.82595	1.5851e-05
RNASEL	1.82421	8.68362e-09
FMO5	1.81775	6.57757e-06
ANO7	1.81619	7.24846e-06
CORO2A	1.81612	2.50738e-17
LOC256021	1.81606	2.24272e-08
MR1	1.80753	1.12637e-11
PSTPIP2	1.80729	4.50864e-08
MYB	1.80675	3.70645e-08
ST3GAL1	1.80582	1e-20
SRGAP2	1.80451	3.92682e-19
NEU1	1.79935	3.75555e-09
B2M	1.79933	2.16498e-15
ACTR3C	1.79891	4.04161e-07
LRRC39	1.79745	0.000318405
HOXA10	1.79693	1.15006e-16
LDOC1	1.79675	1.70201e-07
DDX60	1.79303	1.26827e-06
KCNJ2	1.79153	0.00318434
FAM118B	1.78814	5.64275e-13
HOXC13	1.78589	3.80753e-10
TPCN1	1.78514	3.83807e-07
PM20D2	1.78499	0.0298804
GLIPR1	1.78389	0.000226528
TMEM144	1.78119	1.38816e-09
ARHGEF3	1.77812	2.39579e-10
DDR2	1.77677	6.93074e-07
IER5L	1.77636	0.000336405
LOC441081	1.77231	3.75747e-08
TGM3	1.772	1.29937e-05
MICAL1	1.77142	0.00148397
CD34	1.77117	7.99845e-05
CLDN4	1.76822	0.00141933
SMURF1	1.76606	2.35967e-18
TEAD2	1.76298	1.86424e-08
ITGA3	1.76159	0.00203443
BACH2	1.7611	0.0227638
MAFF	1.76023	2.32844e-09
ROR2	1.7573	0.000102531
ARHGAP25	1.75562	4.98128e-05
PLEKHG3	1.75329	0.000285575
SWAP70	1.75322	1.27024e-11
DDX58	1.75135	5.82782e-08
STAP2	1.75064	1.1455e-06
PYGB	1.75063	4.68463e-05
PVRL4	1.74653	1.14883e-08
LOC401052	1.74435	5.91037e-05
HIST1H2BG	1.74206	2.12037e-06
CARD10	1.74204	0.0441027
RDH10	1.74042	5.07668e-08
CBR3	1.73801	8.09402e-09
PLAUR	1.73659	0.0179514
VSIG1	1.73149	0.0035379
CREB3L1	1.73011	0.00260786
TMEM184C	1.73009	3.0548e-14
STK38L	1.72861	2.58015e-07
ZYX	1.7286	0.00298296
TMEM178A	1.72737	4.878e-07
ADAMTS20	1.72574	0.000384869
GAD1	1.72205	0.00127913
HHAT	1.72147	7.77889e-06
HLA-A	1.7163	8.44775e-05
LRP10	1.71583	1.78317e-05
CTSO	1.71492	2.62264e-07
SCIN	1.71094	2.25506e-06
LOC100134868	1.71043	0.00811304
ADM	1.70694	0.00182989
REL	1.70674	5.47374e-06
CCDC148	1.70493	1.24757e-05
ARHGEF38	1.70467	0.00046618
DDR1	1.70439	1.55048e-06
SPATS2L	1.70433	1e-20
CHD7	1.70356	1.93549e-09
SELENBP1	1.69872	0.000100184
PARP14	1.69703	6.90334e-10
B4GALNT3	1.69668	0.00105506
SYNE1	1.69295	1.78768e-06
MGLL	1.69229	2.53295e-09
DLGAP1-AS1	1.69016	3.69553e-10
CCL28	1.68836	5.23519e-07
TTC7A	1.68806	0.000135612
TTLL3	1.68795	0.000285203
DRAM1	1.68717	1.39859e-06
LOC154761	1.68717	7.55034e-09
PLK2	1.68688	1.45014e-10
INSR	1.68556	4.58122e-14
LOC338651	1.68545	8.04662e-06
SLC2A10	1.68516	0.000275417
SLC18B1	1.68506	8.50558e-08
COBL	1.68396	8.76044e-12
FGFR1	1.6835	2.02588e-07
NCOA7	1.68245	6.62336e-08
TAP1	1.6796	1.18191e-07
FRMD6	1.67813	8.0158e-09
HIST1H2AI	1.67352	0.000543316
SPOCK2	1.67302	2.57423e-08
B3GNT2	1.6705	1.69355e-07
TXNRD1	1.66853	2.73243e-13
VGLL4	1.66639	9.26413e-19
PPAP2C	1.66536	0.00135802
STON1-GTF2A1L	1.66501	0.000113512
TRIB1	1.66488	9.14558e-13
EHBP1L1	1.66458	1.48609e-11
NCEH1	1.66385	2.97891e-12
LOC100131434	1.66355	5.37377e-10
TMEM2	1.66175	8.69473e-14
EFCAB6	1.65998	1.57611e-06
C17orf103	1.65913	6.53079e-05
THBS1	1.65786	1.0588e-07
IFIT1	1.65776	7.65358e-07
LOC283194	1.65529	6.40498e-08
TCP11L2	1.65228	1.60028e-06
ZNF503-AS2	1.64841	0.00182007
ABTB2	1.6466	1.38191e-07
TMEM51	1.64031	0.000207898
STAT5A	1.63838	2.03162e-07
POU2F2	1.6382	0.0203346
MYLK4	1.63419	0.0018275
LOC90246	1.63258	9.91263e-09
HTR2C	1.6315	5.61206e-06
C16orf45	1.62982	1.49555e-06
CRIM1	1.62804	5.97228e-09
LOC284751	1.62047	2.52626e-06
C19orf18	1.61537	0.000248522
THSD4	1.61341	4.26486e-12
RGS4	1.6111	7.67607e-05
SDC1	1.6034	2.37134e-05
PLD2	1.60166	0.00130888
CFLAR	1.60056	1.09958e-09
TPR	1.6	5.88803e-10
FP588	1.59861	2.41699e-07
CYB5R2	1.59752	2.40603e-07
SLC13A3	1.59741	6.78895e-05
VAV3	1.596	1.28067e-05
OXTR	1.59513	1.00252e-05
SLC9A7	1.59337	4.30936e-12
LOC284454	1.59263	0.00594129
EEPD1	1.59192	9.02507e-07
BMF	1.59171	1.21098e-06
SHROOM1	1.59063	0.000132191
TSPAN15	1.59003	2.34113e-07
HOXC-AS5	1.58856	2.97381e-06
ASS1	1.58647	2.90265e-05
CNGA1	1.58636	1.53058e-06
IFI35	1.58355	0.00370239
ABCA10	1.58344	0.0141779
DOCK4	1.57867	5.10402e-09
CASP8	1.5737	2.24272e-08
ZNFX1	1.57326	2.00974e-17
HIST2H2BF	1.57316	3.37901e-05
LPAR6	1.57207	6.78895e-05
KSR1	1.57097	3.96301e-05
OR51E1	1.56706	5.29189e-06
CIB2	1.564	0.0212794
LRRC48	1.56318	2.95527e-05
PLXNA2	1.56292	0.000104348
ZCWPW2	1.56283	0.000936556
LOC100505865	1.56139	0.00306024
NEAT1	1.56071	3.42795e-08
CHST15	1.55886	3.02114e-13
VSIG10L	1.55805	4.2251e-09
QSOX1	1.55765	0.00671378
PDZD8	1.55564	2.35129e-11
HS3ST1	1.55334	1.18383e-08
SUSD1	1.55165	0.00126496
IQGAP1	1.5507	2.35078e-10
PCBP3	1.54846	0.00182989
IQUB	1.54799	0.000216533
KCNJ2-AS1	1.54551	0.00397619
HLA-E	1.54416	2.52692e-09
TTC9	1.54272	8.48382e-09
MCTP1	1.54235	1.25817e-05
CGNL1	1.54154	2.03804e-09
JAK1	1.53872	3.67995e-09
AHNAK2	1.53826	1.79758e-10
MYO5B	1.53751	9.37994e-14
CUBN	1.53624	0.000155878
BEAN1	1.53489	0.00468753
PPP1R32	1.53445	0.0294742
SIRT4	1.53309	0.0225369
MAN1C1	1.53212	2.60806e-08
TPK1	1.52896	4.20325e-05
GRHL3	1.52788	1.30271e-05
KIAA0513	1.52646	7.64409e-08
HIST1H2BD	1.52619	5.00579e-08
STYK1	1.52407	5.77813e-08
DOK4	1.51912	0.0020253
ZBTB46	1.51897	5.86515e-07
GRK5	1.51811	3.19174e-05
SLC10A7	1.51806	4.33623e-06
XDH	1.51625	1.14015e-06
RANBP10	1.51258	6.74342e-09
THBS4	1.51239	3.38508e-05
HIST1H2AE	1.5115	0.0370235
STON1	1.50794	0.000189338
IFI6	1.50649	8.79131e-06
DFNA5	1.50567	6.76683e-06
SLITRK3	1.50208	2.73371e-05
ZSWIM6	1.5013	5.23536e-08
SLC20A2	1.50113	2.06293e-12
HSPA2	1.50095	0.0139336
PHF15	1.49929	1.0236e-08
C1QTNF3	1.49925	4.16774e-05
C8orf47	1.49741	0.00311324
PITPNM3	1.49538	5.46822e-06
TRIM47	1.49464	5.50829e-05
ARHGAP31	1.49357	4.204e-09
SPAG1	1.49272	2.14192e-06
BMP8A	1.49109	0.000193122
PCDHB10	1.48842	0.00283845
IFNLR1	1.4864	0.00673362
DISP2	1.48625	0.0195412
SCN2A	1.48507	0.00843057
GK	1.48493	3.4037e-07
ARPC1B	1.48489	0.00122577
APOL2	1.48412	1.97975e-06
CYP4F11	1.48369	1.65633e-06
CGN	1.47855	1.03114e-06
IFITM3	1.47772	0.0265182
PCDHB8	1.47713	0.00224885
SDC2	1.47579	6.67362e-06
SH3BP4	1.47455	4.8195e-17
PIK3R3	1.47422	5.36891e-08
MAST2	1.47183	0.000387676
RGAG4	1.47077	2.49652e-07
RPLP0P2	1.46939	0.000113882
NRBP2	1.46882	8.09562e-07
TMEM27	1.46857	4.95728e-05
GATS	1.46681	1.63688e-07
BASP1	1.46608	0.00534327
ZSWIM4	1.46436	0.000474039
ROCK2	1.46219	2.77988e-05
IKZF3	1.46187	1.81795e-06
NMB	1.46136	0.00384736
RASGEF1B	1.45981	0.00117076
CASP4	1.4584	2.39e-10
RAB27B	1.45795	0.000275539
SYNGR3	1.45714	0.00811875
TGFBR2	1.45641	0.00135953
MATN3	1.45587	0.0216367
DTX3L	1.455	1.97979e-08
BCHE	1.45491	0.000311942
TJP2	1.45471	7.67647e-09
NPTX2	1.4547	0.0327276
GPR126	1.45282	5.69977e-06
ASB9	1.45279	0.0161733
CYLD	1.45264	5.22117e-07
HEXA-AS1	1.45044	2.3359e-06
FCGR2A	1.45027	0.000560816
RGCC	1.44578	0.00996196
TMEM184B	1.44526	0.00419194
NPR2	1.44495	0.00263902
BACE2	1.44318	1.92263e-07
PBXIP1	1.44298	3.9503e-05
ZNF827	1.43946	3.48012e-06
MBNL2	1.43903	7.35373e-05
TNFSF12-TNFSF13	1.43868	5.86301e-05
WBP1L	1.43866	1.22776e-10
AGAP1	1.43742	2.45087e-13
TAX1BP1	1.43488	5.59296e-07
ZNF578	1.43294	0.000186467
HELZ2	1.42911	0.0274503
KLF3	1.42702	3.30425e-07
HIP1R	1.42596	0.0192903
PANX2	1.42588	0.012822
SECTM1	1.42509	0.0201371
CDC14A	1.42109	6.71671e-05
NECAP2	1.41721	3.91737e-09
ECM1	1.41337	0.00985638
MFSD6	1.41293	1.05857e-07
PIR	1.41041	6.18896e-08
GEM	1.40987	0.012787
GPR124	1.40936	0.0234307
WDR72	1.40567	0.000100399
EML4	1.40408	1.32958e-08
LOC400927	1.40382	0.00011919
MCC	1.40339	0.000188928
KIAA1598	1.40158	1.53343e-06
PIR-FIGF	1.40011	1.15428e-08
C1orf228	1.39977	0.00470879
GRB7	1.39969	0.0109508
TMEM91	1.39876	0.0254161
LPIN3	1.39812	0.00511342
HIST1H4E	1.39654	0.0262729
CD59	1.39638	6.8548e-09
BSN	1.39389	0.012787
PHF1	1.39339	4.04504e-06
RNF213	1.38799	1.63465e-13
PDGFD	1.38766	0.0417829
ZSCAN30	1.38583	4.73751e-06
FAM46C	1.38502	0.000592529
SEC31B	1.38351	0.000319824
CDK14	1.38083	7.68793e-05
TULP4	1.38072	4.11594e-08
IRX3	1.37891	6.45001e-05
BTG3	1.37757	4.24279e-06
LINC00673	1.37757	1.61476e-06
HGD	1.37488	9.84225e-06
PCDHB14	1.36904	0.00023243
RALGPS1	1.36874	6.24764e-08
STK38	1.36668	1.40846e-07
SLC2A13	1.36617	0.00911193
HSH2D	1.36566	0.00810618
CYP39A1	1.36331	0.000508642
MGAT4B	1.36318	0.00155103
TC2N	1.36054	4.20384e-06
H6PD	1.3597	2.30418e-09
TRIM62	1.35696	0.000204161
GTF2IRD2B	1.3565	0.000588826
CABYR	1.3561	0.0268579
GUSBP1	1.35498	4.27491e-07
SLC44A1	1.35404	2.62439e-05
FNBP1	1.35216	4.81209e-12
HIST2H2BE	1.35065	3.68647e-10
ANXA2	1.35059	0.007389
NPL	1.35044	3.79905e-05
KYNU	1.34927	0.00754573
TNFSF13	1.34868	6.79686e-06
GTF2IP1	1.34856	9.3153e-05
LOC100093631	1.34856	9.31644e-05
PEX11A	1.34807	2.72997e-05
TSPAN3	1.34697	1.12106e-09
KDELR3	1.34663	1.71735e-05
SP110	1.34651	1.5317e-06
LOC728730	1.34429	0.00235723
CTNND1	1.34348	4.35311e-10
FZD7	1.34294	3.09939e-06
PCDHB16	1.34257	0.00451119
ENC1	1.34116	3.94539e-09
IQCK	1.34079	5.61617e-05
GALNT4	1.33834	5.91925e-05
DNAH7	1.33719	0.00510028
RAI2	1.33677	0.000381672
CTSK	1.33656	5.9941e-05
EPB41L3	1.33603	0.0110903
NFATC1	1.3351	8.32995e-06
CPT1C	1.33485	0.0168548
LINC00648	1.33383	1.99595e-05
ANKRD10	1.33352	5.41088e-06
HIST1H4H	1.32975	0.00277534
TLR5	1.32789	0.000339592
TUBG2	1.32411	0.00384321
BAIAP2L1	1.32366	4.69252e-12
PSMG3-AS1	1.32362	0.000314786
CRABP2	1.32293	0.0233658
BAZ2B	1.32056	5.99881e-05
ZC3H6	1.32043	3.11933e-05
CLDN12	1.31988	1.31769e-05
POC1B-GALNT4	1.31957	4.66966e-05
ANKS1B	1.31874	0.000632186
DENND3	1.31861	0.000260127
WEE1	1.31763	6.93783e-06
PSME1	1.31253	2.2887e-13
LRRC37A3	1.31186	1.00129e-05
TMEM56	1.3116	0.00113929
SERPINA3	1.31006	0.000885135
FXYD5	1.30947	0.0144039
IRX5	1.30793	0.000283247
CA5B	1.30758	5.81472e-06
MBD6	1.30749	0.000531119
C15orf52	1.30684	1.93307e-05
COL5A2	1.30451	8.35178e-07
GOLPH3L	1.304	3.63052e-07
ATP8B4	1.30314	0.0052389
MFSD2A	1.30279	0.0280034
SRGAP1	1.30199	1.66011e-08
CYP2C9	1.30146	7.12278e-05
CXXC5	1.30123	0.00509158
FOXO3	1.29983	2.20556e-06
LTBP1	1.29951	3.02217e-08
SLC37A1	1.29784	0.00183154
IQSEC2	1.29567	0.00523481
GATA6	1.29564	9.30899e-05
IL6ST	1.29551	0.000321374
MMP13	1.28911	0.000179784
AGR2	1.28729	0.000127544
ST7-OT4	1.28649	1.14078e-06
SLCO4A1	1.28557	0.00686803
TCP10L	1.28535	0.0213779
IL15RA	1.28372	0.00433981
SRGAP2D	1.28176	1.20724e-06
NFKBIB	1.27917	0.00918458
MIR3064	1.2784	0.00251524
POLD4	1.27736	0.0368101
GSTA4	1.27655	1.51787e-05
SLPI	1.27503	6.76485e-05
LOC653160	1.27479	0.000103156
DHRS7B	1.27437	1.90476e-05
SRGAP2B	1.27404	3.65304e-06
KIAA1671	1.26912	1.1759e-11
CADPS2	1.26905	4.18532e-05
ABCC8	1.26836	0.000333043
C1R	1.26672	0.00198455
HIST1H1C	1.26563	0.0228871
DYRK3	1.26433	7.27826e-06
BTN2A2	1.26383	3.86427e-07
LOC728613	1.26146	4.35522e-06
TTC39A	1.26111	3.83763e-07
CLU	1.26085	0.00213197
LOC728537	1.25947	8.0415e-05
USP32P1	1.25744	0.0223033
VASP	1.25669	6.17767e-05
BIK	1.25657	0.000380127
PDZD4	1.25575	0.0461301
CLEC2B	1.25451	0.0401139
LRRC16A	1.25341	3.19071e-07
HIST1H3E	1.25188	7.46881e-05
AHR	1.25116	0.00119795
PROM2	1.24974	0.000621746
ESRRG	1.24921	0.00577719
SLCO5A1	1.24851	0.000203568
PRKAA1	1.24824	9.85425e-05
SLC7A2	1.24703	0.00432556
FMNL3	1.24579	0.000148546
BDKRB2	1.24469	0.00151276
PLD6	1.24318	0.0131079
SHB	1.24215	1.16488e-05
TMEM154	1.2421	0.000569335
GCLM	1.24108	3.96301e-05
GCLC	1.24041	9.97648e-06
CERK	1.2396	2.60678e-07
SPG20	1.2391	0.000155664
BTG1	1.23719	9.1791e-07
MAN1A1	1.23525	0.000772297
IQCD	1.23441	0.0232717
HIF1A	1.23222	4.88291e-06
IL4R	1.23196	0.00246855
KIAA1217	1.2273	3.56029e-12
C5	1.22714	0.0263642
TANK	1.22623	8.70377e-06
C9orf152	1.22587	6.78895e-05
LHPP	1.22582	0.0214703
MYO1E	1.22424	1.40552e-10
STS	1.22409	0.000663432
PLEKHM1	1.22316	0.00266105
ADRB1	1.22026	0.0019977
TRAF3IP2	1.21983	4.91574e-08
IFNGR2	1.21905	9.45473e-09
PTPRJ	1.21885	1.03284e-08
FUCA1	1.21815	2.82668e-05
SERINC4	1.21746	0.000845714
GREB1L	1.21412	4.10354e-05
LOC100507373	1.21273	0.0279198
TRADD	1.21012	0.00496887
ANKRD13A	1.20934	1.50151e-07
CLEC2D	1.20901	0.00507644
TMX2-CTNND1	1.20764	9.49831e-10
TSPAN31	1.20645	0.000154616
WNT5A	1.20639	0.000270024
KIAA1407	1.2062	8.6811e-05
CABP4	1.20576	0.000109717
DISP1	1.20518	0.000171404
KDELC2	1.20452	0.0157333
CLIP4	1.20434	0.0254663
TAX1BP3	1.2042	0.0011632
PPL	1.20401	0.000802234
ALPK1	1.20397	7.57557e-05
HCN3	1.20388	0.00493445
GMIP	1.2019	0.0261697
DHRS13	1.20115	8.16003e-06
MYO10	1.19942	2.86885e-09
LSS	1.19902	0.0330047
DHRS3	1.19866	2.23369e-05
SRGAP2C	1.19832	0.000812704
SDHAP3	1.19765	0.00169064
ZNF713	1.19566	0.00513537
ABCA5	1.19549	0.00151621
PTPN12	1.19522	6.40868e-05
PDE4D	1.19397	0.00274442
MYO9B	1.19358	0.00315597
FAM114A1	1.19348	4.10033e-08
NCK1	1.19293	4.58981e-06
PHTF1	1.19175	0.0113388
TIFA	1.19175	0.000482255
ATP1B1	1.19161	0.00107013
PRUNE2	1.19091	5.19539e-05
CCDC73	1.19036	0.0356226
IKBKB	1.18926	3.42242e-07
NHSL2	1.18717	0.00228694
PVRL2	1.18619	0.0371571
TLCD1	1.18613	0.000353599
L3MBTL1	1.1851	0.0133822
QSER1	1.18413	0.00196806
MCF2L	1.18233	7.92986e-05
RGL2	1.18154	0.00738895
SCNN1B	1.18069	0.00799548
MIR5047	1.18039	0.000867562
LOC100289019	1.17991	0.00137938
SEMA6A	1.17983	8.72585e-06
GPR146	1.17933	0.0163178
KIAA1551	1.17813	0.00944793
SIK2	1.17683	3.20652e-08
MYH3	1.17422	0.0131961
CYP2C19	1.17397	5.79282e-05
P2RY2	1.17395	0.0346521
ATP9A	1.17369	1.9931e-09
ZBBX	1.17351	0.0123601
PCDHA8	1.17133	0.0078763
KLF5	1.16994	1.60251e-05
GABBR1	1.16971	0.00157554
SDC3	1.1694	2.65852e-05
PPP1R18	1.1672	9.36148e-05
ST7	1.16697	7.78624e-07
PINK1	1.16638	0.00228162
CCDC87	1.16447	0.000435553
B3GNT9	1.16363	0.0220152
GALNT18	1.16292	0.0318181
GXYLT2	1.16065	0.0115913
CAPN2	1.15993	3.03403e-10
OFD1	1.15976	0.000170907
ALPK3	1.15966	0.00032323
GUCY1B3	1.15928	0.00135664
RAP1B	1.15913	4.32838e-05
PLEKHM1P	1.15727	0.0305653
SERPINB8	1.15681	3.0169e-05
PTPRG	1.15648	7.69216e-05
SSBP2	1.15197	1.62835e-05
C7orf53	1.15098	0.00198654
SERPINE2	1.15	0.000117007
LEPR	1.14835	0.00158913
HTATIP2	1.14786	8.62606e-07
NOS1AP	1.14622	0.00587136
KIAA1324	1.14458	0.000856167
TNC	1.14433	0.00107497
MAPKAPK2	1.14302	7.91689e-08
C19orf66	1.14224	7.71397e-05
HDHD3	1.14046	0.0153086
CACHD1	1.13936	0.00100982
CYSTM1	1.13779	0.00133853
IFIT5	1.1375	0.00189708
ADAMTSL4	1.1371	0.0156167
EXPH5	1.13699	0.00047593
TMEM50A	1.13697	9.06052e-05
RAB11FIP1	1.13671	1.294e-06
SMA4	1.13569	0.000117648
TMSB4X	1.13552	1.47248e-07
RASSF5	1.13538	6.5375e-06
CALML4	1.13509	0.000269099
RBM47	1.13453	2.46015e-05
KLHL5	1.13408	0.000276229
LOC730101	1.13308	0.000538066
LRRC8C	1.13194	0.00558326
TBC1D2B	1.13079	1.7647e-06
STEAP2	1.13076	0.00151897
CPEB2	1.13012	0.0125305
TNKS1BP1	1.1291	0.0105887
LOC100507577	1.12907	0.00118828
FAM188A	1.12843	0.000200782
TPM1	1.12758	4.9387e-09
TSNAXIP1	1.12672	0.0016666
PCDHA4	1.12638	0.0105605
ARHGAP20	1.12556	0.00510028
PPIC	1.12553	8.48597e-06
IRX2	1.12451	8.39436e-05
HIVEP3	1.12272	3.65923e-05
AMOT	1.12259	7.94256e-06
LOC283070	1.12233	3.7062e-05
CLEC7A	1.12202	0.000794873
RIT1	1.12185	4.51966e-05
ZNF83	1.11848	0.000652339
RCBTB2	1.11818	0.00513598
GOLGA6L9	1.11718	0.0139816
DOCK5	1.11698	9.69434e-07
GPR75	1.11398	0.00140694
ZNF217	1.11355	2.17456e-06
PCDHA9	1.11289	0.0128755
PCDHA3	1.11287	0.0130171
ARRDC3	1.11279	0.00340979
PCDHA7	1.11226	0.0128617
GAREM	1.11221	0.00497786
JAKMIP1	1.11158	0.000715896
IRF2	1.11111	5.85523e-07
FOXP4	1.10995	0.0211532
PCDHAC1	1.10978	0.0113407
TRIM56	1.10947	0.0208508
GFOD2	1.1081	2.76407e-06
ST7-AS1	1.1076	0.00162594
ZFP2	1.10739	0.0100833
ROBO1	1.10575	2.06906e-06
GOLGA8B	1.10534	0.00586868
ABHD3	1.10353	0.000235682
TRIM14	1.10283	7.93796e-08
CTSA	1.10199	0.000613704
TRIM21	1.09781	1.68419e-05
IER5	1.09717	0.000230283
ZSWIM5	1.09625	0.000129593
ARRDC2	1.09567	0.000163699
LYST	1.09465	0.00175188
FRMD4A	1.0924	0.00255399
PCDHA13	1.09217	0.0153255
PCDHA12	1.09217	0.0153548
SSH2	1.09216	0.000226528
PCDHA2	1.09216	0.0154207
PCDHA11	1.09216	0.015422
PCDHA5	1.09215	0.0154757
CMIP	1.09103	2.61365e-08
CCDC159	1.09068	0.0347321
GALNT14	1.09055	0.0232719
RRBP1	1.08891	0.00332813
PML	1.08466	0.0402458
PCDHA10	1.08453	0.0136512
SHROOM3	1.0828	1.26507e-06
HOXA1	1.08117	0.00271321
KIAA1522	1.07792	0.00518584
ZBTB34	1.0776	0.000623922
SLC35E2	1.07751	0.000420307
TEP1	1.07697	7.89703e-07
GABARAPL1	1.07653	5.03063e-07
CCDC30	1.07561	0.0223311
FEM1C	1.0751	0.00113053
CD58	1.07451	0.00276022
B4GALNT1	1.07424	0.00779259
NPTXR	1.07414	0.00371345
FAM161B	1.07337	3.60166e-05
DGKA	1.07227	9.65967e-05
CAB39	1.07214	6.25927e-05
C1RL-AS1	1.07206	0.0010393
CCDC93	1.07133	3.18132e-06
LOC100508120	1.07094	0.000728505
PCDHA6	1.0678	0.0174119
BAHD1	1.06678	0.00120007
CATSPER2	1.06371	0.00477533
LPGAT1	1.06009	0.00125893
SLC40A1	1.0596	0.00774895
PCDHB13	1.05886	0.00345406
HERC6	1.05833	0.00436398
LOC146880	1.0561	0.000111297
MYO1B	1.05571	9.91091e-05
LONRF3	1.05519	0.00424918
LOC100527964	1.05504	1.98616e-05
NSFP1	1.0547	0.00285303
IRGQ	1.05382	5.72252e-07
LRRC6	1.05287	0.00614053
HOXC9	1.05271	0.00158845
FAM226A	1.05259	0.012484
FAM226B	1.05259	0.012484
ARHGEF4	1.05246	0.037293
DPYSL2	1.05152	3.7824e-05
IFNAR1	1.05008	0.000295498
SLC15A2	1.04796	0.022535
PCDHA1	1.04742	0.0208809
FLJ33630	1.04699	0.00469163
PRICKLE2	1.04672	0.0152559
FUT8-AS1	1.04613	0.0220152
APAF1	1.04537	0.00202655
TMPRSS13	1.04471	0.00211732
RPL13P5	1.0446	0.0477758
SYNJ2	1.04229	1.52332e-05
USP53	1.04176	0.00453431
ELF1	1.04133	0.00150242
CTNNA1	1.04116	1.1834e-07
ATG16L1	1.04075	3.64154e-07
CASP7	1.04053	7.45354e-05
DLEU2	1.04033	0.0045335
SLC9A8	1.04031	0.000291506
ZFAT	1.03929	3.54431e-05
STX4	1.03894	0.0107723
LIF	1.03854	0.0230313
NXT2	1.0356	0.0085652
LITAF	1.03541	2.75406e-05
MAB21L3	1.03434	0.00872523
TFAP2A	1.03414	8.72658e-05
TCF7L2	1.03261	1.27079e-05
ZNF596	1.03066	0.0065381
AGO4	1.0306	0.000988711
LUZP1	1.03057	7.52176e-05
ACTA2	1.03049	0.00486844
EPB41L2	1.02987	8.52787e-05
C20orf197	1.02854	0.00322601
LOC100134229	1.02707	0.00122524
NBEAL1	1.02623	0.00573634
LRCH1	1.02574	0.00131114
ARHGAP42	1.02567	0.0276694
OAZ3	1.025	0.00839445
LOC401320	1.02403	0.00149434
HOXB9	1.02208	0.000113298
GCC2	1.02162	0.00180695
MIR22HG	1.02081	0.000529658
DUSP18	1.01709	0.00558384
GUCY1A3	1.01701	0.00022563
TFE3	1.0167	3.81335e-05
KCND3	1.01632	0.0327563
PAFAH2	1.0163	0.000146534
CNKSR3	1.01399	0.00107497
RCOR2	1.01392	0.0455228
ZNF818P	1.01341	0.00680675
PPP1R14C	1.01204	0.00294846
CCDC96	1.01193	0.0160941
DNASE2B	1.01135	0.000776924
BCL6	1.01127	0.000216267
ZKSCAN1	1.0111	0.000470087
ABHD15	1.00764	0.000670438
ZNF292	1.00668	0.00888198
CHST3	1.0058	0.000233021
ID2	1.00353	6.36982e-05
NAPEPLD	1.00204	0.0192401
MBNL3	1.00139	0.00624488
PTGER3	1.00102	0.0178164
TRERF1	1.00067	9.45347e-06
ATXN1	1.00042	0.000474039
CALCOCO1	0.999907	4.0714e-06
TDRD7	0.999319	0.00273011
ACAD8	0.998967	2.26224e-05
NCAM2	0.998428	0.000201256
FAM171A1	0.998146	6.78522e-05
RARG	0.997624	0.0139954
WDR52	0.997235	0.00724191
MUC1	0.997225	0.0379879
KDM5A	0.99665	0.000325418
LOC100862671	0.996383	0.000357109
ARHGAP28	0.994919	0.0118183
MAN2B2	0.994664	0.000270478
PITPNC1	0.994374	0.000862247
MCL1	0.994156	0.0003054
NFKBID	0.992258	0.00156533
OR7E91P	0.991615	0.00368873
DRAM2	0.991445	0.00351306
CAMK1D	0.991164	0.000435376
HIBADH	0.991	9.10876e-05
GUCD1	0.989868	0.002458
STARD5	0.988476	0.00299578
IGSF3	0.988187	0.000482255
FZD1	0.987022	9.91139e-05
PPFIA4	0.986883	0.0072199
RAB19	0.984543	0.00341531
CALM1	0.984188	0.000153145
DUSP1	0.984124	0.000468776
FAM111A	0.982158	0.00335006
S100A10	0.981608	0.00393288
TMEM86A	0.981087	0.000865904
SMIM14	0.980128	0.00203249
SBK1	0.980125	0.0474621
C20orf112	0.979299	5.64427e-05
DOPEY2	0.978297	2.92692e-06
PHF12	0.977226	7.86525e-07
RMDN2	0.975412	0.0355219
PPAP2B	0.974788	1.79351e-05
CPNE2	0.972717	0.00687997
ENPP4	0.972673	0.0147167
PIH1D2	0.971399	0.00568087
SCNN1A	0.971166	0.00244148
ENPP5	0.969934	0.00198387
SNX18	0.968452	0.000361823
NOVA1	0.966989	3.33136e-05
CDK11A	0.966954	1.4702e-06
ACSL6	0.966616	0.00653019
TOB1	0.966465	0.00100044
ZNF321P	0.96386	0.0142201
LARGE	0.963357	0.00079907
SLC39A11	0.963182	5.88294e-05
CHKB	0.961655	0.000543969
RANBP9	0.960278	0.000394945
ZMYM6NB	0.960225	0.00320398
RAPGEFL1	0.959653	0.00638582
SNN	0.959345	0.000352931
BSDC1	0.958671	2.42087e-05
RNF182	0.958361	0.0427901
ZNF812	0.956983	0.00986407
ITSN2	0.95564	0.000668291
IRF2BP2	0.955469	2.89916e-05
C11orf52	0.95467	0.00421855
TMEM44	0.954434	0.0186035
COG5	0.953987	0.000623955
MTSS1L	0.953925	0.0495895
MAATS1	0.953523	0.0274385
HSPB2-C11orf52	0.953387	0.00424096
HEATR5A	0.95207	0.00173995
FAM227A	0.95161	0.00779944
DCTPP1	0.951118	0.0196096
VDR	0.951112	0.00271016
RNF103	0.950443	0.00485362
SGMS1	0.949847	0.000484863
NFRKB	0.949433	0.000220774
CUX1	0.948709	2.71836e-07
C1orf63	0.948428	0.00340757
ERAP2	0.948373	0.0209347
GLTP	0.948181	1.96807e-06
UCP3	0.947796	0.0458389
LOC100131320	0.947351	0.0040575
GSKIP	0.945655	0.00896471
AVIL	0.944243	0.0078
LMX1B	0.94316	0.0374584
OGFRL1	0.941123	0.0091103
NEDD4	0.940103	0.00933187
ZNF137P	0.939764	0.0369929
DHX32	0.939552	0.00118526
LOC728743	0.939311	0.000649661
LINC00649	0.937112	0.0285182
RELL1	0.937002	0.000689692
RAP2C	0.93646	0.00664716
ANXA1	0.936399	0.00617112
SPPL2A	0.936084	0.00206561
LPIN1	0.935463	0.000117175
APP	0.934708	0.00023413
NEK11	0.934557	0.00292409
ANK1	0.934293	0.0275727
ATG9B	0.934081	0.0139985
PCDHAC2	0.933968	0.0250862
ADRB2	0.933918	9.56642e-05
MARCKS	0.933322	0.0169734
ACAD10	0.933114	0.000530449
PGPEP1	0.932387	0.000181663
AHCYL1	0.932252	1.28323e-05
ATP6AP1L	0.931053	0.003887
CCDC71L	0.930823	0.00586801
KIAA1462	0.929179	0.00183264
RASEF	0.928816	0.0263552
LEPROT	0.928777	0.000950302
LOC100131564	0.928615	0.00956319
ZNF701	0.927791	0.0024911
PRKCA	0.927209	0.000121537
SPRED1	0.926432	0.0150081
FGD6	0.925141	0.0134725
GRAMD3	0.924712	0.000558167
ZC2HC1C	0.924598	0.00254223
NLGN4Y	0.923244	0.0039425
ANO6	0.922266	0.00727428
ZNRF1	0.920485	0.000277529
PLCH1	0.920432	0.0245901
NRXN3	0.920071	0.0326512
HBP1	0.919787	0.000809384
KLHL24	0.919781	0.0156055
PCDHB15	0.918452	0.0153727
SLC22A23	0.918159	0.000136878
TP73-AS1	0.917897	0.00659434
ACO1	0.915829	3.80429e-05
ACADVL	0.915387	0.0106824
ANKRD42	0.914786	0.000529658
LRRC8E	0.914739	0.00655707
KDM6A	0.913196	0.00038432
GARNL3	0.912094	0.00246915
LOC440905	0.912051	0.0435316
MFAP3L	0.909969	0.0118237
GSTK1	0.909751	0.00190527
ERVK13-1	0.909407	0.00159539
SLC35F6	0.908655	0.000119069
DZIP3	0.908328	0.00688963
CSTB	0.908302	0.00456664
ST7-OT3	0.907723	0.0033383
ADCY6	0.907471	0.0158978
TMEM234	0.907327	0.0213809
PLS1	0.90583	0.00636263
FRYL	0.904989	0.00511434
NSF	0.904966	0.000165602
IRF9	0.904702	0.00233986
SLC44A3	0.903318	0.0145963
RAP2B	0.902538	0.00148696
DMXL2	0.901848	0.00374264
C1RL	0.900485	0.00019461
FBXL19-AS1	0.900476	0.00421775
SFMBT2	0.900057	0.0321616
TG	0.898699	0.0264492
RNFT1	0.897344	0.0130171
LIMA1	0.896316	0.000354845
MXD1	0.895899	0.00552245
CLIC1	0.895824	9.4977e-05
TMBIM4	0.895407	0.00132175
ABR	0.895201	0.0159232
CDK11B	0.894532	3.5939e-06
NT5C2	0.894413	0.000460259
P2RX5-TAX1BP3	0.894249	0.0187263
PNRC1	0.89319	0.0251981
CCDC28A	0.893092	0.00262751
TGIF1	0.892145	1.83291e-06
BAIAP2-AS1	0.891786	0.0212358
RFX3	0.890952	0.00364535
CDYL	0.890795	1.90289e-05
PKNOX1	0.89077	0.000127405
PARP9	0.890299	0.00103092
ELK3	0.889616	0.00615599
GPR143	0.889395	0.022535
CBLL1	0.888112	0.000156239
ZNF611	0.888053	0.0147816
PRDX1	0.888029	9.68349e-05
SYNM	0.887971	0.00018897
SLC22A5	0.887361	9.09865e-05
AFF1	0.887137	0.00351306
HPSE	0.885805	0.0482078
VANGL1	0.884926	1.76942e-05
FAM177A1	0.88476	0.00079907
KIAA1107	0.883291	0.0340575
TET2	0.88178	0.0105605
SGSM1	0.881514	0.00565527
GPR137B	0.881056	0.00340154
TRIM44	0.879774	0.00257791
RP2	0.879013	0.00207271
UTP20	0.876802	0.00296345
ZFAND5	0.876583	0.00596433
CEP85	0.876316	0.000258223
FUT3	0.876144	0.0305638
PRKY	0.874774	0.0218413
SAMD8	0.872076	0.00558241
DYNC1I1	0.871989	0.0216367
BCL10	0.871406	0.00324931
IL1RAPL1	0.868818	0.00427248
IQCH	0.868073	0.0284712
CCNL1	0.867982	0.00115423
LDLR	0.867315	0.0100569
PIFO	0.866441	0.0315659
RHPN2	0.865977	8.38436e-05
TMEM41A	0.865526	0.00147906
IPP	0.864212	0.0101493
PLIN3	0.863506	0.0308252
MAP3K12	0.862932	0.00841771
PION	0.862509	0.0353499
STAM2	0.861498	0.0119615
SYS1	0.860925	4.18847e-05
BID	0.860156	0.00217501
SLC35B3	0.859253	0.00498967
ZNF587	0.858605	0.00111338
BCL2	0.857906	0.0307953
SKIL	0.857845	0.0307563
UPRT	0.856861	0.00387628
AKAP2	0.856533	0.0411268
STARD13	0.856524	0.00556305
DLG5	0.856329	0.000646404
PSMA6	0.856302	0.000327899
VEZF1	0.855875	0.000226576
PRRC2C	0.855733	0.00103092
PARP12	0.855486	0.000595975
SERINC5	0.854595	0.00296937
ETNK1	0.8534	0.0416586
C12orf49	0.853144	0.000470087
RGS5	0.853027	0.0179173
GIT2	0.851869	3.61599e-06
DLG1	0.851726	0.00434133
ADAM10	0.850672	0.00919605
C10orf12	0.849855	0.00589739
SPECC1	0.8489	2.94249e-05
PRMT10	0.848877	0.0155377
GRAMD1C	0.848048	0.0210841
DDO	0.84718	0.0145932
CMPK1	0.845435	0.0177643
STAT3	0.844696	7.35373e-05
ASAP2	0.844657	0.000685983
VEGFA	0.8445	2.04558e-05
PARP8	0.844197	0.0104384
KIAA0232	0.844052	0.00527603
TTC21A	0.842952	0.00637471
ZNF177	0.842307	0.0193863
FOSL2	0.840082	0.00550455
ZNF680	0.839604	0.0445035
BTN3A2	0.838681	0.0021631
TECPR2	0.838663	0.00644055
ABHD4	0.838541	0.00276303
NTN4	0.838289	0.0128433
LMBR1L	0.837801	0.0262916
REPIN1	0.837136	0.0226018
GUSBP9	0.83575	0.00998306
DZANK1	0.83564	0.0091103
AP5B1	0.832243	0.000229706
MICA	0.831977	0.0192401
TPP1	0.831684	0.000774996
FXYD3	0.829678	0.0343238
PIM1	0.828509	0.00270369
PIGC	0.827958	0.00133853
BLNK	0.827227	0.0079649
CLASP1	0.825418	5.76132e-05
ANK3	0.825155	0.0187486
SSBP3	0.823235	0.00218129
MOB3C	0.822898	0.00197644
KIAA0146	0.822822	2.46836e-05
CORO1C	0.822004	2.09798e-05
TMEM9B	0.821026	0.0137665
SNRK-AS1	0.820392	0.0202903
FAM110B	0.820221	0.00938962
YPEL2	0.817519	0.0101573
SIK3	0.817462	0.00131184
PDZRN3	0.81654	0.00851673
PSME2	0.815541	0.000419601
SSFA2	0.815051	0.00985401
PPP2R2A	0.814716	0.007389
SRP54	0.813632	0.00219035
AHSA2	0.812301	0.0121425
GORAB	0.812232	0.0144126
TUBD1	0.810701	0.0308724
PLCB1	0.80943	0.0486881
FHDC1	0.809413	0.00944579
PHC1	0.809183	0.00071418
INADL	0.805789	0.0120398
UGP2	0.805186	0.0156424
SCD	0.804529	0.00596607
PKP2	0.803781	0.0156533
PBLD	0.803401	0.00963625
DCBLD2	0.802893	0.0196715
VAT1	0.802761	0.0163347
KIF16B	0.802544	0.00094139
RIPK1	0.802419	0.000214498
LIG4	0.800364	0.0302107
IL10RB	0.799285	0.000230283
MAN2A1	0.799054	0.0344747
CCDC127	0.798095	0.00206415
CNNM2	0.796631	0.000542449
RFFL	0.7951	0.000455597
SLC35E2B	0.794198	0.000942005
NAA38	0.79407	0.000445496
GOLGA2P5	0.793196	0.00970398
NRIP1	0.793083	0.0430168
TMEM106C	0.79294	0.000111074
ITGB5	0.790417	0.00425654
JPH1	0.789392	0.0177643
STAT2	0.789125	3.55813e-05
NOTCH3	0.788115	0.0445554
ZNF629	0.786889	0.0152263
C1QTNF6	0.786254	0.0353946
WWP1	0.78589	0.0143712
C10orf118	0.784736	0.0386338
SMAD3	0.783818	4.12813e-05
PFKFB2	0.783596	0.00246413
ALAS1	0.782943	6.78522e-05
RXRA	0.781765	0.0280034
HADH	0.780419	0.000743123
MSX2	0.780358	0.0105501
SBF2	0.780239	0.0033936
SYNGAP1	0.780172	0.0221908
HDGF	0.778088	3.34679e-05
INTS8	0.777175	0.0160144
TNFRSF11A	0.775726	0.0137839
TRAFD1	0.774792	0.000570834
ARHGEF12	0.774171	0.0143812
SFT2D2	0.773466	0.0161155
ELF4	0.772809	0.00895249
JAKMIP3	0.772753	0.0106158
ZADH2	0.77258	0.00434311
PGD	0.772538	0.00697574
FARP1	0.771749	0.00154802
TGOLN2	0.770212	0.00184382
ARHGAP17	0.770119	0.000442575
KIF13B	0.770102	0.00257442
ARPC4-TTLL3	0.766778	0.00105428
FAM120B	0.766563	0.00103694
PEF1	0.765924	0.0426598
SH3PXD2B	0.762778	0.0049514
DAXX	0.76162	0.00422947
RABGAP1L	0.761367	0.028933
OSMR	0.760106	0.00895478
MAP3K9	0.75706	0.0209917
KCND1	0.755499	0.0360439
C1orf115	0.754969	0.00226815
KALRN	0.752761	0.0139073
PSME4	0.752751	0.0137418
SNX13	0.750568	0.0299016
DUSP16	0.750508	0.000384773
EMC3	0.750124	0.0002459
HERC2P2	0.750005	0.00544035
TBC1D3	0.749995	0.0430679
TBC1D3F	0.749995	0.043148
DNMBP	0.749621	0.00302954
IL17RA	0.749533	0.00340816
PGAP1	0.748959	0.0477144
NAIP	0.747587	0.0303432
ZCWPW1	0.747448	0.0148721
SOX4	0.747436	0.0436491
PARP4	0.746723	0.00101932
MAPRE2	0.746474	0.0119015
SUCO	0.746133	0.0432384
CDK19	0.745531	0.0169591
OTUD3	0.744617	0.0294532
ARHGAP44	0.744409	0.00979452
AHCYL2	0.744244	0.00935406
TRIM8	0.744145	0.00228102
ARHGAP12	0.742928	0.0440737
CXorf23	0.742847	0.0450299
RAD51L3-RFFL	0.741505	0.00290035
MAFG	0.740412	0.00813701
MIEN1	0.739984	0.0287199
TFPI	0.73982	0.0354154
TMEM127	0.739786	0.000241399
NCOA1	0.739103	0.00211732
IMMP2L	0.738246	0.0137649
GLYATL1	0.734489	0.00665917
STEAP1	0.734004	0.00412169
ZNF318	0.733262	0.0103303
PIP4K2C	0.732866	0.000520428
MICAL3	0.731124	0.0292882
CHMP4B	0.729456	0.000119261
SAMD12	0.729452	0.0326512
EXOC6	0.729063	0.0385298
ZHX2	0.728925	0.0031202
CBR3-AS1	0.728789	0.0172543
CLIP3	0.728385	0.0259912
RSPH1	0.726374	0.0243487
STXBP5	0.725981	0.0369383
KHDRBS3	0.725231	0.00825514
VAMP1	0.72314	0.0162739
GRHL2	0.72216	0.00186592
CHKB-CPT1B	0.721837	0.0409429
SMA5	0.721726	0.02982
ZFYVE1	0.720016	0.00210829
AMD1	0.719812	0.0466029
MITD1	0.718659	0.00655707
CDCP1	0.718651	0.000405301
DAZAP2	0.716534	0.000529658
VHL	0.714875	0.00298422
RABIF	0.714416	0.00497968
PBX3	0.71414	0.0117179
MTHFR	0.713567	0.0168181
LGALS8	0.712727	0.00992119
FBXO36	0.712401	0.0362321
SIPA1L1	0.711083	0.000182997
TRIM16L	0.710911	0.0121609
BAZ1A	0.709925	0.0314614
EFCAB2	0.709646	0.0311958
CAPN13	0.708469	0.0353809
CASP6	0.708411	0.0280712
TESK2	0.707032	0.0196535
PTPRE	0.706593	0.0104285
MPZL1	0.70644	0.00325759
SS18L1	0.705839	0.0130171
C11orf95	0.705778	0.0303432
DEPTOR	0.704413	0.0167745
DENND5A	0.702782	0.000308329
ZNF528	0.702539	0.0255374
ELMOD3	0.702456	0.0261746
CREBZF	0.702334	0.0451666
ADCY7	0.702142	0.04594
FLCN	0.700617	0.0449069
RNF43	0.700501	0.0131324
LCP1	0.700306	0.00223866
ICK	0.699302	0.0227829
TMEM56-RWDD3	0.69928	0.0451897
FAM160A1	0.697148	0.0263078
RIMKLA	0.695467	0.00620356
RBPMS	0.693635	0.0065759
PNISR	0.693523	0.0104937
MAP7	0.693243	0.00190516
C14orf159	0.692793	0.0478664
UBR1	0.691974	0.0390254
ITPKB	0.690636	0.00346165
PROSC	0.690277	0.0208326
MACF1	0.689931	0.000646404
ADAMTS17	0.688326	0.0477758
ARNT2	0.687505	0.0246465
NAA40	0.686703	0.0134558
RAC1	0.686473	0.00325832
ENSA	0.68562	0.000375479
TMEM59	0.679837	0.0165112
RABL2A	0.678692	0.0171098
CTNNB1	0.678551	0.00190101
RASAL2	0.677858	0.0272493
GPR107	0.676798	0.000701585
ANTXR1	0.67673	0.0342207
RIPK4	0.676461	0.0170779
LOC440434	0.673644	0.0492627
USP6NL	0.673592	0.0240799
ARFGEF2	0.669205	0.0128099
DCTN2	0.665107	0.00526019
NEO1	0.664433	0.00366631
POLG2	0.661517	0.0184734
STT3A	0.661474	0.00361465
PHLPP1	0.659747	0.00417054
RAB9A	0.658829	0.0172644
HSPA1L	0.65814	0.0190177
PTP4A2	0.657455	0.0444597
LOC100505715	0.657342	0.0462635
PCDHGB5	0.656246	0.00208165
IDS	0.655515	0.0113731
PCDHGA1	0.65541	0.00473528
ARHGAP35	0.654633	0.00107755
YAP1	0.653305	0.0423707
PRSS23	0.652818	0.0252196
LOC100129034	0.651237	0.00266037
ANKRD6	0.650889	0.0246458
KANK1	0.648761	0.0189184
MYO1D	0.648408	0.000778255
MAP3K14-AS1	0.64836	0.0410496
HOMEZ	0.647794	0.0109508
CYB5RL	0.647756	0.0399105
TNFAIP1	0.646188	0.0033537
TNFRSF10D	0.645809	0.0162077
SMAD1	0.645241	0.0266336
HECTD3	0.641901	0.0385016
PCDHGA7	0.64154	0.00659694
NCOA2	0.641463	0.0209955
ERLIN2	0.641156	0.00478583
CHD2	0.640741	0.0176565
MARK2	0.640571	0.0430055
MSI2	0.640462	0.00653118
DDX5	0.639962	0.00740417
PPARA	0.63947	0.0220874
PCDHGA9	0.636224	0.00731821
RAB15	0.634725	0.0136972
MBD5	0.634162	0.0492693
LPIN2	0.634111	0.000738163
PCDHGA3	0.633984	0.00755692
RSF1	0.633342	0.0338077
PCDHGC5	0.632765	0.00796862
PCDHGC4	0.632293	0.00783495
LOC648987	0.631112	0.047231
PCDHGB6	0.631059	0.00782427
KIAA0319L	0.630815	0.00364259
FBXO9	0.630796	0.0253488
PCDHGB4	0.630548	0.00802847
CELSR1	0.630145	0.0227499
PCDHGA5	0.630108	0.0074894
PCDHGA4	0.628227	0.00798226
TDP2	0.627344	0.0422541
HIST1H2BK	0.627208	0.00629999
FDFT1	0.626706	0.00940792
POU2F1	0.626137	0.0395168
SCYL3	0.624741	0.0436491
ETS2	0.623741	0.0103404
SERTAD2	0.623453	0.0342385
SIN3A	0.623378	0.004494
HK1	0.622849	0.0169646
TTC28-AS1	0.622344	0.030987
TBX3	0.622113	0.0245863
PCDHGB3	0.621515	0.00883943
STRADA	0.621205	0.0205105
PCDHGA12	0.621164	0.00934605
PCDHGA2	0.620016	0.00910915
PCDHGA8	0.619469	0.00917172
PCDHGB7	0.619135	0.00926897
CRTC3	0.619062	0.00562319
DIP2A	0.618107	0.00423752
SRRM2	0.617414	0.0461143
PCDHGA6	0.617281	0.00956319
BTBD3	0.616466	0.0404444
[truncated: 1,739 more rows]

## Sheet: 2_MDA_acute IL-1_DEG
GENE NAME	MDA.PCa.2b_VEH-VS-MDA.PCa.2b_IL1a.logFC	MDA.PCa.2b_VEH-VS-MDA.PCa.2b_IL1a.FDR	MDA.PCa.2b_VEH-VS-MDA.PCa.2b_IL1b.logFC	MDA.PCa.2b_VEH-VS-MDA.PCa.2b_IL1b.FDR
SAA1	14.4874	0	14.1187	0
PIGR	13.4187	2.94548e-56	13.0433	2.61017e-54
CX3CL1	13.1689	5.69906e-236	12.6304	9.55589e-202
SAA2	12.7359	0	12.4706	0
TNF	12.5524	9.82859e-256	12.4647	2.61112e-245
DAPP1	12.3406	2.82243e-202	12.0243	9.90016e-180
CCL22	12.1042	0	11.3475	0
CP	11.7411	3.0392e-212	11.2006	2.0565e-161
IL8	11.7216	0	11.2582	0
CCL2	11.6149	2.6351e-225	11.1033	6.91107e-168
ACY3	11.5286	0	10.9331	0
ITGAM	11.515	1.27348e-218	11.5064	1.48246e-209
SAA2-SAA4	11.398	5.1086e-203	11.0904	1.16396e-166
TP63	11.366	1.13507e-181	10.7157	1.73792e-127
CXCL3	11.3575	1.26948e-204	10.815	8.34463e-147
LCN2	11.3299	0	10.7723	0
SNCAIP	11.2459	0	10.9786	0
IL37	11.2004	4.59651e-201	10.9989	1.15162e-170
PIP	11.0551	2.42807e-299	10.3271	3.21318e-230
UBD	10.8221	1.91463e-162	10.4304	4.47329e-122
SULT1C4	10.4916	1.41629e-118	10.3067	3.13232e-102
SAA4	10.2894	2.23231e-101	10.219	3.1665e-93
LTB	10.2735	2.09345e-70	10.2051	4.28406e-67
CFB	10.2293	0	9.84555	0
IL32	10.0201	0	9.80974	0
PI3	9.63801	3.28741e-68	9.24269	1.21087e-64
FIBIN	9.61724	2.62451e-57	8.96271	9.38479e-40
SERPINB7	9.56768	2.52086e-50	8.4701	1.25518e-28
APOL1	9.39087	0	9.12974	0
CCL20	9.35409	4.55114e-62	8.91936	8.24403e-45
SULT1C2P1	9.33485	1.64185e-58	8.68345	6.93649e-38
GP1BA	9.32209	2.87287e-54	8.97039	1.53571e-42
VNN1	9.1134	6.59212e-51	8.63488	2.50808e-36
HLF	9.06676	9.27734e-277	8.94945	2.9019e-258
C3	8.99817	1.98843e-135	8.8034	4.28089e-119
TFCP2L1	8.89266	5.46046e-184	8.65704	2.50165e-176
CXCL2	8.7829	1.18967e-139	8.48728	1.28728e-112
GBP3	8.64231	6.04102e-122	8.32608	5.18868e-98
BMP3	8.63495	2.91943e-232	8.39226	2.8268e-214
KRT2	8.61684	1.64475e-140	8.36669	5.81848e-113
LOC645638	8.42959	4.04995e-100	7.84691	3.28961e-70
PLA2G2A	8.39634	0	8.00444	0
BIRC3	8.24067	0	8.04	0
PDZK1IP1	8.05981	4.18298e-293	7.60433	3.08228e-221
CTSS	7.99908	4.76599e-214	7.65657	1.54193e-179
CXCL5	7.97477	2.56388e-72	7.49515	8.97928e-54
KMO	7.93067	3.53723e-69	7.43412	4.40782e-51
CLEC3A	7.87666	2.82465e-148	7.53899	4.44625e-121
LTF	7.80042	0	7.81999	0
TNFAIP2	7.77416	0	7.48431	0
BBOX1	7.67937	7.46457e-195	7.10693	7.75051e-151
EBI3	7.52307	1.06381e-73	7.15669	9.96184e-53
TRDN	7.45094	7.50507e-261	7.69129	4.57379e-284
NMI	7.36475	4.90858e-41	7.1381	1.15299e-35
NEURL3	7.31807	5.38964e-239	7.03042	2.22955e-196
IL17C	7.19764	1.16229e-72	7.03329	8.79136e-64
ICAM1	7.01688	0	6.91878	0
OPTN	6.93407	0	6.77562	0
PDLIM3	6.89837	3.75657e-209	6.67553	1.21209e-179
ADAMTSL1	6.89192	5.2258e-142	6.82055	5.61305e-132
IFIT3	6.83213	1.70067e-88	6.37091	1.52012e-63
IL17REL	6.76829	7.57815e-66	6.83645	1.40532e-66
AOX1	6.76163	5.80386e-93	6.71997	1.82758e-87
SLC26A4-AS1	6.74869	8.96968e-178	6.63397	5.14411e-166
KRT7	6.70412	1.8739e-135	6.43595	9.27026e-108
SLC51A	6.69805	6.82409e-190	6.55431	1.06576e-174
APOL6	6.54801	3.08887e-249	6.53407	2.55779e-244
GPR37L1	6.49129	1.40343e-92	6.18504	4.65592e-72
FCGBP	6.48329	0	6.47805	0
GIMAP6	6.45583	1.98843e-135	6.40572	1.676e-125
PDE2A	6.36292	0	6.12445	0
UGT1A3	6.35986	0	6.02627	0
SLC26A4	6.30313	1.33421e-52	6.32067	6.37642e-51
TYRP1	6.26348	6.90149e-203	6.02688	1.66986e-171
IHH	6.22568	1.18056e-80	5.97648	1.56781e-68
DOC2GP	6.15111	2.35265e-28	6.46928	7.44597e-32
UGT1A8	6.09367	0	5.74517	0
UGT1A4	6.09248	0	5.74443	0
IL2RG	6.09224	7.73445e-76	5.6338	9.04117e-55
UGT1A10	6.0818	0	5.73716	0
UGT1A9	6.07728	0	5.73088	0
UGT1A6	6.07491	0	5.72616	0
UGT1A5	6.06364	0	5.71694	0
UGT1A7	6.05851	0	5.71279	0
ABCC12	6.01466	1.33311e-69	6.21646	2.36098e-74
TNFSF10	5.88701	0	5.64876	0
NFAM1	5.88138	2.76523e-242	5.73259	2.80842e-211
UGT1A1	5.87331	0	5.52541	0
MMP7	5.83449	0	5.32461	0
HPSE2	5.83233	0	5.52495	0
TNFAIP3	5.82885	0	5.82318	0
RELB	5.72163	0	5.62866	0
UBA7	5.71568	9.09049e-249	5.81437	6.77383e-256
OAS1	5.62187	1.90232e-118	5.37903	5.28706e-99
ANGPTL2	5.60661	3.82174e-250	5.27519	9.52082e-201
STX11	5.56251	2.57809e-121	5.34596	1.10436e-105
FBN1	5.55248	4.24994e-229	5.53517	2.37201e-223
EXOC3L4	5.50485	1.04609e-118	5.16194	1.05725e-92
ACSL5	5.48729	4.98488e-145	5.22155	3.44531e-118
CES3	5.47374	9.16268e-177	5.36146	1.47668e-166
DOCK10	5.4035	1.68306e-44	5.17106	1.00126e-36
NOD2	5.35912	1.54594e-46	5.16882	3.75861e-37
PLEKHS1	5.32739	5.27571e-255	5.18809	5.50466e-239
PLA2G4D	5.30409	1.26979e-45	4.11927	7.24833e-24
PLA2G5	5.20945	0	4.95918	0
PSMB9	5.15703	2.68418e-191	4.93614	1.06339e-160
WFDC12	5.11094	5.55722e-48	4.82461	5.0459e-39
C2orf66	5.1009	4.86791e-35	5.85853	3.59947e-45
ICOSLG	5.07225	0	4.94121	0
RARRES3	5.05135	0	4.81131	0
ITGB6	5.04781	4.20732e-80	4.47306	1.15827e-48
CYP4Z2P	5.04396	2.96828e-68	5.15272	2.33777e-70
TRPM8	5.03446	0	4.98376	0
TSPEAR	4.9905	7.87286e-78	5.0146	2.93593e-76
RNF207	4.97631	1.03616e-57	5.34609	2.95981e-66
LAMB3	4.92415	6.72415e-102	4.51012	1.46415e-70
IRAK2	4.8471	0	4.69773	0
A2MP1	4.81947	6.39471e-26	5.07888	8.96684e-29
SCUBE3	4.81484	4.68413e-61	4.7735	8.90729e-58
IFIT2	4.80287	5.87384e-74	4.40539	7.4425e-52
MUC2	4.71051	1.93556e-32	4.88249	2.16437e-34
COL16A1	4.70587	5.50433e-90	4.65547	7.74885e-88
C1orf95	4.67601	3.43721e-301	4.62413	7.29986e-285
IRF1	4.67497	0	4.54759	0
TNFRSF21	4.66471	0	4.43758	0
TGM3	4.6545	0	4.3058	0
FEZ1	4.64048	2.62262e-73	4.04619	7.38475e-47
TRANK1	4.61133	2.67108e-165	4.60919	1.87407e-162
MAP3K8	4.58707	8.69214e-291	4.50515	1.29591e-275
ITGB8	4.57014	3.01184e-73	4.45644	5.21949e-66
IKBKE	4.53351	0	4.47413	0
SLC12A2	4.52603	1.58299e-274	4.32753	1.52211e-255
ATP12A	4.50433	6.99269e-42	4.35692	2.21272e-38
FAM183A	4.50265	2.46092e-20	4.94296	6.61287e-25
VWA2	4.50089	2.42525e-111	4.29091	1.6912e-95
ACHE	4.44394	3.48248e-48	4.80527	6.06485e-56
IFI44	4.43864	6.01479e-56	4.50418	6.13622e-56
HCP5	4.41876	3.52017e-49	4.45982	4.425e-47
MUC12	4.41746	4.21883e-21	4.33282	1.41582e-19
SLC5A1	4.40649	8.22542e-147	4.10784	6.83603e-128
SERPINA1	4.40214	1.13133e-170	4.18159	8.45563e-151
CSF1	4.35307	0	4.39891	0
PLA2G2F	4.34058	1.85975e-170	4.1129	2.86802e-151
DPYD	4.32035	2.56206e-132	3.99707	1.22322e-105
NOX1	4.27868	0	4.04698	0
RUNX2	4.26091	9.46409e-258	4.14393	3.22422e-232
FAM167A	4.22986	5.17637e-54	3.88175	1.07942e-37
TRIM22	4.16091	4.98017e-126	4.07123	8.87494e-112
ADORA2A	4.14499	0	3.92185	0
GIMAP2	4.13902	1.02908e-81	3.92244	1.63524e-65
UBE2L6	4.10621	1.03864e-80	3.8064	4.69173e-61
CHI3L1	4.04474	1.57971e-25	3.88914	6.31663e-22
UNC5B	4.01688	6.8159e-215	3.80308	3.96555e-193
GMPR	3.99597	2.94073e-170	3.93317	6.60943e-159
PTPRN2	3.98851	1.73597e-126	3.69207	3.32245e-101
BCAS1	3.98216	1.01804e-34	3.67201	1.36735e-27
GPX2	3.97769	1.18991e-215	3.66592	4.35319e-175
PTPRB	3.93294	6.7101e-118	3.65021	9.4712e-95
RHBDL3	3.92441	2.0544e-115	3.81491	4.16988e-100
COL9A2	3.92184	3.35808e-225	3.86741	6.41855e-219
GFPT2	3.87825	5.79329e-106	3.77576	9.75281e-95
CDKN2B	3.85912	2.9427e-53	3.41688	1.14957e-35
RND1	3.83384	4.17779e-126	3.44411	3.5704e-96
SPTSSB	3.83105	6.41291e-114	3.54052	1.62169e-96
TAPBPL	3.82006	0	3.74547	5.10584e-308
PHLDB2	3.81206	1.17566e-46	3.68264	2.84964e-40
STAT5A	3.79669	8.50963e-203	3.61411	4.30888e-175
SORBS2	3.754	5.032e-204	3.51572	5.97801e-181
PALM3	3.74105	5.12566e-37	3.6651	8.31281e-35
B3GALT4	3.73009	1.48077e-46	3.56135	3.83531e-39
CYP39A1	3.69942	1.75921e-307	3.48723	5.82905e-272
OPN3	3.68833	1.46235e-83	3.30361	4.04628e-62
TRIM29	3.68106	2.12079e-63	3.27877	3.47636e-42
GJB2	3.67587	9.14631e-50	3.19398	1.21667e-29
MYOF	3.65694	1.23026e-276	3.55206	3.50888e-261
PKNOX2	3.64804	2.77801e-24	3.25151	8.78054e-16
BCAP29	3.64744	2.8915e-262	3.54032	8.12956e-249
HOXB9	3.63699	3.38006e-46	3.33772	1.04848e-31
GSN	3.61393	0	3.24263	2.18576e-274
RHBDL2	3.6059	1.97636e-75	3.43499	3.43792e-60
GPR110	3.59118	0	3.29588	1.29796e-288
PNMA2	3.57024	1.92612e-55	3.2928	2.14183e-40
C2	3.56237	4.01081e-97	3.30742	9.09644e-75
RASSF6	3.55347	1.05414e-252	3.4985	2.15642e-236
C8orf4	3.54946	1.37297e-285	3.17071	2.29294e-226
ATP10D	3.49683	7.43788e-58	3.49432	1.30222e-54
ETV7	3.48955	3.99903e-112	3.51337	4.91678e-107
LITAF	3.4836	9.57388e-193	3.10068	1.75723e-142
NFKBIZ	3.47613	1.23908e-118	3.35261	3.98911e-111
EPHB6	3.47511	2.29366e-69	3.36883	3.90761e-59
CARTPT	3.45849	3.08564e-27	3.94532	1.38869e-36
ZC3H12A	3.45312	0	3.3621	0
TLR3	3.44346	7.06719e-62	3.49031	1.02558e-60
CTTNBP2	3.42861	1.06406e-33	3.04427	5.36083e-24
RNASE4	3.40628	2.43104e-119	3.19514	7.45074e-95
NUDT8	3.39222	7.87406e-169	3.13481	1.43071e-146
APOL3	3.38853	3.80774e-230	3.24813	4.83785e-207
THBD	3.36306	3.75492e-84	3.12771	5.54513e-71
ABCC11	3.35274	5.89414e-189	3.09693	4.21707e-163
LRG1	3.33771	2.30851e-200	3.19538	4.78094e-179
SDC4	3.33168	0	3.02789	0
TBX10	3.31883	6.3448e-90	3.10083	9.27806e-71
SEMA3C	3.28794	1.0294e-249	3.08975	1.29025e-223
NTN4	3.26813	2.25847e-79	3.03809	8.74839e-63
NFKB2	3.26299	0	3.26464	0
ENTPD8	3.26148	4.78966e-45	3.19669	1.34784e-41
THSD4	3.25021	7.31862e-92	2.91278	6.28074e-69
IER3	3.24775	5.27056e-216	2.97362	7.65752e-180
LOC440905	3.23837	2.76754e-11	3.96213	4.74273e-17
OR51E1	3.23757	5.16906e-35	3.08527	1.0069e-28
IP6K3	3.23223	1.19667e-27	2.93674	4.20247e-21
CEACAM19	3.21594	1.61356e-203	3.12414	1.53642e-189
SAT1	3.18399	0	2.89414	0
TAPBP	3.17147	0	3.06683	0
OAS3	3.16438	2.03911e-218	3.19834	3.59043e-220
MAN1A1	3.15331	8.39163e-45	3.03165	4.63043e-37
ALS2CL	3.14133	1.05298e-82	3.22165	4.32371e-86
EDN1	3.13704	1.6187e-59	2.76835	3.2716e-45
LOX	3.12525	1.37169e-163	2.79233	5.5562e-129
PPP4R4	3.10909	3.25475e-57	2.74808	6.61596e-40
RCAN2	3.10866	8.14042e-208	2.92526	2.81072e-178
THBS1	3.10309	2.50069e-286	3.09888	2.24981e-285
TSPAN8	3.09134	2.24027e-116	3.15178	1.00606e-118
CEACAM20	3.06207	1.20494e-109	3.41705	1.17581e-135
CASP10	3.06051	4.19937e-247	2.83987	1.24561e-207
SYTL2	3.0465	7.51059e-130	3.00027	2.97961e-123
MS4A8B	3.04586	2.74307e-49	2.82301	1.57028e-37
PAPSS2	2.98841	5.35734e-161	2.77274	4.76979e-135
TMEM140	2.96893	3.33062e-125	2.77181	1.05581e-101
LOC100507463	2.96689	2.91363e-38	2.8507	2.6033e-30
CPED1	2.96197	1.57502e-33	3.00938	9.51176e-34
TUBA1A	2.95908	3.22108e-142	2.62157	8.95312e-111
LAMC2	2.95738	4.15589e-14	2.62943	1.07525e-09
DLL4	2.94452	4.88122e-19	2.66603	1.84986e-14
KRT80	2.94416	2.54136e-267	2.59854	1.33489e-206
DDX60	2.94189	4.37226e-38	2.96006	8.02516e-38
CASP14	2.94169	1.20074e-41	2.40136	6.22411e-26
NCMAP	2.92645	3.46771e-107	2.97238	8.85007e-108
SDC2	2.91801	0	2.80077	0
ZPLD1	2.91292	2.78228e-57	2.62964	1.27569e-42
KCNN4	2.89952	8.44323e-111	2.81471	6.63514e-98
LTN1	2.87321	2.00362e-39	2.92734	1.41001e-40
RASGEF1A	2.87038	1.41155e-39	2.75376	8.32059e-34
LURAP1L	2.82963	6.84208e-48	2.48407	2.26808e-32
CATSPERB	2.82731	8.15435e-27	3.05928	1.10478e-30
SPINK5	2.82062	2.47542e-61	3.34103	8.79851e-83
SDCBP2	2.81707	5.73202e-157	2.49272	5.46816e-116
PTGES	2.803	4.46921e-102	2.69628	2.61486e-92
PTGS1	2.78589	2.14156e-26	2.66205	1.25323e-23
PGAP1	2.73092	4.18341e-60	2.95919	3.30954e-69
TMEM116	2.72429	4.10466e-149	2.48327	2.29683e-121
CYP4F12	2.70607	7.65007e-75	2.84194	7.02471e-81
CEACAM22P	2.7021	3.05005e-63	3.132	3.20377e-85
LGALS3BP	2.69759	7.10851e-238	2.72008	9.75932e-240
ZNF750	2.68232	6.42382e-17	2.59457	2.62931e-14
PDE8A	2.66241	4.25944e-95	2.78787	5.10035e-103
C10orf10	2.64773	3.05611e-99	2.46438	4.06366e-83
NFATC2	2.63711	8.725e-121	2.6384	1.1728e-117
DDO	2.6199	3.34337e-35	2.63911	8.00982e-33
FLT3LG	2.61139	4.15114e-64	2.49467	4.31996e-52
PARP14	2.61024	1.01682e-163	2.52582	5.85227e-152
GIPR	2.60966	8.64363e-20	2.74663	4.92648e-21
FRY	2.60946	2.77109e-231	2.65233	4.2612e-236
ARHGAP26	2.60252	1.05455e-114	2.56184	1.49607e-110
LCAT	2.60124	1.30834e-26	2.69327	2.54626e-27
CAMK2N1	2.60026	6.21076e-300	2.28207	1.54107e-231
KIAA1217	2.58426	1.4392e-163	2.57524	1.06339e-160
ZDHHC14	2.57682	1.82034e-200	2.46112	3.92535e-180
ADRB1	2.57224	6.95505e-63	2.44465	4.33948e-55
ARL4C	2.56256	3.54009e-130	2.43884	5.20168e-112
COL27A1	2.55754	3.02916e-56	2.74947	2.40968e-63
PARM1	2.54699	0	2.37784	4.78231e-284
KCNH3	2.54409	3.50117e-21	2.34419	1.0044e-15
SNRK-AS1	2.52672	3.6996e-10	3.03474	2.67861e-14
APCDD1	2.51827	1.9764e-165	2.26063	1.30201e-128
ST5	2.5171	1.45677e-208	2.26289	2.80011e-165
CLASP1	2.51401	3.47014e-134	2.29089	6.53857e-113
EGF	2.50961	2.51976e-18	2.31598	2.03358e-13
NKX3-2	2.50016	1.01855e-64	2.7825	3.5456e-78
SP100	2.49475	4.03863e-139	2.29374	9.29043e-114
RALGPS1	2.48814	3.14574e-94	2.6337	4.75115e-104
CNTD1	2.48475	2.28298e-47	2.43174	2.94071e-43
FRK	2.47429	5.04729e-64	2.00647	1.97351e-38
BAI2	2.47199	2.33489e-82	2.25629	1.1403e-66
DDX60L	2.46588	9.02873e-35	2.45987	7.93439e-34
ABTB1	2.46357	1.40794e-50	2.67352	4.34238e-58
SLC25A27	2.46201	2.20955e-24	2.80383	1.44429e-30
SLC44A4	2.46093	0	2.30551	0
PRELP	2.43944	3.43971e-120	2.27652	1.71874e-100
ZC3H12C	2.43782	7.49429e-86	2.31325	1.83809e-77
NFKBIA	2.43015	1.14784e-258	2.27109	1.98772e-227
SLC41A2	2.42591	9.93977e-31	2.43386	2.23227e-28
PGM2L1	2.42066	1.0053e-19	2.44724	5.91766e-19
GPR137C	2.41809	5.8794e-28	2.39558	7.30323e-26
TNFSF15	2.39617	2.63907e-140	2.27085	6.3142e-127
C16orf45	2.38746	7.27984e-149	2.06978	3.16613e-107
ERAP2	2.38729	2.07653e-195	2.31622	5.1182e-181
ABCC3	2.38686	6.10977e-88	2.25981	4.24187e-78
TLL1	2.38053	1.96384e-106	2.48568	1.02054e-114
PIK3IP1	2.37509	2.14564e-208	2.24272	1.21471e-183
PEAK1	2.36639	6.97449e-88	2.40283	5.89525e-87
LACC1	2.36593	1.03621e-23	2.48115	4.03198e-24
SLC12A4	2.35778	5.75354e-181	2.22322	7.53037e-154
DDC	2.347	2.27914e-58	2.32112	7.37745e-57
TIMP2	2.33675	1.20928e-123	2.21389	1.54919e-103
IL6ST	2.33136	1.03257e-62	2.33528	1.55331e-62
MFGE8	2.32785	1.01439e-82	2.20537	1.704e-72
SLC22A4	2.32607	7.89861e-23	2.33197	2.66334e-21
FOXC1	2.32322	3.24897e-15	2.17546	3.66747e-12
ARNTL2	2.32135	6.62112e-73	2.10286	4.45328e-55
MDGA1	2.31791	7.42193e-29	2.48065	8.19963e-32
NCEH1	2.31718	1.28152e-146	2.1758	3.75219e-124
MEGF6	2.30911	1.18222e-89	2.47127	9.46513e-101
GABARAPL1	2.3081	4.26946e-111	2.02601	1.28097e-78
CNKSR3	2.30694	1.80379e-111	2.11737	2.24574e-93
IFNGR1	2.30652	9.80584e-198	1.94623	5.3331e-141
LOC100093631	2.30235	7.30976e-55	2.2364	6.29736e-48
GTF2IP1	2.30234	7.9247e-55	2.23639	6.69202e-48
BACE2	2.29353	4.84514e-20	1.92658	4.29709e-12
MMP20	2.28975	5.44259e-69	2.18439	3.95562e-58
PLSCR1	2.28853	9.8793e-11	2.12763	1.49707e-08
SHC2	2.28138	8.43255e-106	2.2022	2.43689e-97
KCNQ1	2.27957	5.43203e-84	2.05026	9.52955e-65
AKR1C3	2.27461	0.000101083	1.93414	0.00446978
POU5F1	2.27101	8.15052e-12	2.58762	9.8468e-15
TNFRSF11A	2.26626	1.3423e-19	2.24167	9.95333e-18
SMIM5	2.26353	6.44756e-19	2.41621	3.76311e-20
STYK1	2.26184	2.56046e-138	2.08114	5.43782e-112
SELENBP1	2.26174	2.77834e-240	2.06659	9.54926e-203
ANG	2.25625	1.75374e-50	1.89207	1.08622e-30
TLE1	2.25	2.22963e-246	2.06988	1.3869e-204
GATS	2.2422	4.30891e-111	2.29307	8.43441e-114
LPAR6	2.23364	3.21038e-76	2.18561	1.23437e-72
SIPA1L2	2.23013	4.16874e-260	1.93722	1.46996e-197
SNPH	2.22846	3.13456e-106	2.16767	1.0024e-99
WNT4	2.2263	2.53618e-80	2.0585	1.2436e-65
IKZF3	2.21375	3.83879e-21	2.29284	2.79424e-21
ZNF117	2.21266	6.78146e-28	2.47214	6.76734e-34
NIPAL2	2.21012	9.18608e-104	2.19595	5.74746e-101
DDX58	2.20544	1.21343e-120	2.14528	2.0227e-110
ZDHHC1	2.19185	7.31977e-16	2.48661	1.86736e-19
FAM221B	2.1881	2.41801e-30	2.37267	1.03262e-34
CCDC146	2.18332	1.30108e-29	2.32216	5.18814e-32
IQUB	2.18265	3.93367e-16	1.82742	1.01605e-09
PHF11	2.18013	3.71898e-96	2.10687	9.02809e-86
MVP	2.17924	4.95926e-137	1.99049	1.20079e-109
TDRD6	2.17642	2.4016e-09	2.73335	5.50042e-14
SRGAP2	2.17527	8.2061e-207	2.13267	1.23175e-197
ARHGEF40	2.17417	1.53198e-22	2.11023	1.42826e-19
ANKS1B	2.16719	3.45719e-45	2.17368	5.28189e-43
LHFPL2	2.16417	1.20723e-133	1.99889	7.68431e-114
OXTR	2.15756	3.96741e-18	2.14378	3.93742e-17
ITGAV	2.15589	1.08321e-101	2.05238	2.82141e-92
FMO5	2.14752	1.68196e-17	2.05772	1.96464e-14
RBM43	2.13582	7.99002e-30	2.16833	2.50929e-28
SOD2	2.13008	8.21145e-215	1.80226	4.02916e-154
RASSF4	2.12909	6.42135e-45	2.3184	3.03646e-51
PDK4	2.12502	9.5056e-37	1.92159	2.38603e-26
CTSO	2.12177	1.69159e-74	1.99158	2.96099e-64
RDH10	2.12129	8.97195e-74	1.65151	5.95831e-45
DZANK1	2.11926	1.06179e-48	2.12176	3.43237e-48
NFE2L3	2.11845	1.41479e-80	2.08713	1.8293e-76
MIR3064	2.11746	3.54324e-15	2.72119	1.90123e-23
HLA-B	2.10925	2.35948e-138	1.92445	6.68403e-116
XKRX	2.10384	6.58831e-42	1.85996	5.30505e-29
SLC2A12	2.09377	4.70381e-94	1.8374	2.74604e-69
NLRC5	2.08993	2.11914e-40	2.08693	9.15014e-37
FOLH1B	2.08253	1.07678e-70	1.87711	7.04826e-52
FOLH1	2.0737	4.28933e-236	1.96782	1.52316e-213
SRGAP2B	2.07318	2.34506e-104	2.02557	1.18502e-95
SRGAP2C	2.0725	1.83127e-104	2.02632	6.25291e-96
CLUL1	2.07199	3.66623e-15	1.82185	6.61252e-10
DRAM1	2.06386	1.35451e-41	1.85395	7.87931e-34
SMAD1	2.06179	5.18793e-166	1.97904	1.91623e-150
NT5E	2.06154	5.32269e-24	2.05137	3.21356e-21
TIMP1	2.06093	1.742e-38	1.68225	2.04714e-23
NXPH3	2.05829	2.06801e-23	2.09102	2.8825e-21
MCC	2.05516	2.43496e-45	1.95991	1.49392e-39
SRGAP2D	2.04765	3.51174e-115	1.9815	3.29739e-104
LOC100130744	2.04609	2.34822e-51	2.16227	9.3118e-56
KANSL1L	2.04556	1.17081e-32	1.93329	2.49415e-28
BPIFB1	2.0416	4.60552e-56	1.93017	1.4999e-47
PLA2G4C	2.03809	8.00409e-123	1.87792	4.56602e-103
FBN2	2.03682	3.4143e-16	2.18707	3.28746e-17
PCDHB9	2.03348	1.8565e-27	2.0144	4.26649e-24
YPEL3	2.0294	1.28498e-93	1.87801	1.15368e-79
LPPR1	2.0284	1.17405e-90	2.10454	3.19673e-93
SLC6A16	2.02184	6.04705e-16	2.20266	4.42453e-18
CCNG2	2.01749	3.97187e-71	1.96145	3.15212e-67
IL23A	2.01131	1.7583e-30	1.42769	5.03909e-13
LRRC48	1.99907	8.85146e-20	1.98929	7.5831e-18
EGR1	1.99247	2.54635e-11	1.94422	5.09811e-10
INHBB	1.98874	9.38318e-16	1.77882	4.32055e-11
FJX1	1.98712	2.60365e-53	2.0089	5.83311e-50
MAPK10	1.98686	6.8406e-14	2.29536	1.7611e-17
ACSL6	1.98651	2.20039e-17	1.98688	1.4268e-15
VPS9D1	1.98192	2.37512e-64	1.99431	7.59868e-63
P4HA2	1.98102	2.17774e-153	1.78422	1.74339e-123
RPLP0P2	1.97679	2.06902e-52	1.74282	6.81039e-38
ISG20	1.97329	5.58095e-35	1.58752	3.62191e-19
PHEX	1.9724	6.97601e-19	2.20768	1.60373e-22
CD27-AS1	1.96671	1.07093e-13	1.46538	1.39457e-06
FGD6	1.96031	2.91769e-45	1.94357	7.19211e-42
MBNL2	1.95814	3.79537e-21	2.05674	1.54959e-21
ERAP1	1.95471	5.88287e-84	1.92478	1.83948e-80
MATN2	1.95455	8.83605e-142	1.88387	1.14889e-128
CARNS1	1.95332	7.33873e-21	1.90786	6.21745e-19
DENND3	1.95255	1.17249e-78	1.87097	1.47762e-70
OSMR	1.94644	2.07861e-89	1.94441	1.0654e-87
MGLL	1.94477	1.51584e-43	1.59406	2.6575e-28
SLPI	1.94459	8.96448e-75	1.66587	1.21168e-55
ERO1LB	1.94365	1.31328e-92	1.91094	7.54951e-88
SPTLC3	1.94222	1.75492e-85	1.97978	1.47288e-86
NCALD	1.93349	7.09653e-15	1.86517	3.3078e-12
HLA-A	1.93014	1.3379e-122	1.81603	5.59533e-108
IFIT5	1.92728	2.4449e-47	1.95176	1.05445e-45
MICAL1	1.92707	3.0032e-109	2.02909	1.19162e-119
NFIB	1.92597	1.87577e-68	1.92639	2.56453e-68
MICALCL	1.91813	4.20948e-54	1.83181	6.39337e-46
LRRC4C	1.91781	7.45365e-50	1.86174	6.38688e-44
PLA2G10	1.91541	2.46397e-13	1.61291	1.34172e-08
RASSF2	1.91453	7.87406e-39	1.80986	2.67906e-33
IFI27L2	1.91404	1.11067e-17	1.77475	4.0951e-13
PLS1	1.91045	4.77133e-77	1.79264	8.5945e-65
CLDN12	1.90158	1.14107e-48	1.71505	6.53566e-40
CAPN12	1.90114	4.51545e-10	1.86922	3.68981e-09
NFKBIE	1.9006	3.40213e-42	1.79972	9.96476e-38
SYT7	1.90031	3.42377e-126	1.7024	4.16568e-101
SLC12A6	1.89207	6.65031e-43	1.88664	2.11174e-41
LANCL3	1.89068	6.55543e-33	1.94883	4.62576e-32
FN1	1.88966	1.86676e-95	2.02836	8.47871e-109
KLF4	1.88513	8.47661e-152	1.74614	1.14378e-128
MIR5047	1.88472	8.17013e-24	2.24823	1.24955e-32
ABHD2	1.88196	9.18471e-113	1.78959	2.46769e-102
LOC283194	1.87853	6.32199e-14	1.69321	6.38147e-10
ITPKA	1.87512	1.02018e-16	1.39519	1.29002e-07
TMC1	1.87278	1.22777e-22	1.77638	4.13932e-19
HLA-H	1.86909	2.92775e-50	1.68902	1.79482e-39
UBE2G2	1.86605	2.10687e-177	1.82645	9.77192e-170
REL	1.86582	1.98899e-33	1.90665	2.31253e-33
PSTPIP2	1.8647	4.25981e-100	1.70311	1.29791e-79
FMO4	1.8645	4.93976e-12	1.91102	9.05255e-12
HOTTIP	1.86227	4.55255e-25	1.92258	1.03824e-24
IFI35	1.8598	1.14073e-49	1.59034	5.37502e-35
GPRC5A	1.8593	9.24479e-180	1.74052	1.46085e-157
RASD2	1.85091	2.53308e-26	1.84729	5.81075e-25
CYP26B1	1.84724	4.66547e-16	1.73421	5.01226e-13
PGM5	1.84475	0.000782459	1.90351	0.00120388
MGAT4A	1.83849	7.23026e-59	1.73661	4.17706e-52
ZG16B	1.83674	1.8869e-113	1.55061	1.04402e-81
LOC653160	1.83476	1.32679e-20	2.06232	5.9781e-25
LOC100506123	1.8338	9.74454e-05	2.7374	3.95031e-09
RIN2	1.82975	5.97748e-53	1.77058	4.39107e-48
TMSB15A	1.82535	1.05476e-22	1.92134	3.8705e-23
FP588	1.82403	3.66128e-21	1.99519	1.77192e-24
SH3BGRL2	1.82388	0.0254487	1.88934	0.0310702
KLHDC1	1.82384	1.05574e-11	1.89938	2.01837e-11
TMEM123	1.8238	8.38234e-135	1.71854	2.42035e-120
LIPG	1.81821	2.0889e-55	1.88071	5.32713e-58
CRABP2	1.81567	4.25049e-19	2.00117	6.58074e-22
CD24	1.81156	3.40834e-68	1.59539	9.95499e-53
COG5	1.80955	1.61604e-93	1.71731	3.4814e-84
EGLN3	1.80788	1.1206e-123	1.42217	6.28557e-74
FAM46C	1.80751	5.59586e-89	1.75315	5.10067e-78
TCP11L2	1.80234	3.98302e-50	1.77123	5.65633e-46
TRIM47	1.80181	9.40644e-44	1.66858	4.89359e-36
RASSF5	1.7998	2.48488e-59	1.6672	6.6466e-48
LOC100652768	1.78953	2.6553e-24	1.93803	1.90201e-26
TIFA	1.78098	2.16653e-76	1.71945	1.329e-69
CLUHP3	1.77881	8.12808e-47	1.98182	2.43981e-56
KSR1	1.77771	2.92927e-08	1.47441	2.83619e-05
MBNL3	1.77691	9.62506e-38	1.82856	1.81115e-39
HOXA13	1.77497	4.04002e-76	1.43928	5.37729e-47
ZBTB34	1.76877	1.40672e-57	1.60955	5.62738e-47
RNF145	1.76737	6.69541e-167	1.56695	4.97422e-131
MXRA7	1.76473	1.89538e-31	1.62924	8.78179e-25
SLC25A34	1.7624	1.1e-06	2.3913	2.40141e-11
CYP2D6	1.76091	1.42345e-09	2.29375	1.41788e-15
ATP2A3	1.75987	5.41398e-18	1.55841	1.72219e-13
STARD4	1.75572	1.24797e-13	1.59805	5.04827e-10
PTPRG	1.75463	7.05673e-49	1.74524	7.81036e-47
OSBPL10	1.75147	9.07849e-108	1.75869	1.07875e-106
DUSP10	1.75006	3.32591e-23	1.52198	2.96237e-15
GPR116	1.74919	2.07575e-49	1.73187	9.33408e-45
BICC1	1.74899	4.17237e-59	1.64964	3.09918e-48
MYRIP	1.74871	1.41511e-116	1.60031	5.4075e-96
HIST1H1C	1.74386	1.15698e-28	1.52423	1.69873e-21
C5orf56	1.74307	7.08377e-19	1.54822	1.01612e-13
C7orf63	1.74101	3.98094e-15	1.74924	5.66205e-15
ARNT2	1.73871	8.25975e-45	1.74139	5.81244e-41
RFX3	1.73668	1.64727e-55	1.53359	2.93403e-41
TM4SF1	1.7363	1.44355e-09	1.8632	1.85672e-10
FRMD3	1.7361	3.13328e-52	1.62129	9.81074e-44
TRPS1	1.73319	1.55296e-58	1.65188	8.09832e-53
TIAM2	1.73125	6.04473e-20	1.5174	4.17472e-13
ZBTB43	1.73103	7.02763e-44	1.54843	3.7536e-35
CYLD	1.72649	1.9288e-111	1.64476	3.99219e-99
PPFIA2	1.72215	3.31116e-08	1.91329	3.72668e-09
CCDC64	1.72184	7.52527e-60	1.56662	9.88645e-49
FAAH2	1.72143	1.27268e-90	1.54048	1.91598e-69
MIR29C	1.71827	2.06164e-13	2.02936	6.77572e-18
IGFBP3	1.71537	2.01578e-148	1.41563	9.74036e-103
PRSS22	1.7098	8.92331e-35	1.72909	6.45522e-35
REPS2	1.70658	1.6828e-95	1.63411	3.42993e-86
FAM222A	1.70528	2.87282e-55	1.45382	6.11637e-40
ATL1	1.70527	1.98884e-15	1.47847	3.15319e-10
KLHL5	1.70465	4.08017e-88	1.55615	3.82822e-72
FBXO32	1.70162	7.56638e-103	1.59512	1.89791e-87
PPL	1.69852	6.56984e-87	1.67928	1.03007e-83
PCDHB16	1.69717	2.50642e-28	1.54073	9.29633e-21
EBF1	1.69577	6.72532e-23	1.69637	1.17894e-21
DOCK11	1.69454	2.68377e-07	1.80922	7.6762e-08
CAPN3	1.69377	9.13138e-11	2.22344	1.65046e-17
ITIH4	1.68569	8.17113e-15	2.0834	1.31988e-21
ASIC3	1.67995	3.5791e-10	1.86916	5.62072e-12
SYNGR3	1.67674	9.30014e-58	1.48048	4.33544e-43
AHNAK	1.67277	4.73196e-53	1.83753	4.38296e-63
ETNK2	1.66967	1.90087e-27	1.47344	3.52553e-20
GRIK2	1.66815	1.30268e-20	1.5156	1.25054e-15
TSPAN12	1.66759	3.11901e-74	1.55904	3.63581e-64
BTN3A1	1.66332	9.14337e-62	1.75111	9.73378e-67
C17orf103	1.66216	4.54536e-95	1.51095	4.76754e-76
ITPR2	1.65675	6.67099e-40	1.65872	5.78117e-39
PION	1.65566	3.23004e-31	1.75887	3.80062e-34
TNIP1	1.6524	1.0723e-79	1.48409	1.07993e-64
TMEM133	1.64937	5.60318e-19	1.745	2.55465e-20
ALPK1	1.64718	1.79785e-25	1.5958	1.69944e-22
SERPINB8	1.64668	1.05223e-15	1.51378	2.60549e-11
HIST1H4H	1.64511	3.36192e-10	1.63008	3.43779e-09
ITGA1	1.64499	5.38855e-22	1.66642	1.00984e-21
C8orf47	1.64496	3.06234e-36	1.5136	9.44948e-27
DEGS1	1.64257	1.90418e-123	1.53308	7.93203e-108
GRAMD1C	1.64131	6.24912e-32	1.56966	2.25261e-27
PTPRR	1.63902	0.000196773	1.85643	4.71453e-05
BCL3	1.63436	6.3304e-60	1.5947	1.61706e-56
LOC643339	1.63327	1.48898e-14	1.5279	4.98961e-11
ITM2B	1.63186	1.63976e-106	1.47214	4.726e-87
ZNF860	1.63007	7.21652e-21	1.54754	5.18906e-17
PPP1R18	1.62675	2.73632e-61	1.55907	1.48797e-54
MIR22HG	1.62535	2.67842e-54	1.69007	3.31452e-56
HGD	1.62046	2.77009e-83	1.44517	1.65807e-64
GPR126	1.61871	2.14381e-51	1.70911	8.4945e-57
FFAR2	1.61645	1.55505e-124	1.47294	1.24326e-102
HLA-L	1.61576	4.04969e-38	1.57911	3.83003e-33
COL5A2	1.61558	3.55686e-32	1.50194	7.97521e-26
SLC7A8	1.61291	2.67659e-51	1.48607	2.43422e-41
WNT5A	1.61101	4.54288e-28	1.53309	2.1903e-25
GLUL	1.60958	1.61219e-139	1.34993	6.44823e-99
FAM131B	1.609	2.30435e-17	1.12951	4.71877e-07
CALCOCO1	1.60634	3.48242e-86	1.58567	4.52446e-83
SPTBN5	1.60376	9.2009e-29	1.86815	6.93649e-38
APLF	1.60314	3.87687e-31	1.58605	1.07481e-28
ZBTB46	1.60138	3.33283e-31	1.50052	2.68728e-26
GALNT10	1.60045	5.79339e-139	1.49231	1.6284e-120
RASL11A	1.59808	7.36418e-27	1.21649	1.66458e-14
SCARA3	1.59689	2.84542e-40	1.32853	1.82865e-27
SLC31A2	1.58687	1.25187e-83	1.45465	4.22357e-67
AVIL	1.5849	2.04775e-08	2.10343	6.07199e-14
BMP8A	1.58488	2.11057e-19	1.4513	1.25881e-14
MICAL2	1.58013	1.79673e-113	1.53062	4.39743e-105
PSMB8	1.5784	2.90161e-75	1.39792	2.32659e-58
SYNM	1.57756	3.81361e-28	1.46153	7.2241e-22
TP53INP2	1.57715	5.77884e-117	1.34477	1.51343e-84
CYBRD1	1.57425	1.75143e-38	1.38291	9.13378e-29
PDCL3P4	1.57264	0.000101534	2.02675	4.31922e-07
COLEC12	1.56959	5.09008e-111	1.51808	8.05562e-101
SEMA6C	1.5689	3.85375e-21	1.72649	2.20426e-24
GULP1	1.56759	1.86283e-84	1.4295	5.2942e-67
ATG16L1	1.56732	3.27159e-119	1.48298	6.11317e-105
NAPEPLD	1.56732	2.29414e-14	1.57888	4.52295e-14
CFLAR	1.56719	2.77507e-81	1.57913	1.50661e-81
FAM154B	1.56624	5.88607e-27	1.34081	4.01637e-17
TMEM144	1.56333	2.07994e-13	1.91709	3.26422e-19
YPEL5	1.56205	2.79652e-89	1.42937	3.60892e-74
LOC100507577	1.56007	7.08157e-15	1.86139	2.54984e-20
PADI2	1.55913	3.71759e-24	1.32067	2.09933e-15
BIRC2	1.55887	1.03213e-59	1.51998	1.08427e-56
MMP10	1.55841	7.49804e-40	1.45191	4.81919e-34
FAM118B	1.55539	6.1963e-124	1.38324	1.54497e-96
ATP1B1	1.55526	5.56817e-98	1.39289	8.87327e-79
TNFRSF12A	1.55335	6.60616e-33	1.37272	9.1013e-26
MAK	1.55172	1.46698e-13	1.53077	2.63677e-12
HIST1H2AC	1.54915	1.34398e-22	1.43419	9.13408e-19
HLA-E	1.5476	9.15819e-95	1.30801	1.84997e-65
IL1R2	1.54606	1.02861e-10	1.43267	1.15537e-08
APOL2	1.54372	1.14932e-101	1.38044	2.48734e-79
SLC40A1	1.54085	1.38923e-58	1.36487	4.57746e-43
CA5B	1.53826	2.668e-32	1.40663	3.52796e-26
CD59	1.5364	6.5541e-150	1.36025	2.86663e-117
SDCBP	1.53583	8.8538e-72	1.39357	2.35466e-59
FMNL3	1.53293	2.48709e-39	1.48534	3.144e-35
PBXIP1	1.53255	5.86467e-85	1.42035	9.57171e-72
SPHK1	1.53239	1.48372e-11	1.46791	1.12678e-09
PAQR6	1.53213	2.04252e-23	1.95831	8.27485e-37
NMNAT2	1.53135	3.49671e-12	1.1813	1.13005e-06
ZSWIM4	1.53018	5.99002e-75	1.36377	5.72835e-58
CLIP2	1.5296	3.1173e-45	1.36167	5.07988e-33
ZG16	1.52806	8.34336e-11	1.44467	2.08762e-08
LGALS8	1.52485	1.52599e-37	1.48113	2.66279e-35
RAB6C	1.5201	1.16808e-16	1.71232	2.64045e-20
INE1	1.5196	2.94504e-06	2.08259	6.24129e-11
RELN	1.51825	4.47874e-23	1.5206	9.18544e-22
PTPRCAP	1.51763	3.00043e-07	2.07754	1.11547e-12
ETV6	1.51701	1.4672e-83	1.45171	4.44447e-75
AHCYL1	1.5083	2.56519e-92	1.48306	5.49072e-89
SPPL2A	1.50793	1.73072e-55	1.42641	9.74855e-49
DMKN	1.50749	4.83264e-15	1.52388	5.04798e-14
COCH	1.5066	2.22499e-58	1.39842	1.27547e-47
NXT2	1.50648	1.89233e-38	1.4314	3.59876e-33
C9orf16	1.50513	5.48394e-31	1.27449	1.67721e-22
RDH16	1.50452	1.47428e-66	1.39921	1.44457e-55
KLHL24	1.50287	2.74989e-29	1.39408	4.24854e-25
B2M	1.50185	8.01956e-142	1.33671	9.87642e-113
UNC5CL	1.50026	5.40978e-09	1.85077	8.84039e-13
HELZ2	1.49981	1.68375e-70	1.47456	4.0676e-67
SLC2A13	1.49937	9.52313e-20	1.40427	3.5032e-16
TGM2	1.49788	1.42224e-47	1.41668	1.11534e-42
HTR1D	1.49769	3.03687e-22	1.258	4.48774e-14
LOC282997	1.49716	2.74652e-36	1.51742	1.6991e-36
MALAT1	1.49635	1.27552e-08	1.98916	5.63598e-14
CAPRIN2	1.49606	2.22569e-48	1.7168	2.1552e-62
CYP1B1	1.4959	1.13932e-59	1.32451	8.23226e-47
MARCH3	1.49386	7.96504e-40	1.2764	1.05026e-26
ARHGAP42	1.49242	4.10601e-54	1.45631	1.8671e-47
SNX22	1.49016	3.49626e-35	1.49869	1.45322e-34
MIR614	1.48724	2.73504e-29	1.25473	2.02055e-18
PALMD	1.48454	1.67936e-96	1.38234	3.95591e-81
SLC30A3	1.48233	1.00437e-16	1.46547	9.74463e-15
CBLN3	1.48068	2.40462e-13	1.5218	3.74503e-13
XPO6	1.47935	1.80923e-146	1.43337	2.43782e-137
CLCF1	1.47845	4.45391e-21	1.38756	4.75552e-17
PVRL3	1.47479	0.000105065	1.57901	8.4232e-05
DGKD	1.47461	1.93699e-108	1.45077	1.7535e-104
KIF13B	1.47096	4.24322e-83	1.45175	4.63336e-80
RET	1.47004	3.15697e-74	1.42668	1.97932e-66
KCNMB4	1.46909	3.09818e-25	1.30308	1.46863e-17
CPQ	1.46871	3.37606e-110	1.35406	1.34347e-90
LINC00470	1.46548	4.24379e-33	1.56903	2.92053e-36
SNX11	1.46407	1.79805e-62	1.3193	6.93551e-50
NEBL	1.4615	8.72921e-34	1.37323	2.0897e-29
TRIM21	1.46139	2.8019e-63	1.2319	5.42974e-43
SH3GL2	1.458	1.46507e-58	1.27425	2.18455e-44
GPR158	1.45749	9.10236e-20	1.55435	1.1489e-21
STARD13	1.45737	2.26816e-29	1.42762	1.52946e-26
VWA5A	1.4571	4.73159e-30	1.35586	1.4966e-23
TMEM2	1.45448	3.38201e-66	1.42096	1.17579e-61
KCND1	1.45378	1.60138e-07	1.86717	1.66348e-11
STXBP5L	1.45173	3.116e-10	1.33358	4.86521e-08
GRHL3	1.45062	8.76737e-18	1.21225	1.88706e-11
SQRDL	1.44944	2.69524e-61	1.20305	2.20976e-41
NUDT4	1.44878	1.19079e-75	1.35576	2.71875e-66
ENPP5	1.44838	2.39935e-32	1.32224	4.81858e-26
PPIC	1.44807	5.50367e-46	1.2483	5.95093e-33
COL6A2	1.44708	5.40826e-13	1.6591	5.66139e-16
GPR137B	1.44099	6.50581e-47	1.24353	6.46911e-33
KIAA1407	1.44067	5.82791e-10	1.36256	1.15196e-08
NUDT4P1	1.44035	2.07016e-74	1.34578	5.54253e-65
RSPH4A	1.43961	7.93297e-08	1.43264	4.13758e-07
MYO1D	1.43873	8.84202e-101	1.31115	1.59215e-83
PRKY	1.43762	7.765e-26	1.85152	2.21816e-41
STEAP2	1.43738	1.84556e-31	1.45323	5.7857e-32
HIST1H3E	1.43689	1.80682e-19	1.56023	8.1778e-22
SLC37A1	1.43444	1.74557e-83	1.29451	9.9409e-68
CRISPLD1	1.4316	5.19189e-10	1.39265	1.35193e-08
LOC100506124	1.43155	1.17703e-09	2.04108	1.94186e-18
DEF6	1.43074	3.27881e-10	1.60688	1.17838e-11
ERO1L	1.42999	1.51776e-50	1.34044	3.99982e-44
GPSM3	1.42989	1.16323e-10	1.11738	3.82649e-06
SLC5A6	1.42979	3.46691e-89	1.44213	3.53815e-90
GSTA1	1.42976	2.19618e-60	1.21486	4.37573e-43
COLQ	1.42974	5.55098e-10	1.81227	3.90908e-15
UST	1.42892	1.87198e-77	1.1911	9.35931e-53
VAMP5	1.42851	1.34464e-12	1.31049	2.46741e-09
TTLL6	1.42679	1.05198e-70	1.46544	2.06237e-71
KIF3C	1.42655	2.53369e-34	1.32971	1.74543e-29
ANKRD44	1.4254	5.22143e-22	1.37045	1.86535e-19
DAPK2	1.42356	3.1139e-49	1.36472	6.49401e-44
HOOK1	1.42325	7.29647e-31	1.46149	2.95829e-32
CEBPD	1.42194	2.82918e-29	1.40554	2.15554e-28
PIM1	1.42169	4.85317e-78	1.30324	1.38926e-63
PRRT2	1.41726	3.88659e-18	1.78381	1.40049e-27
JAZF1	1.41602	6.84346e-15	1.30911	9.27775e-12
BRSK2	1.41584	4.04845e-20	1.50578	2.92383e-21
B3GNT9	1.41356	3.57824e-18	1.43513	1.70143e-17
CGNL1	1.41053	3.47239e-92	1.40673	1.00236e-90
SPATS2L	1.40695	1.30397e-101	1.23653	6.88585e-77
GTF3C3	1.40515	2.9697e-47	1.3752	4.87272e-45
ABCA5	1.40461	6.07425e-16	1.63429	9.0427e-21
HOXA11-AS	1.40219	1.24389e-10	1.39198	1.76095e-09
FRMD4B	1.40128	9.38054e-70	1.48261	1.88631e-76
EPB41L4A	1.40106	7.17991e-15	1.29685	3.226e-12
CD58	1.39712	7.28673e-17	1.37224	2.83446e-15
INSR	1.39657	2.21648e-70	1.35405	1.2027e-65
CTSK	1.39564	2.00129e-13	1.75552	3.15776e-20
EPAS1	1.39555	7.34696e-75	1.26101	7.06432e-59
MAML2	1.39161	1.22795e-11	1.31965	2.79181e-09
NAT1	1.38597	4.21399e-44	1.2898	7.13881e-37
TMEM159	1.38528	1.0583e-71	1.23508	9.6167e-56
ANXA2	1.3827	1.37767e-44	1.11286	3.11776e-28
LOC100129722	1.38017	1.07002e-06	1.8757	2.07163e-11
HSH2D	1.37681	1.72705e-37	1.34603	1.21479e-33
FAM188A	1.37635	6.72408e-56	1.25176	8.31848e-46
DZIP3	1.37533	3.40232e-30	1.40063	5.85106e-30
NFKB1	1.37247	7.69712e-107	1.36367	1.51321e-104
LOC729683	1.36782	1.14913e-07	1.25845	4.40019e-06
PRR16	1.36707	1.95555e-24	1.37314	2.34578e-23
HIST1H2BD	1.36688	3.73044e-16	1.34088	1.91769e-14
CHD6	1.36583	1.96105e-60	1.48288	2.14922e-70
CTNND1	1.36519	1.04665e-89	1.33811	5.04289e-86
WNT3A	1.36449	9.60497e-12	1.11764	8.06265e-07
LOC100505648	1.36404	1.12881e-10	1.60322	9.14607e-14
PLLP	1.36321	1.17524e-27	1.29137	6.78475e-24
ST3GAL1	1.36274	1.18847e-123	1.28779	1.73169e-110
FNDC4	1.36249	2.72526e-20	1.20968	9.56341e-15
ATP8B3	1.36079	1.15199e-09	1.10418	5.32894e-06
LOC100130275	1.35897	5.14529e-17	1.57168	1.52823e-21
PLCG2	1.35691	1.21473e-21	1.49596	5.56561e-24
ZNF827	1.3564	2.5903e-59	1.28741	1.92108e-51
NEAT1	1.35588	1.98693e-08	1.81759	6.62237e-14
ANKRD13A	1.35341	1.60563e-78	1.28891	2.18489e-70
TDRD7	1.35242	9.59308e-47	1.26091	1.16428e-38
CCDC148	1.35071	1.17931e-12	1.31532	1.44823e-10
RFX6	1.34901	3.58523e-11	1.23957	6.31603e-09
ACTRT3	1.34862	4.33533e-17	1.09652	3.06056e-10
GSDMB	1.3484	3.96086e-10	1.7034	3.19942e-15
FAM198B	1.3479	9.81036e-44	1.32158	1.04953e-41
FKBP1A-SDCBP2	1.34782	1.25597e-29	1.04025	1.20003e-17
LOC728537	1.3478	1.14716e-06	1.38428	1.05797e-06
SCRN1	1.34435	3.4122e-79	1.24486	5.2318e-67
SEC31B	1.34379	8.73262e-13	1.71281	1.07903e-19
AHCYL2	1.34052	1.62384e-63	1.24487	4.51e-54
SLC11A2	1.33978	7.56111e-71	1.24949	1.8498e-61
ERV3-1	1.33759	1.30272e-51	1.40053	1.14705e-54
MRC2	1.33717	4.27794e-19	1.26144	1.37561e-15
CASP7	1.33675	5.84833e-75	1.20832	6.96489e-60
ALOX12P2	1.33562	1.96729e-06	1.05515	0.000856187
HIST2H2BE	1.33426	1.93898e-57	1.23234	1.63661e-46
SP110	1.33375	8.79416e-46	1.26285	3.92852e-37
COL12A1	1.33242	5.06075e-63	1.77169	9.61359e-109
FAM101A	1.32974	0.00127337	1.60325	0.0001546
SENP7	1.32873	6.07288e-12	1.42914	2.24669e-13
DIP2B	1.32692	9.17638e-48	1.24677	4.61529e-42
BTN2A2	1.32423	3.87523e-76	1.23001	1.06793e-63
EMID1	1.32394	3.54082e-24	1.18352	3.51749e-17
PARD6B	1.32369	6.83535e-28	1.34313	2.75184e-27
HBP1	1.32366	4.23354e-50	1.22785	1.0428e-42
RCBTB2	1.32336	9.37078e-47	1.3022	2.12017e-43
ARHGEF28	1.32272	6.45358e-11	0.97154	1.41582e-05
FAM122C	1.32064	1.68804e-15	1.19118	1.96953e-11
COL4A6	1.32035	4.7093e-44	1.35378	4.88623e-45
FLJ43663	1.31846	1.06227e-13	1.42501	1.87259e-14
DOCK4	1.3176	1.26998e-26	1.41346	5.32442e-30
JUNB	1.31684	8.29758e-41	1.14453	6.86204e-31
ARHGEF4	1.31429	1.92675e-25	1.39601	2.02933e-27
RNASEL	1.31322	9.60739e-32	1.15935	6.17622e-23
LINC00478	1.31216	8.41074e-15	1.56388	1.93534e-19
GAL3ST4	1.30912	3.27997e-09	1.55929	2.41928e-12
DNAJC12	1.30904	7.05546e-60	1.03318	1.22528e-35
LYPD3	1.30697	1.80632e-25	1.14911	2.14476e-17
MFSD6	1.30682	1.10661e-63	1.17515	3.19281e-51
MIR548AA1	1.30595	7.52399e-18	1.18715	1.2577e-13
C14orf132	1.30563	8.99655e-77	1.31469	4.01751e-76
MAST4	1.30535	6.07154e-35	1.35907	1.74243e-36
PTPRK	1.30289	1.2576e-53	1.20207	1.80488e-45
PLEKHA2	1.30148	3.40946e-18	1.30395	2.04931e-17
PNRC1	1.29925	1.98844e-70	1.28807	3.89514e-68
MX1	1.2984	1.44362e-08	0.947791	0.000377976
PRKD1	1.29787	1.21233e-43	1.28052	9.90959e-42
NFKBID	1.29645	1.5375e-12	1.41329	5.33167e-14
SLC2A6	1.29576	7.19746e-30	1.20806	2.07907e-25
TANC1	1.29522	1.59906e-96	1.34586	1.23968e-103
HIST1H2AE	1.29469	1.14391e-09	1.05023	1.40184e-05
CCDC136	1.29302	1.41275e-29	1.30486	2.5641e-29
BMF	1.29295	5.16745e-48	1.17307	5.83752e-38
CD47	1.29042	4.85344e-43	1.26004	2.57258e-40
TMX2-CTNND1	1.288	1.8551e-85	1.26226	6.7477e-82
ABCG1	1.28732	1.42989e-14	1.37613	1.10036e-15
HLA-C	1.28713	2.68767e-60	1.18639	2.44298e-51
LIMD2	1.284	8.45021e-21	1.29682	1.85492e-20
SDK2	1.28387	1.33925e-10	1.27323	1.46422e-09
ZNFX1	1.28294	1.00302e-65	1.23612	3.05296e-60
KIAA1107	1.27934	5.34918e-18	1.27024	1.0199e-16
TMTC1	1.27837	4.56602e-41	1.25061	5.83874e-39
TC2N	1.2776	1.2974e-31	1.14843	1.21529e-25
UPRT	1.27718	2.7839e-43	1.09588	9.63003e-31
PGC	1.27645	2.71674e-13	1.08873	5.41949e-10
C10orf118	1.27505	5.61376e-24	1.24052	1.42025e-22
SNX14	1.27432	5.12238e-17	1.20889	2.54709e-15
F5	1.27406	6.47e-10	1.15393	1.11601e-07
DOK4	1.27272	3.5374e-30	1.00075	7.36838e-18
FNDC3B	1.27269	3.17347e-53	1.20682	4.24133e-47
MTMR11	1.2717	9.89239e-08	1.62996	9.21792e-12
RMDN2	1.27136	4.47022e-17	0.988791	3.74697e-09
IL15RA	1.27122	1.98216e-16	1.06586	3.95201e-10
TMEM63A	1.27068	9.71058e-49	1.31492	2.29874e-51
JAK1	1.27067	4.91885e-14	1.45989	8.66718e-18
SEMA6B	1.26338	1.25223e-12	1.07553	2.25149e-09
TCAP	1.26125	3.03016e-05	1.26911	6.06244e-05
CD83	1.26119	5.81469e-10	1.36903	1.056e-10
ANKRD12	1.25883	2.56485e-09	1.27097	2.01562e-09
RGL1	1.25818	1.05087e-08	1.08957	6.06387e-06
RNF19A	1.25726	7.88698e-29	1.14698	4.54557e-24
ADD3	1.25719	3.62348e-40	1.23208	2.48933e-38
FUNDC1	1.25507	5.25661e-42	1.08825	2.77463e-31
LOC647859	1.2549	1.18893e-09	1.23949	1.02044e-08
C5orf42	1.25442	2.03146e-12	1.45676	4.07806e-16
LOC100129480	1.25299	2.64361e-26	1.05721	1.35479e-16
CASP4	1.25131	6.21596e-66	1.10153	2.88918e-49
LOC146880	1.25067	1.73659e-17	1.60541	1.39994e-27
DTX3L	1.24976	2.44748e-60	1.20519	1.38119e-54
C1R	1.2496	2.92348e-18	1.35267	4.59436e-20
MC1R	1.24875	1.92155e-11	1.59828	1.03979e-17
IFI6	1.2466	2.08991e-15	1.12929	4.71093e-12
GABBR1	1.24599	1.22337e-08	1.67083	2.44786e-14
LOC619207	1.24497	1.97527e-10	1.69934	3.41828e-18
FOXP4	1.24248	5.87369e-63	1.19557	3.865e-58
TAP1	1.2419	1.06405e-58	1.17459	4.15362e-52
HMGCS2	1.24162	4.06483e-93	1.08342	2.00307e-70
SWAP70	1.23818	2.51881e-54	1.09597	5.21851e-42
MYO1B	1.23808	2.59234e-40	1.08591	3.49346e-31
ALDH1A1	1.23696	1.11725e-18	1.36104	1.55113e-21
NEO1	1.23684	2.05291e-66	1.18239	3.12339e-60
PSME4	1.23645	3.67765e-36	1.17228	1.62734e-32
LOC100862671	1.23484	4.63039e-37	1.14542	1.16599e-30
PSMB10	1.23442	5.18363e-36	1.00447	1.20169e-23
TULP4	1.23314	7.75145e-44	1.1738	2.41839e-39
MTMR10	1.23289	2.2712e-56	1.26863	2.14021e-58
RARG	1.23208	2.67953e-40	1.19991	2.66637e-37
RHOV	1.23067	9.31919e-42	1.01518	4.50468e-28
LOC100128288	1.22987	2.00149e-07	1.67227	1.25801e-12
SLC23A3	1.22972	0.000121449	1.75682	2.65143e-08
NPTXR	1.22724	1.77551e-15	1.06437	1.47429e-10
PHTF1	1.2264	1.90468e-15	1.10549	3.16824e-11
PYGB	1.22614	5.8577e-80	1.11488	8.02979e-66
MECOM	1.22489	5.29195e-37	1.22794	1.71396e-35
LOC90834	1.22443	9.11224e-05	1.88372	6.17604e-10
HOXC-AS5	1.22127	1.98577e-14	1.02675	2.92715e-09
CYP4F11	1.22057	1.91736e-32	1.29189	9.71227e-34
ELF3	1.21913	3.0826e-79	0.974896	6.63313e-51
MAN2B2	1.21738	8.4264e-66	1.09391	5.2918e-52
PCDHB10	1.21694	2.44154e-14	1.36214	2.15426e-16
SRD5A3	1.21604	1.66635e-47	0.956608	8.07165e-28
ST7-AS1	1.2149	1.97698e-10	0.896011	1.51413e-05
SLC52A3	1.21327	1.35773e-39	1.17195	4.9706e-36
SH3BP5-AS1	1.21311	8.0831e-09	1.79491	1.32557e-17
GOLPH3L	1.21248	3.30549e-42	1.05833	5.72727e-32
ALDH3B2	1.21139	5.25392e-39	0.950879	1.20957e-22
LOC100216546	1.21032	3.87058e-05	1.96556	5.9392e-12
NCAM2	1.20888	8.64591e-39	1.1995	2.70759e-37
LRRC49	1.20794	5.49402e-23	1.02561	9.78193e-16
SH3YL1	1.20783	7.77452e-51	1.10275	2.73971e-41
MEIS3	1.20727	1.51252e-06	0.955233	0.000857653
C20orf112	1.20567	3.35375e-34	1.09614	1.19559e-26
RGAG4	1.20445	1.50309e-11	1.3444	3.36467e-13
AASS	1.20392	7.80922e-22	1.34046	2.68411e-26
BDH2	1.20359	1.59897e-52	1.07731	7.5823e-41
PCDHB11	1.20268	4.38614e-17	1.1657	3.25066e-15
IFT80	1.20166	5.15846e-17	1.23879	7.91783e-18
LOC646214	1.19844	0.000253718	1.34907	5.48226e-05
TTLL3	1.19837	5.06956e-12	1.54138	8.27616e-19
AMOT	1.19749	2.02616e-14	1.28822	2.70468e-15
ANO9	1.1972	4.43464e-46	1.35655	7.58974e-58
SAR1B	1.19711	1.41787e-50	1.02016	1.33801e-36
RAB27B	1.19637	3.4421e-09	1.17383	2.0455e-08
SRCIN1	1.1954	1.51024e-18	1.22825	1.51338e-18
VAMP1	1.19485	5.59831e-10	1.30666	1.87427e-11
PAN3-AS1	1.19135	7.41522e-06	1.3074	1.82334e-06
COL1A1	1.19095	5.60853e-07	1.04661	3.1233e-05
CLIP3	1.18816	1.24243e-09	1.45098	1.80213e-13
BATF3	1.18806	2.41926e-06	1.06291	5.79915e-05
FAM214A	1.18713	2.04586e-17	1.19226	1.95228e-17
FLJ42709	1.18702	8.19687e-12	1.40342	3.44644e-15
COL11A2	1.18644	1.19388e-18	1.59786	1.92681e-32
POU2F3	1.1845	4.19975e-09	1.32871	1.80303e-10
TRAFD1	1.18264	1.78517e-82	1.02617	2.36168e-61
EBF3	1.18236	0.0022422	1.16524	0.00548083
GNMT	1.18015	3.3965e-12	0.722651	0.000319207
IFNLR1	1.17972	2.39935e-32	1.12521	2.48624e-27
SPAG1	1.17909	9.99745e-55	0.981895	1.62957e-36
ST6GALNAC6	1.17766	9.51985e-29	1.04103	2.80502e-22
PLA2G7	1.17664	8.86724e-33	1.05845	7.66681e-26
PTOV1-AS1	1.17609	7.74956e-07	1.80189	5.275e-15
BTN3A3	1.1749	4.57082e-50	1.13272	1.72907e-44
SSH2	1.17378	2.23154e-35	1.12722	4.83113e-32
FAM135A	1.17348	1.31931e-12	1.1748	1.87399e-12
KIAA1598	1.1729	1.52351e-44	1.14881	2.63589e-42
PRICKLE2	1.17237	2.80478e-15	1.46945	6.41462e-23
IFIH1	1.17127	5.77256e-26	1.14888	2.06123e-24
TBXAS1	1.17056	4.48043e-21	1.04614	1.62783e-16
MR1	1.1702	1.07977e-60	1.00575	5.85049e-44
SLC10A7	1.16918	2.56024e-19	1.19854	8.40874e-20
PFKL	1.16745	1.9411e-54	1.10988	3.34284e-49
GRAMD3	1.16681	2.47183e-28	1.11754	1.99489e-24
HSD17B6	1.1667	1.52534e-13	0.756675	1.39249e-05
CYP4V2	1.1661	1.57048e-34	1.06018	2.28941e-26
PTPN21	1.16427	2.40819e-26	1.18658	3.11073e-26
C12orf56	1.16382	9.80009e-12	0.922617	1.38459e-06
TUBD1	1.16354	3.07178e-22	1.00592	2.02023e-16
ZFHX2	1.16305	5.44172e-21	1.02605	2.1694e-15
RELL1	1.161	2.51615e-24	0.973654	2.12011e-16
CDH7	1.16037	9.75101e-14	1.15666	1.10078e-12
USP9Y	1.15902	6.14002e-16	1.28732	3.15558e-19
ADAMTS1	1.15847	1.18692e-20	0.965478	4.01018e-14
MYO6	1.15809	8.32882e-35	1.20827	1.44441e-37
IL1RAP	1.15791	6.15201e-14	0.962833	2.52141e-09
SLC9A7	1.15291	7.26861e-49	1.1474	8.53096e-48
ENPP4	1.15272	2.33866e-21	1.12011	8.26725e-20
C1S	1.15144	4.83738e-05	0.867325	0.00477633
LINC00176	1.15142	6.66447e-06	1.66506	4.24281e-11
STAT3	1.15125	7.51081e-79	1.05734	5.59775e-66
SYNJ2	1.14849	4.33385e-61	1.16881	7.71229e-62
RNF152	1.14775	9.39347e-11	0.981015	2.2934e-07
ANKRD50	1.14757	1.96077e-31	1.13686	3.07241e-30
DPYSL2	1.14521	2.16011e-50	1.09983	6.92958e-44
ACER3	1.14329	1.29654e-31	1.09932	1.28577e-28
DCST2	1.14013	1.36674e-10	1.5843	3.5289e-19
SLC26A10	1.13865	3.17353e-09	1.39614	5.11617e-13
TMC5	1.13741	3.71829e-67	1.08762	3.45378e-61
POLG2	1.13737	9.46235e-29	1.19321	4.3081e-30
TAX1BP1	1.13599	5.39895e-49	0.962126	2.20324e-35
TLR6	1.13497	2.5732e-05	1.36618	6.92179e-07
ITM2C	1.13418	1.49024e-39	0.92352	1.12892e-25
TNFRSF14	1.13403	4.76564e-24	1.12868	2.61989e-23
CCDC82	1.13372	9.48603e-10	1.2921	8.53349e-12
TFEB	1.1333	1.2306e-27	1.0508	7.43873e-24
DUSP5	1.13329	6.26765e-66	0.84301	1.61475e-36
TBC1D8B	1.13324	4.92915e-12	1.20931	2.93405e-13
ZFYVE1	1.13143	2.64816e-44	0.927167	1.2878e-28
ZSWIM6	1.13083	2.12289e-24	1.14794	2.48542e-24
SLC4A4	1.13037	3.26495e-19	1.14271	1.75925e-19
KLF12	1.13034	2.144e-15	1.26043	1.70038e-18
MSS51	1.12901	0.000203346	1.35783	1.27181e-05
FANK1	1.12673	3.94813e-05	0.845791	0.00600677
FAM71F2	1.12568	0.00467606	1.64188	2.38446e-05
AGER	1.12542	1.44017e-08	1.48994	6.1145e-14
TGIF1	1.12531	4.45993e-49	0.961514	2.4202e-33
TVP23C	1.12263	1.05312e-08	1.13141	5.64875e-08
VWF	1.1222	2.65512e-10	1.19115	7.70114e-11
ZNF654	1.12053	4.75373e-09	1.13971	3.37309e-09
AK7	1.11985	6.44864e-11	0.889912	3.54733e-06
IER5	1.11941	1.34785e-37	0.964229	6.35069e-28
TFF1	1.11842	8.28236e-05	0.651077	0.0464408
SH3PXD2A	1.11796	8.59669e-39	1.01859	9.78523e-32
LOC729603	1.1155	0.00133106	1.64796	1.30251e-06
MAB21L3	1.11541	8.15809e-06	0.965795	0.000263901
KCNS3	1.11524	1.38886e-35	1.00286	1.15943e-28
FHDC1	1.11514	6.03201e-42	1.18726	2.6075e-46
PDXDC2P	1.11431	6.19149e-11	1.47727	4.67371e-18
ITGA10	1.11419	0.000104866	1.61026	1.20983e-08
LFNG	1.11157	1.00569e-28	1.19351	2.88199e-31
RANBP10	1.11081	5.03235e-68	1.09642	1.67676e-65
NLGN3	1.11077	3.13982e-06	1.29688	6.57537e-08
SLC16A9	1.10966	4.43974e-11	1.17169	1.04829e-11
TMEM59	1.10773	3.76756e-60	0.93148	8.6099e-43
ZNF137P	1.10758	3.19456e-07	1.26704	6.85683e-09
GPR63	1.10415	7.17683e-26	1.20117	1.05993e-29
KIAA1875	1.10388	6.55563e-09	1.37775	5.33864e-13
TYMP	1.10309	5.91613e-13	1.084	4.25144e-12
CAB39	1.10243	2.15658e-38	0.963414	2.93708e-29
COQ10B	1.10214	9.71001e-38	0.919149	8.3851e-26
NBEAL1	1.10193	4.54789e-09	1.04992	4.28651e-08
KIAA0513	1.10057	2.53283e-52	0.906648	8.38816e-34
FUCA1	1.09901	1.85264e-61	0.927348	4.57746e-43
TNFAIP8L1	1.09882	3.05831e-18	1.01632	8.41969e-15
ZNF680	1.09866	8.92969e-12	1.08539	2.14649e-11
ATG14	1.09831	2.00838e-15	1.19506	1.14553e-17
PDE4A	1.09566	3.23173e-15	0.735533	1.01905e-06
KREMEN1	1.09501	1.33024e-58	0.936665	3.05785e-42
GTF2IRD2	1.09492	3.06598e-09	0.882485	8.51596e-06
CMIP	1.09489	1.08643e-63	0.980428	3.6517e-50
ST7	1.09488	4.21694e-47	0.877513	4.70233e-30
PCMTD1	1.09429	4.19234e-29	1.10414	4.10866e-29
GAB2	1.09386	8.37512e-18	0.907847	5.60172e-11
ZC3H6	1.09376	1.27448e-12	1.1667	1.07738e-13
UEVLD	1.09269	1.72566e-35	1.00305	4.28596e-28
FOXN2	1.09233	6.10088e-16	1.09423	9.95178e-16
ABCA7	1.09172	3.80439e-44	1.16292	6.20192e-49
LOC100130581	1.09148	4.31244e-06	1.19146	1.33749e-06
LOC100289019	1.09084	2.9622e-07	1.53145	5.30054e-13
OBSL1	1.09056	1.38872e-29	1.08575	1.40078e-27
STAM2	1.09047	7.85029e-37	0.995389	7.49251e-30
YPEL1	1.0897	3.58287e-16	1.02344	3.16123e-13
RAP2C	1.08877	4.49048e-21	0.986403	4.13305e-17
KLRAP1	1.08672	3.83292e-05	1.73858	7.66293e-12
SLC45A4	1.08429	1.21226e-32	1.02692	3.66382e-28
MMP25	1.08271	2.8249e-06	1.03445	2.91822e-05
NAB1	1.08238	1.10979e-31	1.12634	1.48411e-33
XRN1	1.08238	5.23776e-18	1.16778	1.53185e-20
NBEA	1.0819	2.60686e-21	1.14649	2.53821e-23
DDR1	1.08012	1.29723e-52	0.94893	8.27495e-41
C9orf3	1.08009	2.28406e-46	1.06758	1.93208e-43
LRBA	1.07947	8.90498e-20	1.14849	4.20283e-22
EPHA7	1.07941	0.00122175	1.19334	0.000652338
MIR429	1.07928	0.000213392	1.57014	3.91543e-08
PANX2	1.07891	1.7131e-18	1.04163	1.24318e-16
C4orf19	1.07836	4.19474e-42	0.943702	1.88103e-30
TSPAN6	1.07766	3.77436e-13	0.974716	1.10838e-10
SPOCK2	1.07561	2.01574e-16	1.29489	1.70691e-22
AMY2B	1.07499	0.000119009	1.27433	9.04175e-06
ILK	1.07373	2.80709e-51	1.03541	6.07041e-47
CDC14B	1.07319	4.18803e-46	0.979829	1.7638e-37
CSGALNACT2	1.07318	5.93821e-46	1.00751	5.20984e-39
FCHSD1	1.07261	9.71581e-34	1.16922	1.26461e-38
NAGK	1.07115	8.32042e-33	0.968068	4.6527e-26
KDM6A	1.07114	1.90777e-33	1.05646	4.46135e-32
PCNX	1.07104	8.88697e-27	1.06167	3.78805e-26
TNFRSF25	1.06952	1.31574e-06	1.12479	6.92179e-07
FARP1	1.06937	9.93448e-74	1.02523	8.72376e-67
TTC18	1.06914	7.07781e-09	0.90314	6.4186e-06
TMOD1	1.06884	3.14775e-07	0.846638	0.000245855
ING3	1.06794	5.84538e-14	1.02314	7.36744e-13
CPD	1.06785	5.38352e-16	0.996515	4.67724e-14
LOC100131434	1.06569	2.05796e-05	1.2687	6.04954e-07
NCOA7	1.06326	3.84267e-42	1.00159	5.20317e-37
ARHGEF38	1.06221	1.21975e-13	1.25556	2.344e-18
MSRB3	1.06212	1.04294e-10	0.949379	5.39477e-08
CLCN4	1.06187	7.33296e-22	1.07251	1.99086e-21
GLIS3	1.06163	6.64774e-06	0.846862	0.000915049
CASZ1	1.06084	3.23644e-38	1.16424	4.26604e-45
COL7A1	1.06043	5.8995e-12	1.38385	2.94237e-19
TPR	1.05904	1.2743e-19	1.04465	4.82033e-19
SLC45A2	1.05821	4.80432e-05	1.6313	1.37483e-10
TMEM51	1.05798	1.2775e-28	0.982963	6.69003e-24
RSPH1	1.0573	9.7426e-08	0.904807	1.50854e-05
TMEM92	1.05521	3.87997e-09	0.812143	5.63526e-05
CCDC17	1.05481	0.00213121	1.14409	0.00104878
ZNF224	1.05466	2.79131e-15	1.21813	1.24525e-19
STEAP1	1.05449	1.17527e-36	0.871872	3.73727e-25
IZUMO4	1.05438	4.90403e-11	1.11241	1.79387e-11
AKD1	1.05397	1.07121e-26	1.03521	1.47676e-24
APAF1	1.05324	1.50311e-16	1.02269	2.52722e-15
ARHGAP4	1.05269	9.07979e-05	1.2424	6.37518e-06
ADAM10	1.05258	3.02017e-36	0.934027	1.36812e-28
OSTM1	1.05222	7.80569e-35	0.959874	1.08395e-27
MFAP3L	1.05121	2.47729e-24	1.0539	3.10898e-23
ASRGL1	1.05105	5.38106e-39	0.909088	3.61004e-29
KLC3	1.05088	8.00202e-20	0.902347	5.77058e-14
IFITM1	1.05041	0.000707518	0.745014	0.0281021
RNFT1	1.04956	1.81642e-15	1.09295	3.95181e-16
PRKAA1	1.04947	4.54874e-25	1.04556	1.27634e-24
PARP10	1.04781	2.6203e-25	1.16286	1.44092e-30
PSME2	1.04753	7.58326e-46	0.9372	1.1154e-36
SPTB	1.04749	1.21293e-33	0.864609	9.20377e-22
RAB15	1.04719	5.70629e-39	0.97946	1.19149e-33
C7orf53	1.04712	0.00145806	1.24883	0.000177412
IGSF3	1.04704	9.50163e-57	1.03505	1.84021e-53
MGAT5	1.04509	3.18871e-68	0.997248	1.10746e-61
NOXA1	1.04355	4.69107e-17	1.1344	1.25075e-19
PCDHB14	1.04306	1.8852e-30	1.23342	2.48805e-40
TUBB2A	1.03981	1.46074e-33	0.839621	1.31779e-20
KDELR3	1.0398	3.15033e-29	0.965786	3.39655e-23
KLKP1	1.03897	1.40587e-23	0.981394	1.29514e-19
RAB18	1.03762	1.44045e-29	0.96009	3.03974e-25
ATP9A	1.03741	4.81723e-49	0.955113	3.34501e-41
HNRNPU-AS1	1.03651	4.6703e-05	1.6924	1.71025e-11
KIF12	1.03614	9.64147e-12	0.936432	4.01646e-09
SEC14L2	1.03598	4.09596e-44	1.07238	1.29277e-45
PLEKHM1P	1.03396	1.07957e-10	1.43254	3.57766e-19
RAP1GDS1	1.03328	1.82572e-22	0.960785	2.2906e-19
DPP4	1.03284	3.89366e-06	0.765287	0.00292139
AMD1	1.03197	1.43665e-42	0.927201	1.4183e-34
MIR3189	1.02898	0.000628149	1.40325	2.61236e-06
ANO7	1.02812	3.20968e-16	1.28145	3.48955e-24
NFAT5	1.02784	7.87988e-10	1.31831	3.05862e-15
EIF4E3	1.02726	3.88213e-29	0.989502	7.10191e-26
PDE4D	1.02714	3.58307e-07	1.19539	6.3239e-09
MED24	1.02704	4.0074e-64	0.905783	1.18206e-49
FLNC	1.02592	6.60609e-08	1.02768	3.88579e-07
STAC3	1.02557	4.87737e-09	1.17557	5.31402e-11
ZNF671	1.02528	9.74629e-09	1.09348	4.26993e-09
WDR52	1.02528	5.38485e-06	1.56208	2.50961e-12
ATRNL1	1.0251	4.01985e-27	0.898868	4.02611e-20
RFPL3S	1.02478	0.00143966	1.25707	0.000105593
FNIP2	1.02438	1.28602e-36	0.972785	7.62099e-33
PLD2	1.02338	1.04565e-42	1.03274	1.37642e-42
CREBRF	1.02313	8.95213e-10	1.01796	1.71303e-09
TMEM74B	1.02286	5.08579e-11	0.818469	5.58562e-07
INSIG2	1.02282	2.3292e-18	0.933177	2.85122e-15
PXDC1	1.0228	1.9929e-13	0.749312	9.09891e-07
LCOR	1.02193	6.73686e-08	1.08562	1.08134e-08
SNORA4	1.02132	0.0113402	1.43902	0.000284606
RAB19	1.02086	1.65028e-11	0.986947	9.83502e-10
COL4A5	1.02063	2.97796e-36	1.10367	7.43391e-42
HSD17B11	1.01952	4.52778e-46	0.912742	5.66145e-36
TNFRSF6B	1.01949	9.87767e-05	1.34737	2.64467e-07
IL4R	1.01788	4.67825e-35	0.909948	1.9495e-27
UBR1	1.01513	6.62466e-22	0.969796	7.99034e-20
C19orf66	1.01409	1.372e-25	1.00567	1.74342e-24
HIST1H3H	1.01349	0.000215162	1.04476	0.00022258
GOLGA8B	1.01247	0.000110609	1.50304	7.09633e-09
TBC1D2	1.01143	1.68152e-21	0.962204	2.69589e-18
IKZF2	1.01138	5.26585e-08	1.12041	1.95717e-09
ZMYND15	1.0111	4.1092e-11	1.00071	3.70098e-10
NTAN1	1.01082	1.29501e-48	0.890567	6.31183e-37
EFCAB2	1.01053	1.7216e-07	0.65537	0.00241325
APOBR	1.01022	0.000147414	1.47434	1.85197e-08
SRRM5	1.01012	0.000449103	1.13519	0.000132995
TMBIM4	1.00974	1.99272e-24	0.939573	6.95188e-21
MARCKS	1.00966	1.72657e-14	0.967411	5.18868e-13
TSPAN9	1.00792	1.85085e-34	0.870399	1.69233e-25
RASEF	1.00736	2.75696e-30	0.916337	5.30203e-25
MPDZ	1.00699	3.81593e-30	1.06546	5.55908e-33
ZMYND12	1.00663	4.3908e-09	0.861479	4.92703e-06
FBXL2	1.00642	1.33448e-11	0.983628	2.53936e-10
CROCCP3	1.00604	2.82021e-05	1.46762	6.44893e-10
ZNF552	1.00413	1.08981e-43	0.81978	1.58762e-27
SAMHD1	1.0032	3.29301e-32	0.968339	2.26682e-29
ELK3	1.00318	3.22008e-11	0.968966	1.21976e-09
C1QTNF3	1.00237	1.52928e-06	1.35337	7.17838e-11
FER	1.00028	9.80159e-13	0.791081	2.27887e-07
ARHGAP27	0.999833	9.29216e-31	1.03633	1.97903e-32
SUSD2	0.999117	3.49264e-07	1.23741	9.56127e-10
STX4	0.998905	1.91702e-32	0.945746	2.45824e-28
LOC113230	0.99746	7.08828e-10	1.01026	1.72428e-09
NUAK1	0.997138	7.6318e-18	0.986755	5.15232e-17
SYCP2	0.996831	0.000143253	1.33409	3.15681e-07
HEATR5A	0.996589	4.01551e-23	0.946152	1.72845e-20
PSME1	0.994021	1.199e-39	0.875091	7.87192e-31
SMURF1	0.993904	2.09069e-53	0.930528	9.1176e-46
PRKAB1	0.993234	6.53872e-44	0.931012	4.05999e-37
NFATC1	0.993151	6.79221e-23	0.921609	3.16893e-18
PIGB	0.993148	6.71687e-05	0.743919	0.0100598
AGO4	0.992069	3.65653e-38	0.97485	2.1439e-36
TJP3	0.991889	3.04163e-24	0.896345	1.18823e-19
ZNF737	0.991522	1.65003e-17	0.970501	2.72029e-16
OSBPL3	0.991089	2.76564e-20	1.03601	1.29057e-20
SOX9	0.990904	8.68814e-61	1.00222	3.48795e-61
TBC1D2B	0.989673	2.40095e-57	0.90532	4.59791e-47
WBP1L	0.989308	5.7084e-47	0.817956	9.42334e-32
TMTC3	0.988333	5.42082e-12	0.970592	1.9416e-11
IRF2	0.988144	4.61243e-37	0.888305	1.00189e-28
ENPP3	0.987288	9.05348e-17	0.932993	7.97198e-14
CPNE2	0.98683	1.03219e-33	0.853314	1.00769e-24
CDRT4	0.98667	1.05575e-30	0.95241	1.86256e-26
PARP4	0.985564	7.94568e-27	0.967186	1.64077e-25
PLK2	0.985022	1.25325e-20	0.905405	1.17315e-16
CXorf23	0.984869	2.16899e-15	1.02239	1.02646e-15
ZSCAN23	0.984159	6.39744e-08	0.887189	6.73715e-06
NPHP3	0.982466	1.20106e-06	1.37729	7.95289e-12
MYZAP	0.981983	8.33495e-07	0.647986	0.005085
RBBP9	0.980992	1.81453e-23	0.996127	1.3358e-23
SAP25	0.980737	2.16337e-06	1.21707	6.53426e-09
CCNDBP1	0.980516	3.62819e-43	0.865742	7.12156e-33
TVP23C-CDRT4	0.980401	2.43685e-31	0.94278	7.09267e-27
FRMPD1	0.97876	2.14355e-18	1.00783	8.52987e-19
KIAA1841	0.978634	4.36061e-08	1.18204	6.38608e-11
STAP2	0.978473	2.66377e-27	0.882707	2.6954e-22
LDLRAD1	0.976392	0.00282108	0.972525	0.00646287
STS	0.975959	9.04227e-26	0.792473	4.32087e-16
SNN	0.97544	1.64353e-35	0.764712	3.29069e-21
STRN	0.975192	9.16027e-19	0.82601	1.49335e-13
GLCE	0.974634	5.98851e-15	0.932703	2.18649e-13
ACSS1	0.974408	0.00336605	1.51331	2.29997e-06
RRAS	0.973249	1.39262e-16	0.776234	1.75649e-10
PCDHB13	0.973103	6.19568e-14	0.987831	2.58482e-13
FEM1C	0.972456	3.35118e-15	0.879246	1.93861e-12
PIK3AP1	0.972115	1.98197e-22	1.01793	7.73195e-24
SELM	0.972112	4.69388e-13	0.888468	4.8375e-11
C1RL-AS1	0.970966	3.19037e-14	1.12413	1.29548e-17
SLC30A7	0.967769	3.35078e-15	1.04423	3.94537e-17
RHBDF1	0.967503	2.34131e-33	1.05005	1.41688e-38
LMF1	0.966427	3.15363e-25	0.932065	3.46388e-23
MYH14	0.965664	9.37287e-36	0.892893	2.09548e-30
ST7-OT3	0.965363	8.98984e-26	0.763509	2.60437e-15
KRBA2	0.965222	4.85427e-13	1.00004	6.69448e-13
SLC7A2	0.964129	4.88324e-23	0.799532	6.38236e-16
LOC338758	0.96306	5.47815e-06	1.03478	3.05425e-06
ICK	0.960124	5.9616e-31	0.919435	3.41355e-28
H1F0	0.959518	6.83153e-32	0.768382	9.37829e-21
CADM4	0.959323	1.16613e-34	0.795504	1.31345e-23
TMEM50A	0.959148	7.30737e-40	0.822333	4.20648e-29
CD2AP	0.958264	2.50376e-33	0.85362	2.50893e-26
LYG1	0.957733	8.07906e-07	1.12888	1.56634e-08
FAM102A	0.957551	3.8376e-35	0.799311	1.65238e-24
ATP2A1	0.956917	0.00367238	1.01258	0.00258951
CGN	0.955881	6.58552e-39	0.906634	9.14767e-35
HJURP	0.954471	1.42579e-40	1.07795	2.37482e-50
RBMS2	0.953978	1.09846e-22	0.846699	9.89309e-18
MAP3K14	0.951375	1.19745e-19	0.894678	1.14939e-16
PARP8	0.95056	2.92159e-19	0.920738	1.91333e-17
SMAD6	0.950055	1.31511e-14	0.906659	4.87087e-13
LOC100129550	0.949894	2.7047e-08	1.13263	8.99262e-11
PINK1	0.949787	4.63039e-23	0.785153	4.90293e-16
PCDHB2	0.94975	1.07092e-23	0.844581	2.54222e-18
RIMS3	0.949495	1.3957e-10	0.895498	8.33187e-09
HGFAC	0.949255	0.000432288	1.16457	2.02934e-05
RB1	0.949031	1.15082e-22	0.884929	1.49719e-19
TPST1	0.948696	1.94768e-30	0.80256	2.11429e-20
STK17B	0.948571	1.59424e-21	0.880871	3.37612e-18
RAC1	0.945738	1.10765e-53	0.840869	2.24409e-42
GNS	0.945206	8.96673e-34	0.852655	1.61504e-27
PDE6D	0.945141	1.44666e-32	0.715187	1.94433e-17
RICTOR	0.944586	1.74822e-10	1.01473	9.67401e-12
ENPP1	0.943777	2.25714e-15	0.934801	1.87483e-14
EVA1B	0.943102	1.0478e-05	0.932095	1.5876e-05
MAP2K6	0.9415	2.49702e-10	1.08269	7.88345e-13
FOSL2	0.940358	1.74311e-25	0.743274	8.70091e-16
CABP4	0.939983	1.40607e-11	0.905712	1.7967e-10
OAT	0.939888	1.04241e-36	0.790561	8.49763e-25
AMT	0.93926	1.8038e-07	1.21295	1.54268e-11
NPAS2	0.938938	1.21045e-16	0.963711	5.18834e-17
BHLHB9	0.938533	2.02547e-21	0.858882	6.93445e-17
RIT1	0.937078	1.83778e-24	0.833134	5.29078e-19
STAT2	0.936664	1.59362e-23	1.01991	2.52366e-27
ALPK3	0.936558	3.23174e-21	1.01732	3.49163e-24
LCP1	0.936513	4.73423e-44	0.854588	1.0651e-36
EFEMP2	0.936502	1.97076e-05	1.0406	2.70057e-06
AP1S2	0.935544	5.69062e-09	0.664717	0.000225988
GLCCI1	0.934297	3.80196e-09	1.11214	6.78708e-12
SORL1	0.933693	3.3529e-17	1.05995	1.42547e-21
ZNF675	0.933479	2.01587e-10	0.906728	8.50186e-10
LATS2	0.931735	1.5669e-36	0.92482	7.95219e-35
LINC00085	0.930009	3.77045e-10	1.03498	1.29944e-11
TFAP2E	0.929512	0.000120286	1.19221	1.27438e-06
CCDC64B	0.929345	1.1403e-14	1.03609	9.4788e-18
DNAH8	0.929029	3.47772e-15	1.05007	2.98095e-18
AHSA2	0.928653	2.20391e-08	1.25703	3.11533e-14
PALLD	0.92843	8.27192e-25	0.809283	8.02056e-18
IQGAP1	0.928297	5.9383e-25	0.892621	4.95151e-23
GAS5-AS1	0.926213	0.00047323	1.09646	6.38392e-05
CCDC14	0.924997	2.22051e-07	1.27556	7.46141e-13
PIK3R3	0.924586	9.71744e-46	0.808192	8.0536e-35
SDC3	0.92445	1.32022e-39	0.782246	2.97291e-28
LIG4	0.924252	7.76671e-09	0.925713	9.44118e-09
SLC24A3	0.923697	9.22032e-21	0.865043	3.77498e-17
MUC20	0.923167	2.41003e-06	1.25197	1.38459e-10
GDF15	0.922704	1.40702e-19	0.706189	5.79412e-12
PARP9	0.922398	5.9616e-31	0.847832	3.91804e-25
SPINT1	0.921946	3.45903e-39	0.818637	5.11913e-31
SMIM3	0.92084	1.42959e-23	0.744062	1.14842e-15
ST3GAL3	0.920836	1.06306e-13	0.907324	4.0859e-12
UHRF1BP1L	0.920177	6.05713e-13	0.845826	5.79304e-11
ANKRD20A12P	0.919392	0.00101654	1.18003	2.3254e-05
LOC100508120	0.918954	8.91555e-09	0.978566	4.55955e-09
LEAP2	0.917523	3.99406e-05	1.18625	1.75538e-07
PHF15	0.917385	1.35144e-37	0.823653	7.55725e-30
GCNT2	0.916754	4.28824e-15	0.828707	4.12994e-12
CLEC2D	0.916646	0.000172229	1.46973	7.28057e-10
LOC100507424	0.915318	0.000108891	0.98447	7.11712e-05
VPS13A	0.914897	1.11942e-05	1.36027	4.71433e-11
CTRL	0.914619	0.00071868	1.23159	5.4979e-06
KIAA1468	0.913941	3.75685e-24	0.962877	2.70269e-26
UGCG	0.913814	2.00849e-19	0.799187	3.97563e-14
BICD1	0.913482	1.15041e-31	0.957709	7.7476e-34
RPS6KA5	0.913141	3.40912e-11	0.671092	2.6932e-06
LEPREL1	0.913046	4.4976e-05	1.15638	4.39233e-07
FAM105B	0.912744	1.13019e-31	0.867143	5.81407e-28
LOC100128750	0.912414	0.000619887	0.969586	0.000655947
PHLDB1	0.912302	6.66752e-23	1.00014	2.18475e-26
ZNF684	0.912116	4.84161e-06	0.722657	0.00123645
DYRK3	0.911566	0.00594849	0.858057	0.0135158
GLO1	0.91121	5.75173e-24	0.845909	9.66985e-21
C1orf106	0.909444	8.51488e-21	0.797144	6.43216e-16
FAM228B	0.909328	1.27506e-07	0.681105	0.000316926
MAFF	0.908128	1.09751e-29	0.655846	1.4317e-15
ZNF483	0.907021	3.78572e-05	0.965929	2.79311e-05
CD164	0.906984	1.93878e-16	0.847872	1.81459e-14
HNF4G	0.906839	4.67154e-09	0.953329	4.48199e-09
PRUNE2	0.906678	5.56518e-20	1.01131	1.96577e-24
SHF	0.9064	2.74063e-13	0.639437	4.23231e-06
RCAN3	0.905459	4.6808e-24	0.929061	1.04533e-24
LOC283663	0.905384	0.000835472	1.40691	1.09014e-07
USP54	0.905326	6.68658e-51	0.842528	5.36808e-44
MFSD1	0.904769	6.48078e-25	0.76407	8.79938e-18
DPY19L4	0.904192	4.38543e-14	0.956463	1.92015e-15
PTPN12	0.903314	1.93274e-14	0.879435	1.28733e-13
RUSC1-AS1	0.903265	0.000399265	1.05869	5.98503e-05
ZNF83	0.903018	4.1149e-05	1.3219	1.3822e-09
PRRG4	0.902537	3.10697e-11	0.831164	5.57866e-09
LINC00265	0.901173	5.67801e-09	1.29259	5.26457e-17
LOC100130899	0.900391	4.33324e-35	0.871215	2.08975e-31
GPR107	0.899701	7.01095e-39	0.831137	7.68775e-33
CCBP2	0.899516	0.000192133	0.916471	0.000374396
ITGA5	0.899028	3.65652e-33	0.76613	2.03824e-23
IL17RC	0.898507	1.142e-21	0.825471	3.84072e-18
CHMP2B	0.898205	2.11751e-17	0.76185	1.10604e-12
TMEM45B	0.8969	1.30272e-51	0.739436	2.21419e-35
C4orf33	0.89646	2.12531e-20	0.921864	3.02566e-20
TMOD3	0.896186	3.09246e-33	0.713441	4.76127e-21
TANK	0.896107	2.9865e-29	0.73408	4.2664e-19
ZNF182	0.895805	6.35487e-09	0.989142	2.18727e-10
FLJ45340	0.895045	7.97865e-08	1.402	2.89081e-17
MXD1	0.893971	4.05779e-20	0.777505	5.85147e-15
MRPL42P5	0.893793	5.65035e-06	0.839029	0.000106694
RGS10	0.893444	9.41683e-31	0.831334	2.86366e-26
MET	0.893336	0.00186544	0.846618	0.00541533
FOXO4	0.893016	4.72014e-25	0.66915	8.28782e-14
TRAF3IP2	0.892484	2.64422e-39	0.832658	1.694e-33
LOC100131320	0.8921	1.29122e-15	1.06224	3.46928e-21
STK38L	0.891658	6.58451e-24	0.829106	2.8163e-20
CCDC93	0.890981	7.20511e-16	0.982292	8.65221e-19
TAX1BP3	0.890311	4.50314e-26	0.73378	7.18157e-18
YJEFN3	0.889475	0.000348975	1.67359	4.46551e-12
TAGLN	0.889288	3.31626e-06	1.0046	2.12531e-07
CSMD1	0.88923	4.60546e-20	1.02314	7.43063e-26
C1orf27	0.888559	2.09481e-08	0.857896	7.77459e-08
PGBD1	0.888487	2.54827e-16	0.770884	1.6224e-11
ZDHHC17	0.888402	9.03454e-12	1.08369	1.05382e-16
APP	0.887586	6.2302e-46	0.80118	1.36556e-37
SLC9A8	0.887102	1.00058e-23	0.932024	3.62434e-25
LOC338799	0.886062	1.81748e-09	1.23651	4.70997e-17
DUSP18	0.885631	4.16091e-11	0.779205	1.06297e-07
MBOAT2	0.885493	4.32064e-26	0.805803	1.24727e-21
RB1CC1	0.884347	8.74732e-13	0.834085	1.96762e-11
NEDD9	0.884188	6.43381e-21	0.691406	1.56113e-12
SLC24A6	0.884014	1.03795e-28	0.86887	1.19658e-26
LPIN3	0.884012	1.53476e-14	1.01068	2.19679e-18
ITSN2	0.883811	6.29058e-15	1.00714	1.01358e-18
EFHC1	0.883207	1.615e-08	1.04267	3.0961e-11
DBNDD2	0.883162	1.90575e-15	0.623531	3.6517e-07
IKZF4	0.883023	3.69146e-17	0.884158	3.69433e-16
NINL	0.882915	7.4974e-16	0.839077	4.58543e-13
MIA-RAB4B	0.882794	3.73003e-15	0.651928	1.65999e-08
MPZL1	0.882268	3.5116e-48	0.763064	3.70855e-36
IRGQ	0.882029	3.13336e-40	0.869889	2.46908e-38
TRIP4	0.881725	1.18541e-31	0.766849	4.22307e-23
SLC22A18	0.881198	3.70683e-13	0.654842	3.84365e-07
RAB4B	0.880898	5.44827e-15	0.646126	2.53863e-08
CHST11	0.880647	1.63451e-24	0.816039	1.83039e-19
CDK18	0.879614	5.94393e-14	0.820994	1.10774e-11
PARP12	0.87945	2.51184e-38	0.880177	6.70454e-37
EBF4	0.878909	1.85508e-14	0.907409	7.08443e-15
KIF5B	0.878567	7.58032e-28	0.748566	1.89236e-20
MST1L	0.878035	8.65541e-05	1.25534	1.49711e-08
ITGA3	0.87797	2.75515e-32	0.856748	3.2167e-30
TWF1	0.877714	3.17854e-31	0.782236	2.18129e-24
HDX	0.876466	2.17403e-10	0.991861	1.88859e-12
CORO1C	0.872361	2.35248e-41	0.772675	4.83113e-32
KIAA1462	0.871929	1.04373e-10	0.940028	9.53173e-12
VASH2	0.869753	1.33969e-17	0.955885	6.27559e-20
TCF7L2	0.869098	1.98699e-18	0.887754	1.58977e-18
NECAP2	0.869067	4.4085e-31	0.771857	2.59798e-24
B4GALNT3	0.868556	1.09414e-08	0.752822	1.65358e-06
TPPP	0.868041	7.66412e-07	0.867264	4.0391e-06
PERP	0.868032	8.64972e-37	0.693768	1.24561e-23
TSPAN3	0.867509	2.76911e-43	0.721723	4.37485e-30
C2CD2	0.86659	5.26395e-38	0.871595	8.25947e-38
SNX24	0.86638	6.60213e-19	0.720545	1.7745e-12
CRIPT	0.865611	4.70533e-08	0.765935	3.21179e-06
CYP2D7P1	0.865441	7.45932e-06	0.674697	0.00173285
KIAA1147	0.8651	1.32686e-28	0.811065	5.92063e-25
DNAJB4	0.86499	6.70901e-13	0.618296	2.179e-06
DAPK1	0.864622	2.36336e-29	0.843713	1.55018e-27
FAM160B1	0.864505	4.33448e-12	0.986961	3.64681e-15
ARSA	0.863845	8.57154e-28	0.840622	8.05581e-26
RAI2	0.863337	4.35863e-26	0.779258	5.29616e-21
UBQLNL	0.862962	0.00292458	1.34609	1.94788e-06
ZNF818P	0.862805	1.36432e-08	0.870929	1.86145e-08
ZNF763	0.860486	1.54417e-12	0.843191	4.80019e-11
ELK4	0.859143	7.37628e-09	0.953651	1.4373e-10
GPER	0.858821	0.00157505	0.844641	0.00307707
PILRB	0.857952	5.05609e-13	1.19272	8.74519e-24
FAM114A1	0.857634	9.70149e-34	0.710313	5.03409e-23
TET2	0.857541	2.93277e-23	0.882458	4.36821e-24
ADRA2A	0.855895	0.0112147	0.970496	0.0053549
SLC4A7	0.854787	1.32913e-12	0.992128	2.48171e-16
APLP1	0.854472	1.89189e-14	0.670866	7.07501e-09
PRKAA2	0.853372	4.08196e-10	0.859044	4.42796e-10
ZBED6	0.853174	8.70882e-11	0.996126	7.38282e-14
BCAS3	0.853154	8.67625e-28	0.785559	1.31776e-22
ABHD4	0.852614	3.30993e-38	0.747588	7.09228e-29
AP4S1	0.851893	8.84986e-18	0.765408	1.46661e-13
TAGLN2	0.85102	4.26772e-22	0.621161	6.18663e-12
IMPA1	0.850998	6.11378e-16	0.754213	1.80067e-12
DBN1	0.849981	2.64143e-21	0.795185	1.79213e-18
FBXO30	0.849906	1.77639e-13	0.783982	2.16807e-11
FCHO2	0.849799	4.39913e-10	0.755986	5.07731e-08
TMCO3	0.849583	3.69164e-41	0.619359	4.40107e-22
TBPL1	0.849166	1.82188e-17	0.839385	1.73497e-16
SSFA2	0.848801	1.19051e-36	0.813298	2.9661e-33
GAB1	0.848517	5.9076e-12	0.891281	1.35666e-12
LY6G5B	0.84819	7.52592e-05	1.14618	8.06545e-08
SGSM1	0.847455	6.40577e-08	0.764335	2.87289e-06
FAM13B	0.847155	1.69218e-15	0.786441	2.28254e-13
ODF3B	0.846881	6.39642e-05	0.718575	0.00113729
ZFP14	0.846699	2.91912e-09	0.980658	1.44842e-11
ZSCAN26	0.846077	1.50395e-17	0.874542	2.96746e-17
ARHGAP17	0.845317	5.57725e-34	0.746066	4.96642e-26
B3GNT2	0.844409	2.17974e-27	0.66306	2.62869e-16
POLD4	0.843005	5.05213e-14	0.693271	1.09246e-09
GNE	0.842929	5.15503e-08	0.924788	5.80013e-09
FCHSD2	0.842643	7.89093e-26	0.757018	5.40098e-20
SLC38A3	0.842246	0.00264725	1.07072	0.00017106
TTYH1	0.842007	0.00187641	0.775744	0.00868785
CLU	0.841255	8.53403e-22	0.718513	3.98748e-16
BMPR2	0.84102	1.60951e-19	0.820942	2.97888e-18
GPR153	0.839565	8.07463e-17	0.735995	7.67932e-13
ANK3	0.838986	3.51742e-17	0.930431	1.19215e-20
ZMIZ1-AS1	0.838631	0.00023327	0.826045	0.000701224
BAZ2B	0.838287	4.43209e-12	0.92523	2.9339e-14
LIMA1	0.838285	1.71458e-29	0.78851	7.04149e-26
STXBP1	0.838267	7.98567e-30	0.727385	8.20052e-22
RBM47	0.837527	9.79582e-40	0.746303	6.5581e-31
CLK4	0.837227	1.96157e-10	1.09134	1.16348e-16
GSDMD	0.836541	3.55758e-18	0.806918	9.26403e-17
DMXL2	0.836499	6.76467e-09	0.982021	9.91598e-12
TSPAN5	0.83602	5.70066e-14	0.680492	1.00379e-08
AHR	0.835779	3.24277e-16	0.741125	1.53e-12
APH1B	0.834513	4.1058e-15	0.790025	4.01083e-13
SYTL4	0.834376	1.87391e-15	0.786714	6.31034e-13
BTG3	0.832794	7.42053e-29	0.692574	3.30401e-19
LRRC37B	0.832096	1.21004e-17	0.844761	9.45801e-17
SGMS1	0.831414	1.07463e-20	0.769774	2.18257e-17
SLC35E4	0.831371	3.22471e-10	0.649153	3.90305e-06
INTS8	0.830857	3.57554e-14	0.824444	6.76688e-14
TMEM56	0.830369	8.92562e-16	0.749342	1.13808e-12
GRHL1	0.830247	4.74606e-28	0.753115	5.09403e-22
ATP2C2	0.829942	4.73783e-36	0.628068	8.86456e-21
EXOC6	0.829908	5.48583e-11	0.86628	1.28713e-11
ZSCAN30	0.829431	6.21379e-16	0.828875	2.42744e-15
CHRM1	0.829142	1.04179e-08	0.74254	9.77699e-07
SMPDL3A	0.82913	4.74639e-16	0.805296	1.14415e-14
TOR1B	0.828754	4.32021e-34	0.733621	1.24615e-25
DNAH1	0.827796	4.60823e-08	1.12122	1.38187e-13
SH3BGRL	0.827745	3.2463e-21	0.812986	3.88554e-20
TMEM106B	0.827416	4.20658e-11	0.750063	4.29988e-09
VSIG10L	0.827225	3.29284e-25	0.869217	1.02502e-26
MTRF1	0.826149	2.3151e-10	0.917417	4.67834e-12
RPS6KA3	0.826039	4.09907e-09	0.781074	3.58172e-08
PNPLA8	0.825754	2.07131e-21	0.712081	1.18559e-15
STAT1	0.825721	5.88717e-29	0.783026	8.17268e-26
TMEM136	0.825471	8.33936e-11	0.974268	6.53512e-14
IL27RA	0.824246	1.89677e-09	0.871013	4.03489e-10
DCAF6	0.824132	4.32603e-35	0.712355	4.34552e-26
EHF	0.823835	4.25647e-15	0.801149	2.68413e-14
NVL	0.823098	1.71768e-40	0.840981	1.4709e-41
FAM229A	0.823017	0.00644868	1.37588	2.50123e-06
TMEM38B	0.822956	2.09122e-28	0.650664	1.73332e-17
LOC100527964	0.822785	8.81288e-05	1.39421	1.09736e-11
PTRF	0.822777	6.52997e-10	0.801092	7.36155e-09
C7orf31	0.822388	0.00187223	0.713883	0.0133756
SLC35B3	0.822331	3.10348e-17	0.724472	4.86885e-13
EML4	0.822279	8.75621e-18	0.867681	1.71111e-19
UGP2	0.821924	2.92251e-20	0.635906	2.13209e-12
BCL10	0.821734	5.50808e-24	0.698666	9.192e-17
DDX5	0.821158	7.9608e-21	0.901782	9.36195e-25
CDC14A	0.820991	3.75357e-20	0.73694	9.72641e-16
TTC9	0.82012	6.18606e-16	0.648878	3.03523e-09
GCC2	0.818571	3.01714e-10	0.81467	4.55487e-10
C19orf18	0.81768	0.000133319	0.747362	0.00114425
APPL2	0.817132	2.58333e-33	0.726872	4.4295e-26
PBX1	0.816991	2.76232e-23	0.823487	1.67103e-22
CPT1B	0.816722	4.14599e-13	1.1445	2.5571e-24
NKTR	0.816502	1.3041e-06	1.22374	2.71426e-13
GALNT4	0.816248	2.18017e-11	0.752512	2.83994e-09
SNORA63	0.815513	0.00295512	1.17774	1.66704e-05
TECTA	0.815378	0.000174549	1.0542	1.8155e-06
FBXL19-AS1	0.81506	2.54803e-10	0.997209	3.16519e-14
CD302	0.81491	2.58523e-08	0.807372	6.68296e-08
ZNF596	0.814634	6.72577e-07	0.962748	7.54756e-09
FMR1	0.814583	1.07589e-13	0.693501	6.37079e-10
SWT1	0.814328	6.2597e-07	0.859816	2.12634e-07
LY75-CD302	0.814217	2.47587e-08	0.805942	6.63172e-08
SAMD8	0.814018	4.29167e-13	0.672918	3.74244e-09
FAM161B	0.813884	1.12647e-12	0.706347	3.58051e-09
TTC39C	0.813622	1.44929e-29	0.728423	6.0675e-23
SECTM1	0.813586	7.92667e-10	0.630089	3.37622e-06
INO80D	0.813476	1.90686e-09	0.883395	9.51276e-11
LUZP1	0.813243	1.66101e-30	0.763075	1.99053e-26
SCGB2A1	0.813209	5.43324e-07	0.675997	0.000144195
PITPNM1	0.81285	3.67844e-24	0.708157	2.16992e-18
SFT2D2	0.812696	5.58596e-07	0.780947	5.47035e-06
SLC38A9	0.811902	1.32733e-09	0.837291	1.34639e-09
IL11RA	0.811838	6.14282e-07	1.09263	2.03999e-11
TRIM62	0.8105	3.62381e-18	0.778048	3.98034e-16
BAIAP3	0.810087	8.2129e-19	0.980206	1.90201e-26
WNT10B	0.809527	1.72891e-07	1.02118	5.75351e-11
PELI1	0.809521	4.25557e-19	0.713183	2.92782e-14
EPOR	0.808295	4.80565e-09	1.11239	6.43326e-16
AFF1	0.807894	3.15745e-14	0.898726	5.14114e-17
UTY	0.80778	4.09752e-08	0.888574	2.77311e-09
PARP11	0.807775	2.09966e-09	0.805293	3.92717e-09
UBR3	0.807004	3.29774e-14	0.812818	3.0057e-14
ALG13	0.806932	3.72841e-21	0.937223	1.26874e-27
USP32P2	0.806757	3.35889e-05	1.27846	2.47414e-11
GIT2	0.806226	1.78445e-16	0.844287	1.19428e-17
ZFP36	0.804733	6.81634e-16	0.705239	6.54261e-12
F2RL1	0.804212	5.45969e-27	0.672114	1.1595e-18
GSKIP	0.804168	7.04511e-20	0.691536	1.29142e-14
IFITM10	0.803911	0.000255713	0.712231	0.00208101
MERTK	0.803413	2.07994e-13	0.957994	4.24644e-18
MYCL1	0.802581	3.74415e-22	0.688279	8.72529e-16
APBB3	0.802256	6.54313e-11	1.06648	4.20607e-18
ZFAND5	0.801406	1.71522e-21	0.740851	2.21184e-18
AKAP13	0.800933	4.53154e-20	0.908794	3.84709e-25
IL1RN	0.800656	1.38316e-07	0.810084	3.02027e-07
ZNF432	0.800588	4.38532e-05	1.13331	5.20631e-09
IFNAR1	0.800117	1.32011e-14	0.766217	2.27152e-13
BTN2A3P	0.800113	6.51161e-06	1.3171	3.33997e-14
NBR1	0.799901	8.75937e-42	0.677407	5.07509e-30
HOXC12	0.79975	4.85456e-06	0.718074	8.84738e-05
CPEB4	0.798324	7.31987e-24	0.714634	7.46807e-19
DNHD1	0.79764	2.1308e-06	1.43177	4.77521e-18
TMEM198B	0.797601	1.05923e-08	1.09631	3.10125e-15
SLC26A11	0.797588	2.23807e-21	0.6905	5.42885e-16
AAK1	0.797391	4.26382e-17	0.903085	2.08154e-21
ATP7A	0.797194	4.18504e-08	0.819576	2.26094e-08
CALML4	0.79717	1.83377e-16	0.680526	1.4604e-11
SOX4	0.796178	1.29126e-29	0.743234	1.41328e-25
CUEDC1	0.796103	1.61679e-13	0.828779	2.15633e-14
FNBP1	0.796018	5.66834e-36	0.716232	1.03929e-28
DLG4	0.795899	9.31516e-11	0.75728	1.87993e-09
IPO8	0.795549	1.83102e-12	0.827024	2.79227e-13
PQLC3	0.795538	7.52858e-14	0.70903	2.55051e-10
CPAMD8	0.795524	1.16555e-20	0.648574	2.08864e-13
PCDHB8	0.795245	7.25122e-05	0.665441	0.00280908
HPS1	0.795146	1.60183e-22	0.692252	6.53341e-17
INADL	0.794945	6.13331e-19	0.869797	3.50534e-22
IRF2BP2	0.794904	5.76034e-36	0.713905	5.87169e-29
HIVEP1	0.793831	1.2561e-21	0.841	1.15074e-23
RAP1B	0.793532	1.44583e-11	0.728783	1.70017e-09
PPP1R3F	0.793261	0.00401728	0.615489	0.0408679
PIGN	0.792959	1.17273e-15	0.746876	7.18915e-14
RSPRY1	0.792561	5.90882e-31	0.749059	1.90201e-26
C18orf32	0.792406	1.11493e-16	0.654704	1.69654e-11
TMEM184B	0.792228	2.86235e-29	0.719525	5.74192e-24
DUSP16	0.791806	4.45567e-33	0.661867	4.12208e-23
TRIM44	0.791403	7.45007e-30	0.763638	1.52948e-27
TAB3	0.790397	1.46419e-13	0.853084	2.1501e-15
LOC728613	0.790305	5.89512e-06	0.817642	6.631e-06
MITD1	0.79011	7.44925e-14	0.830835	1.14932e-14
SLC22A17	0.789795	0.000957001	0.71331	0.00481749
LMBRD1	0.789233	2.40725e-09	0.660874	8.75564e-07
SERPINI1	0.789174	2.49101e-16	0.608316	2.45576e-09
PRKACB	0.789141	5.68101e-15	0.813967	1.98745e-15
METTL25	0.78802	2.5103e-12	0.767361	4.64759e-11
GPLD1	0.787799	2.84896e-06	0.765268	2.7169e-05
SPEG	0.787681	0.000240522	1.30734	3.88359e-10
RWDD2A	0.787074	6.0873e-34	0.730203	1.19805e-28
KLK15	0.786918	5.33944e-12	0.71289	3.0214e-09
GPR98	0.786728	1.49772e-11	0.929839	1.8133e-15
RAB2B	0.786694	2.47508e-12	0.778958	7.62709e-12
ZNF587	0.786635	5.79964e-10	1.02368	7.11078e-16
SPRY4	0.786563	2.43086e-33	0.668561	2.47375e-24
EFR3A	0.786447	1.83129e-13	0.724393	1.88485e-11
LAMP2	0.785975	5.4927e-20	0.717613	1.0464e-16
ZNF404	0.785711	0.000251727	0.787558	0.000414896
MARCH7	0.785592	4.04889e-06	1.01054	2.67979e-09
CLOCK	0.785536	5.77194e-11	0.756402	3.99375e-10
APPBP2	0.78539	4.00798e-14	0.755242	5.29593e-13
ZNF449	0.785096	0.000189247	0.9242	1.27663e-05
KDM5A	0.784974	1.5841e-18	0.787682	2.47137e-18
CLK1	0.784945	9.23689e-09	1.02151	6.43006e-14
SNX7	0.783818	6.95016e-17	0.695054	8.15989e-13
DTX4	0.783079	5.86761e-09	0.784054	2.58781e-08
ZNF701	0.782454	1.55308e-05	0.804468	1.40634e-05
DAZAP2	0.781962	2.87422e-40	0.608374	1.88381e-24
COL18A1	0.781868	0.000156271	0.709098	0.00145935
SORT1	0.780764	5.4567e-38	0.706183	9.74168e-31
LRRC3	0.780423	2.81125e-12	0.74895	4.0347e-10
ATP11C	0.780357	4.08262e-09	0.72583	7.35759e-08
ZNF436	0.780353	4.80963e-14	0.927932	4.1225e-19
CABYR	0.780275	6.63239e-07	0.894002	3.60323e-08
LOC100505812	0.779846	0.00150798	0.647445	0.0187796
DNAH7	0.779282	0.0029829	0.945273	0.00047014
FAM111A	0.779136	6.65733e-08	1.02537	9.49603e-13
GARNL3	0.778941	2.31663e-15	0.931418	9.15845e-21
USP45	0.778855	1.76606e-09	0.99707	1.6158e-14
PIK3CA	0.77868	5.08891e-06	0.726803	3.32684e-05
CACNA2D2	0.778313	1.36047e-15	0.814204	5.60202e-16
ZKSCAN8	0.777538	2.28859e-10	0.920174	7.36521e-14
SCPEP1	0.777191	4.62886e-16	0.678438	2.21393e-12
ZNF611	0.77689	9.58987e-07	0.872579	5.61648e-08
RRBP1	0.776744	1.51644e-23	0.772904	3.92298e-23
ZNF540	0.776238	0.00169612	0.843453	0.00101513
ENTPD4	0.775407	1.83295e-24	0.720124	7.13543e-21
JAKMIP3	0.774364	6.53076e-05	0.888282	8.08198e-06
ERBB2IP	0.773575	1.45703e-10	0.780037	1.44767e-10
ZNF81	0.773556	8.34156e-07	0.807922	4.5821e-07
GRM2	0.773254	9.68057e-06	1.01642	7.33286e-09
AP3B1	0.773171	5.74491e-11	0.692712	6.22997e-09
ARAP2	0.772428	2.35692e-08	0.910364	1.17842e-10
ZNF91	0.772393	2.78086e-08	0.77891	2.45448e-08
JUN	0.772217	1.79727e-24	0.625109	3.98034e-16
PXDN	0.772007	1.12027e-30	0.837364	2.07548e-35
MYLIP	0.771485	2.39249e-16	0.742404	1.50899e-14
LOC100130705	0.77134	2.05728e-05	0.821749	1.46701e-05
LOC100131047	0.771268	7.17564e-11	0.801299	3.32607e-11
GNPTAB	0.770958	7.3889e-18	0.632288	3.72754e-12
TSC1	0.770763	1.8483e-13	0.90895	5.34342e-18
GORAB	0.770331	1.64935e-13	0.884524	2.75661e-16
APBA3	0.770045	3.60435e-13	0.82949	8.37027e-15
MIR4657	0.769503	0.0133289	0.744231	0.0226994
ZSWIM8	0.769493	6.69412e-30	0.847234	1.56659e-35
PDGFRL	0.768845	3.01142e-10	0.615311	1.5502e-06
S1PR2	0.768021	5.89918e-13	0.618447	6.41027e-08
ZNF37BP	0.767705	1.60729e-06	0.94487	3.42354e-09
NEDD4	0.767411	1.02137e-14	0.675129	3.82232e-11
ASAP2	0.766964	5.27111e-21	0.820168	1.37983e-23
SLC4A11	0.766806	1.23763e-14	0.878753	2.83121e-18
PCDHGB7	0.766317	5.70394e-22	0.74821	1.97869e-20
AOC2	0.766193	0.00264765	1.05849	2.95798e-05
HOOK3	0.765467	3.51477e-10	0.810756	3.83011e-11
NOS1AP	0.765268	5.34019e-11	0.659489	1.8348e-07
MSANTD2	0.76516	1.56666e-06	1.04339	5.76634e-11
TEP1	0.764364	1.60551e-09	0.883167	3.71879e-12
WDR26	0.764354	5.55016e-17	0.743752	5.06163e-16
NAV1	0.763769	1.6104e-15	0.841417	3.76352e-18
ZNF396	0.762681	1.05437e-06	0.607617	0.000286857
JHDM1D	0.762298	1.90415e-12	0.828935	3.01533e-14
RAPGEF2	0.762281	6.86038e-19	0.738255	1.74022e-17
TBC1D1	0.761964	7.25823e-31	0.674594	5.35841e-24
IL18BP	0.761617	0.000374301	1.11945	1.32524e-07
NR4A2	0.761539	4.00042e-08	0.735071	6.05676e-07
OTUD1	0.761356	4.77305e-10	0.811207	1.46508e-10
UNKL	0.761146	1.33969e-17	0.894937	2.01928e-23
PCDHGB2	0.760236	7.06365e-24	0.740223	4.89677e-22
SYNE2	0.759473	3.85156e-13	0.901885	7.44984e-18
SEC61A2	0.75931	4.72259e-09	0.805058	1.4954e-09
ITGB4	0.758997	2.10473e-11	0.778426	1.64609e-11
PPP2R5B	0.758963	1.11215e-18	0.707547	5.96805e-16
LINC00648	0.758738	0.00480955	1.05904	8.78741e-05
TMEM45A	0.75848	3.05501e-06	0.689971	3.67006e-05
LOC440434	0.758351	0.000102552	1.03174	1.08381e-07
PGM3	0.758225	1.97173e-16	0.777843	4.30489e-17
PDP1	0.757745	6.99757e-10	0.719412	1.05065e-08
KIAA1522	0.756997	6.74538e-30	0.70912	3.32047e-26
PRRT3	0.756704	2.23042e-13	0.736547	2.59814e-12
PRKD3	0.756604	4.14017e-11	0.705408	1.63983e-09
PTBP2	0.756166	3.61339e-05	0.974831	9.14886e-08
WWP1	0.755812	1.55907e-15	0.682638	8.82543e-13
PNISR	0.755389	2.91374e-07	1.03531	1.5184e-12
CHIC1	0.755097	4.75921e-05	0.804329	1.94649e-05
ARID4B	0.7548	8.36622e-12	0.810837	2.78739e-13
GDF9	0.754265	0.000441161	0.776968	0.000822538
SCYL3	0.754065	1.58347e-16	0.674119	8.40715e-13
TTC21B	0.754054	1.66388e-09	0.798772	1.88788e-10
RBM11	0.753716	0.0031761	0.879255	0.00086847
CD82	0.753627	1.90765e-07	0.78686	2.34253e-07
PKIB	0.752929	5.76886e-07	0.697489	4.14321e-06
SIK2	0.752794	9.50216e-26	0.678328	1.78386e-20
UACA	0.752675	2.40856e-06	0.786015	1.27766e-06
PROSAPIP1	0.752574	3.46149e-12	0.691772	5.58594e-10
LTB4R	0.752008	0.000258935	1.12554	3.21928e-08
CTTNBP2NL	0.75032	7.77424e-21	0.647753	3.4184e-15
AGAP6	0.749215	0.000142872	1.09509	2.00949e-08
SH3RF1	0.748674	3.15956e-32	0.750743	1.01296e-31
GPR137	0.748642	3.06876e-15	0.675704	2.03734e-12
VEZF1	0.748293	5.85691e-28	0.754253	7.19108e-28
NRBP2	0.748052	3.76981e-08	0.98402	3.77014e-13
IRAK4	0.747751	3.21374e-13	0.802237	1.27626e-14
MMD	0.747659	1.7032e-18	0.746384	5.31705e-18
ETS2	0.747386	1.5969e-34	0.768911	3.67434e-36
PCDHGB1	0.746987	8.73776e-21	0.731834	1.91432e-19
TIA1	0.746816	2.27799e-16	0.902326	3.95605e-23
SLC35A3	0.746727	6.46973e-09	0.735742	1.43326e-08
PPAP2C	0.746627	3.2571e-18	0.660142	2.70296e-14
LRP1	0.746446	5.52504e-23	0.897745	4.33723e-32
DGKA	0.746229	8.29608e-23	0.679232	2.43558e-18
TCIRG1	0.746005	2.17995e-17	0.94955	8.46143e-27
OTUD3	0.745907	2.65155e-14	0.751187	3.60235e-14
TYK2	0.745592	1.30172e-26	0.820987	1.38462e-31
SLC22A5	0.744184	8.57154e-28	0.726428	1.03621e-25
LMBR1L	0.743614	1.05862e-14	0.844789	3.40405e-18
ABAT	0.743006	7.23508e-16	0.670493	3.92159e-12
WTIP	0.742924	1.17113e-07	0.601244	5.11222e-05
KCNQ1OT1	0.74212	0.0400855	1.3421	0.000102943
CDON	0.741978	1.0034e-21	0.794078	3.04201e-24
C11orf52	0.741616	1.97627e-18	0.647929	2.08521e-13
HSPB2-C11orf52	0.741608	2.07151e-18	0.647928	2.14626e-13
THNSL2	0.741558	3.32804e-07	0.820997	3.19401e-08
HHEX	0.74096	0.00106901	0.696238	0.0049577
SSTR1	0.740741	1.18346e-08	0.712385	1.06354e-07
DTX2	0.73988	2.90309e-09	0.689511	6.47098e-08
TAPT1	0.739342	4.56821e-16	0.626769	1.75106e-11
FEZF1-AS1	0.73924	4.97441e-05	0.902527	9.33514e-07
MST1R	0.738884	4.27236e-13	0.725829	2.93549e-12
SNAI3	0.738585	0.00754136	0.664267	0.0249519
PCDHGA4	0.737853	1.52183e-20	0.720544	4.37287e-19
MED23	0.737571	4.40433e-11	0.772232	6.28038e-12
RTN1	0.73746	5.13476e-07	0.787673	3.21935e-07
FAM171B	0.737298	7.30636e-11	0.684237	4.73287e-09
C1orf226	0.737212	3.40721e-17	0.674595	5.50042e-14
PPP2R1B	0.737179	5.51545e-21	0.69137	3.28961e-18
TUBAL3	0.737068	2.35516e-05	0.680161	0.000422379
LOC388692	0.736691	2.92213e-12	0.894659	5.34652e-17
GTF2IRD2B	0.736508	3.1956e-05	0.851166	4.22367e-06
JAK2	0.736224	1.97064e-13	0.676281	1.55802e-10
XPR1	0.736047	7.82081e-15	0.646296	1.5977e-11
ZHX2	0.735816	2.88329e-25	0.687024	1.50301e-21
WNK4	0.73535	0.0366981	1.0427	0.00262045
FBLIM1	0.735217	5.44319e-12	0.631002	3.19759e-08
ZNF292	0.734985	3.20214e-05	0.785179	8.93354e-06
RIOK3	0.733965	5.4476e-18	0.666048	9.52715e-15
DMXL1	0.733064	1.22221e-07	0.804706	6.51819e-09
ZNF225	0.732896	4.05731e-08	0.748937	4.97003e-08
LCORL	0.732871	2.36885e-06	0.790161	4.99946e-07
SMC4	0.732695	1.92684e-07	0.863707	7.72677e-10
TRIM37	0.732438	6.16328e-20	0.605331	9.67368e-14
TTC33	0.732409	8.79793e-18	0.706156	8.88903e-16
TTBK2	0.731542	8.26414e-09	0.714012	5.8495e-08
MED13	0.731324	3.05125e-10	0.755262	9.01794e-11
ARL15	0.73064	1.28826e-08	0.694898	1.39222e-07
EPG5	0.730616	1.88505e-11	0.783925	8.86759e-13
C9orf72	0.730603	1.42141e-08	0.827962	1.65721e-10
ATRX	0.73021	2.51999e-07	0.818567	7.1802e-09
CASP8	0.729861	7.26241e-27	0.6449	2.72209e-20
PSEN1	0.729441	1.41728e-23	0.630777	1.45038e-17
ANKMY2	0.729185	5.26972e-16	0.604697	1.05804e-10
FRS2	0.729119	9.48936e-12	0.685442	2.62766e-10
NHLRC2	0.728754	1.14419e-15	0.688915	1.3179e-13
ARFIP1	0.728	2.54998e-20	0.674952	3.13994e-17
ZNF471	0.727234	1.31688e-09	0.832867	7.20723e-12
MAN2B1	0.726394	9.46117e-16	0.687873	4.06989e-14
SCYL2	0.726389	7.09173e-09	0.646627	3.29132e-07
PCDHGA1	0.726246	3.56146e-20	0.706424	1.36999e-18
C11orf95	0.726135	2.56748e-24	0.7785	1.061e-26
DOCK7	0.725082	4.71377e-08	0.758633	1.17362e-08
ARHGAP12	0.723787	9.81667e-15	0.699833	1.89379e-13
CCPG1	0.723751	1.19997e-08	0.612917	1.93768e-06
TYW5	0.723625	4.41004e-09	0.811693	7.92739e-11
HECA	0.723339	7.85359e-15	0.638184	2.06762e-11
SIRT4	0.723297	0.000191747	0.900304	7.59279e-06
SYNJ1	0.723191	5.44913e-09	0.810324	9.18315e-11
MAGIX	0.722683	9.76035e-05	0.667487	0.000719455
SLC35D1	0.72249	6.32844e-15	0.742305	3.43311e-15
FMNL1	0.722158	4.33953e-07	0.724804	2.06984e-06
IQSEC2	0.721937	5.78684e-23	0.617843	1.79891e-16
PCDHB12	0.721025	3.07776e-05	0.721449	9.5827e-05
MAP4K5	0.720707	1.2059e-12	0.699082	9.20908e-12
RAB8B	0.720642	3.22886e-08	0.666011	5.39918e-07
TBC1D3F	0.72019	0.0143468	1.00822	0.00054589
TBC1D3	0.72019	0.0143537	1.00822	0.000546281
NSF	0.720093	3.00964e-24	0.668411	9.6475e-21
NSFP1	0.719692	0.000462868	0.613448	0.00779561
ELOVL7	0.719682	5.83687e-12	0.694722	5.29813e-11
SLC12A7	0.719543	1.88631e-29	0.73551	1.57073e-30
KCND2	0.719156	1.18227e-05	0.615491	0.000412496
TEX9	0.719128	4.72565e-05	0.746474	4.18751e-05
EFCAB7	0.718718	3.49397e-11	0.680397	2.43966e-09
DYNLT3	0.718319	7.74073e-09	0.639025	4.68654e-07
NCOA3	0.717869	2.49328e-13	0.727006	1.77715e-13
ACAD10	0.717504	8.42695e-29	0.685315	1.18838e-25
CCNL1	0.716605	4.22838e-07	0.920274	6.70924e-11
ESPN	0.716339	3.60652e-05	0.89028	4.10784e-07
PCDHGA2	0.716336	2.9251e-20	0.694839	1.50491e-18
CDKN1C	0.715707	4.10268e-05	0.671025	0.000232866
STX7	0.715156	9.10703e-16	0.712094	3.87638e-15
ISPD	0.715154	0.00012917	0.643594	0.00145935
HCN3	0.71508	2.44577e-06	0.956482	3.38743e-10
DCLK2	0.714242	2.84069e-06	0.918767	1.86335e-09
PCDHGA12	0.714019	3.68209e-19	0.696752	9.17483e-18
PCDHGA10	0.713139	1.68031e-19	0.706665	1.31617e-18
PCDHGA3	0.712559	6.32312e-20	0.699033	1.23707e-18
PCDHGC5	0.712115	3.12169e-19	0.696799	6.44756e-18
PCDHGA8	0.711481	2.45626e-19	0.697501	4.47565e-18
PCDHGB6	0.711156	4.50559e-19	0.697436	7.50846e-18
PRKD2	0.711108	1.26483e-19	0.858426	9.4143e-28
NDFIP1	0.710691	1.18196e-30	0.60615	2.57614e-22
DQX1	0.710552	0.0131295	0.65447	0.0361501
PCDHGA11	0.710548	1.1412e-19	0.697227	2.0976e-18
HERC1	0.710414	1.57244e-12	0.826403	2.26863e-16
PCDHGB4	0.71031	6.02749e-19	0.694502	1.2404e-17
PCDHGC4	0.710244	4.09701e-19	0.695975	7.3979e-18
PCDHGA9	0.709829	2.57024e-19	0.693885	5.81338e-18
BBX	0.709583	2.41501e-10	0.706918	3.65375e-10
SNORA8	0.709444	0.0236877	1.00691	0.00127294
PCDHGA7	0.709289	2.00633e-19	0.695926	3.47335e-18
PCDHGB3	0.709107	5.05036e-19	0.703132	3.49497e-18
DSTNP2	0.708945	0.000591738	0.797356	0.000223262
CMTM6	0.708786	1.31507e-15	0.62253	3.28482e-12
MLL5	0.708675	2.79234e-13	0.665344	9.77861e-12
RUFY2	0.70859	6.50728e-07	0.763158	1.25057e-07
SP140L	0.708266	8.44313e-17	0.736766	1.70207e-17
PCDHGA6	0.707817	3.29368e-19	0.70445	1.75595e-18
ZDHHC20	0.707585	7.37056e-16	0.647395	3.25241e-13
SLC16A13	0.707311	8.58774e-14	0.606746	1.2466e-09
ZNF780A	0.706644	2.0545e-08	0.792581	4.52173e-10
EOGT	0.70621	7.45068e-12	0.745268	2.20689e-12
LAMB2	0.706041	7.0001e-24	0.827186	4.22797e-32
PCDHGA5	0.70557	2.04582e-19	0.688848	5.25758e-18
AFAP1	0.705093	6.83047e-25	0.662729	1.99458e-21
C8orf37	0.70508	1.09539e-15	0.723365	1.16587e-15
CLHC1	0.704373	5.94976e-05	0.840026	1.8002e-06
GRM8	0.704086	9.71138e-07	0.814573	5.23868e-08
FAM126B	0.703251	2.67361e-10	0.641808	1.87045e-08
GCNT1	0.703164	7.2065e-18	0.658041	1.4002e-15
ARHGAP5	0.703063	3.97179e-06	0.663791	1.48661e-05
PTCHD2	0.702298	5.77658e-06	0.840717	1.13187e-07
TESK2	0.702113	1.43247e-21	0.631441	5.30873e-17
CERS6	0.701789	6.94518e-15	0.707979	4.90198e-15
RHOBTB2	0.701694	3.06347e-14	0.663084	9.83399e-13
PCDHGB5	0.701417	3.5631e-19	0.684501	9.07628e-18
EMB	0.700645	1.0789e-11	0.659655	2.61462e-10
HSD17B14	0.700333	0.00010879	0.790531	2.82055e-05
CHKB-CPT1B	0.700272	1.68455e-12	0.99837	5.95157e-24
GOLGA2P5	0.700091	0.000272407	1.0593	2.31917e-08
APOE	0.699921	0.0001195	0.685708	0.000208667
LEPROT	0.699699	1.21712e-22	0.638799	1.26901e-18
PPIEL	0.699529	0.00011829	0.97559	6.45834e-08
SCARF1	0.698812	0.00728899	0.789456	0.00369997
ATG2B	0.698282	2.38593e-10	0.745638	1.61812e-11
PEX2	0.697189	6.85399e-25	0.63561	2.15834e-20
MED14	0.696819	1.26511e-13	0.719735	3.07058e-14
ALS2CR8	0.696106	1.34916e-12	0.676416	9.86552e-11
GPR173	0.696082	8.95036e-08	0.752308	3.91262e-08
GRB7	0.695856	2.43751e-15	0.670477	5.82169e-14
CTBS	0.695522	1.54064e-06	0.618076	2.93778e-05
FAM115C	0.695238	6.05305e-05	0.731054	7.25466e-05
UBE2W	0.694579	3.32711e-09	0.668148	1.8461e-08
UNC13D	0.693812	0.00356461	0.940664	6.8884e-05
ZNF417	0.693483	4.2302e-06	0.760268	7.38315e-07
PCNXL2	0.692852	1.09552e-18	0.6311	4.54533e-15
CCDC11	0.692414	0.000387301	0.818574	5.42965e-05
FAM193B	0.692286	1.3963e-14	0.870616	4.89677e-22
THBS3	0.692163	1.36681e-08	0.808852	4.11313e-11
CHST3	0.691982	4.59467e-31	0.618337	9.30764e-25
FGFR1	0.691618	8.45034e-18	0.623267	2.30699e-14
DSP	0.691573	4.14199e-14	0.779347	1.65193e-17
DNMBP	0.690951	3.97994e-19	0.618115	4.06078e-15
PRRG1	0.69087	6.63042e-11	0.614147	1.67916e-08
STRN3	0.690737	3.85557e-13	0.677031	1.7253e-12
VAMP3	0.690447	5.12601e-23	0.622542	3.48676e-18
HEATR5B	0.690275	1.37733e-08	0.847241	3.06703e-12
BRWD3	0.689356	9.67452e-06	0.782847	5.24736e-07
PYROXD2	0.689221	2.99364e-15	0.765274	3.77831e-18
MYL9	0.68909	6.69334e-08	0.790914	1.03636e-09
EXOC2	0.688636	3.29368e-19	0.615416	5.6232e-15
UBA3	0.687767	1.01295e-21	0.661569	8.44952e-20
EXOC1	0.685684	2.88068e-09	0.701778	1.79475e-09
SEPP1	0.685617	3.09928e-23	0.613131	2.11798e-18
ACADSB	0.685132	3.71656e-22	0.669539	7.08118e-21
FERMT3	0.684824	0.00606142	0.848346	0.000921001
FAM168A	0.684817	4.806e-15	0.643134	1.86308e-12
WDR44	0.684531	5.23176e-16	0.61963	4.62489e-13
ATXN3	0.684241	8.1553e-11	0.676638	3.77075e-10
RPS6KA6	0.683262	2.49096e-11	0.644487	4.50852e-10
VAMP4	0.683075	4.47873e-08	0.680274	1.10351e-07
DAAM1	0.682382	1.06796e-14	0.652791	2.77753e-13
NPHP3-ACAD11	0.682214	0.000164354	0.992377	2.82964e-08
RPGR	0.681899	5.0706e-06	0.678773	1.01491e-05
UCP3	0.681574	0.00231513	0.669415	0.00527691
CSAD	0.681304	0.000104325	1.07022	6.2684e-10
SF3B1	0.681236	7.14905e-13	0.747892	3.32862e-15
C15orf59	0.68116	0.000177961	0.642965	0.000860059
TP53BP2	0.680134	1.09492e-26	0.609385	3.89083e-21
ZCCHC11	0.67986	2.1206e-14	0.757957	2.13481e-17
PDLIM5	0.679704	6.33629e-21	0.618748	3.66479e-17
KPNA5	0.679607	9.83993e-06	0.630436	5.98503e-05
FZD3	0.67943	2.51792e-09	0.692411	2.04801e-09
CACNB3	0.679395	4.03482e-16	0.674112	1.83654e-15
BRWD1	0.678893	8.99886e-06	0.838313	3.51052e-08
ZNF10	0.678653	1.314e-05	1.1313	1.72285e-13
GINM1	0.678256	5.14279e-09	0.616123	1.97639e-07
CD46	0.678171	1.0912e-10	0.688029	6.70608e-11
SEPSECS	0.677792	7.71605e-06	0.745367	9.75112e-07
PLEKHM1	0.676089	3.14256e-16	0.611962	4.67617e-13
ZNF808	0.675864	0.000699619	0.88244	9.36705e-06
YAP1	0.675151	1.15612e-17	0.639417	7.93664e-16
SGK494	0.674716	0.0251659	1.20883	3.08064e-05
DENND4C	0.674662	1.53525e-07	0.738902	9.39799e-09
CDC42BPB	0.673684	2.04066e-27	0.606905	3.67388e-22
MAP4K2	0.673226	1.05609e-11	0.686679	1.458e-11
MON2	0.672284	3.69422e-06	0.809866	2.2082e-08
ZKSCAN1	0.671363	8.73482e-14	0.722826	1.36168e-15
ZMIZ2	0.671256	2.54271e-23	0.77901	9.2732e-31
MAP3K12	0.670179	8.21609e-09	0.756465	1.67926e-10
RHOQ	0.670012	2.49413e-07	0.602542	5.38176e-06
ZSCAN31	0.66979	2.09604e-09	0.661377	2.2306e-08
ODF2L	0.669492	1.90893e-06	0.791218	2.24578e-08
POU2F1	0.669456	7.18025e-08	0.732625	4.17682e-09
MST1P2	0.669327	1.51071e-05	0.735721	3.22906e-06
PRDM11	0.668769	7.69091e-05	0.774058	1.48799e-05
SLMAP	0.668539	4.72504e-19	0.602952	2.08881e-15
RBPMS	0.667152	1.7978e-24	0.614203	1.58956e-20
PTPN6	0.6671	1.30896e-15	0.610934	7.33728e-13
LRRFIP2	0.66631	5.19268e-26	0.605284	4.03625e-21
DDX26B	0.665782	0.00221533	0.918882	1.89958e-05
LYST	0.665498	2.19635e-05	0.813906	2.35319e-07
MIR3185	0.664946	8.78555e-05	0.668664	0.000183573
LOC646719	0.663713	1.44091e-10	0.614514	8.52491e-09
CNKSR1	0.663635	1.67918e-13	0.736955	4.72151e-16
DRAM2	0.662631	8.03674e-07	0.604776	8.52837e-06
VPS39	0.66184	1.13553e-24	0.681479	1.27499e-25
SIX4	0.661509	8.35965e-13	0.693819	1.36767e-13
CFL2	0.66106	3.65855e-08	0.613364	4.49333e-07
DICER1	0.660357	1.4226e-06	0.842922	6.27757e-10
AFF4	0.659227	9.25698e-10	0.670819	5.20715e-10
FAT1	0.659081	5.93039e-11	0.873652	3.0673e-18
RALGAPA1	0.658462	3.87098e-06	0.760089	1.10644e-07
TRIP11	0.657171	1.44487e-07	0.66418	1.25978e-07
EML5	0.656891	7.66665e-07	0.772163	8.34504e-09
PHTF2	0.656785	9.7727e-08	0.65126	2.02625e-07
ATP6V1C2	0.656419	0.00490498	0.843242	0.000359748
C1orf145	0.656071	0.00114091	0.836064	6.90415e-05
ADAMTSL5	0.655903	4.36122e-06	0.891501	5.42269e-10
GPR75	0.65545	0.0236022	1.27499	3.45547e-06
ASPH	0.655245	3.92775e-25	0.60803	1.39576e-21
FBXL20	0.654992	2.48011e-14	0.695219	1.86039e-15
TBX3	0.654226	1.60433e-28	0.70684	6.85548e-33
CCDC110	0.654095	0.00493019	0.917224	6.68235e-05
RNF213	0.653018	1.55088e-12	0.833041	1.61053e-19
GLMN	0.653007	0.000589124	0.718136	0.000169877
C1orf63	0.652516	0.000438621	1.01294	2.79791e-08
TGOLN2	0.652406	2.73511e-19	0.667164	7.17068e-20
MKLN1	0.652325	1.16579e-08	0.680236	3.05004e-09
TMF1	0.652216	1.21027e-16	0.60233	4.61872e-14
MYH9	0.652161	3.04007e-19	0.684187	5.72917e-21
LOC286437	0.652149	0.00363036	0.977064	1.07789e-05
ACCS	0.651115	0.00122434	1.02191	3.42381e-07
ZNF638	0.650579	3.92486e-08	0.727006	8.14326e-10
TEAD2	0.650165	1.22108e-12	0.645376	3.51592e-12
NR2C2	0.649504	3.71427e-12	0.681197	4.70127e-13
UBA6	0.648481	2.02909e-05	0.675659	9.13717e-06
LOC730101	0.64772	4.61216e-14	0.715769	1.44546e-16
MAPK8IP3	0.647631	3.10878e-08	0.967715	8.07581e-17
CDK8	0.647364	2.80195e-11	0.625624	2.30832e-10
ZNF439	0.646973	0.00310458	0.818064	0.000263367
P2RX4	0.646858	7.31242e-19	0.605241	6.4186e-16
TMC4	0.646707	7.49935e-14	0.680223	5.17755e-15
NIPBL	0.645454	3.81574e-06	0.692586	7.10147e-07
PTAR1	0.643726	7.84975e-06	0.813344	1.51116e-08
GGT7	0.643673	2.74045e-14	0.70312	1.40449e-16
ZFYVE16	0.643115	3.82487e-06	0.667435	1.6827e-06
AGL	0.642897	2.60812e-05	0.663077	1.63339e-05
ZBTB41	0.642691	0.000255887	0.637142	0.000364797
PLIN1	0.642415	0.000163724	0.950921	2.27203e-08
NS3BP	0.641727	0.0351004	1.06858	0.000282571
CDK17	0.641101	6.9072e-15	0.658876	3.80551e-15
KITLG	0.640263	0.0284829	0.92067	0.00140776
UCN2	0.640016	0.00674217	0.651931	0.00978004
ZBED5	0.639928	5.05295e-05	0.770673	9.40204e-07
KIAA1033	0.639473	9.07742e-06	0.724851	4.87108e-07
CYP2J2	0.639397	2.35585e-08	0.613622	2.77705e-07
MICALL2	0.638647	3.42032e-10	0.734094	9.50832e-13
SCAI	0.638528	1.41356e-06	0.820829	6.70308e-10
GPRASP1	0.637155	0.0322485	0.881933	0.00279054
MBOAT1	0.637042	0.000538579	0.64815	0.000737393
SYNRG	0.636518	8.13461e-13	0.670677	6.68747e-14
LRP6	0.63632	4.82523e-11	0.689425	1.47405e-12
FRYL	0.635719	1.23666e-06	0.779692	2.34029e-09
MIR198	0.634745	0.000453706	0.664854	0.000515608
NCOA2	0.633983	1.35144e-15	0.634029	2.56598e-15
FCGRT	0.633684	1.83673e-05	0.604352	6.07791e-05
KIDINS220	0.632588	1.86751e-16	0.637644	1.6138e-16
KIAA1324	0.631609	4.92572e-17	0.607592	1.24809e-15
CENPC1	0.631095	4.91193e-09	0.660069	2.14497e-09
SLC26A1	0.630943	0.00390474	0.694114	0.00262045
ULK1	0.630943	1.97025e-14	0.684573	1.47974e-16
SGCB	0.630792	4.5406e-09	0.67804	9.02489e-10
CTIF	0.630518	2.17538e-12	0.64559	1.92513e-12
REC8	0.629947	0.00267156	0.859702	4.2316e-05
NAAA	0.629265	1.1972e-17	0.620767	5.4951e-17
SIPA1	0.628527	3.88432e-07	0.600928	1.72381e-06
TPTE	0.628168	0.00019752	1.10399	2.30065e-11
ZNF211	0.627544	3.58167e-12	0.719155	5.80629e-15
RPL32P3	0.626346	0.0106681	0.817691	0.000939767
SSBP2	0.625844	1.1316e-16	0.607506	3.32934e-15
RC3H1	0.625425	6.467e-05	0.770051	7.81435e-07
C3orf62	0.625308	2.17028e-11	0.752928	1.40703e-15
LOC100270804	0.625257	0.0204355	1.01858	0.000109014
DOCK5	0.625066	6.18635e-09	0.804322	7.3066e-14
KIAA1551	0.624326	1.35172e-05	0.646489	7.21131e-06
WDR48	0.623544	2.20999e-13	0.625773	3.10505e-13
PHF21A	0.622621	1.70433e-23	0.622334	7.05425e-23
DNAJC18	0.622555	1.82867e-10	0.630079	3.27539e-10
MKL2	0.62185	2.3046e-09	0.646413	6.41932e-10
WDR7	0.621823	8.81767e-14	0.63148	9.4711e-14
ATXN7L1	0.620973	1.36939e-07	0.693055	7.69695e-09
ADARB1	0.62078	1.07896e-12	0.66852	2.81338e-14
SLC38A6	0.620298	0.00613157	0.610869	0.00886804
OFD1	0.620214	1.47323e-07	0.67252	1.67598e-08
TPTE2P5	0.61998	0.00347554	0.791173	0.00030673
ZNF708	0.619681	7.87435e-06	0.739347	1.39801e-07
GALNT13	0.618567	0.0198461	0.62961	0.0211907
VCL	0.6185	1.45547e-19	0.637981	1.71019e-20
DLG1	0.618377	3.00389e-09	0.608312	6.80868e-09
MGEA5	0.617657	7.91351e-08	0.675275	4.32097e-09
ZCCHC14	0.616343	8.45875e-18	0.612142	8.1826e-17
NUDT17	0.616281	0.00211522	0.846244	2.97995e-05
UGGT2	0.615429	6.13394e-06	0.678287	7.80967e-07
TMTC2	0.615084	8.56796e-14	0.630246	4.64683e-14
SCNN1D	0.614362	0.000987028	0.983121	8.08017e-08
PTGFR	0.61433	0.000701767	0.730635	6.48104e-05
AP1G1	0.61403	1.33934e-11	0.61519	1.50619e-11
TFF3	0.612561	0.003925	0.643789	0.00465517
PKN2	0.612427	1.32247e-06	0.635657	5.58562e-07
PBLD	0.612149	0.000870383	0.777044	2.73719e-05
C7orf43	0.612124	3.24962e-12	0.74384	4.81505e-17
TMUB2	0.611909	1.16862e-15	0.618806	1.58775e-15
SLC25A29	0.610947	2.40424e-08	0.664497	1.43134e-09
LOC401052	0.610671	0.000524752	0.67609	0.000214901
ETNK1	0.609447	4.60338e-07	0.647939	9.56049e-08
ZFC3H1	0.609253	0.00032081	0.935082	1.97538e-08
MOB3C	0.608756	7.76179e-13	0.60266	4.39946e-12
AKAP11	0.608663	5.22556e-06	0.731089	4.03031e-08
VPS13B	0.607172	5.33314e-07	0.787277	6.2842e-11
CHML	0.603206	3.16053e-05	0.634147	1.50452e-05
LOC100134229	0.601193	3.21755e-05	0.738725	7.73379e-07
PKD2	0.600912	3.84581e-08	0.741092	1.39114e-11
IRX3	-0.60032	1.58095e-08	-0.633423	3.37098e-09
COPS6	-0.600922	2.14976e-16	-0.641019	3.47564e-18
ELK1	-0.601885	1.85522e-17	-0.631802	1.45472e-18
SLC16A3	-0.601943	9.53342e-10	-0.687273	2.97294e-12
BOLA1	-0.603574	2.82392e-09	-0.665863	2.19329e-10
PPIB	-0.604068	1.29558e-13	-0.688923	2.96088e-17
POP7	-0.604159	1.56327e-06	-0.637378	5.04277e-07
C7orf50	-0.604749	6.62817e-08	-0.675319	1.88984e-09
SREBF2	-0.605327	1.69514e-21	-0.600249	5.43044e-21
[truncated: 1,775 more rows]

## Sheet: 3_Acute IL-1_Conserved_DEG
Genes upregulated by acute IL-1 in both LNCaP and MDAPCa2b	Genes down regulated by acute IL-1 in both LNCaP and MDAPCa2b
FARP1	RPS11
DLG1	KCNMA1
GSKIP	RPL17-C18orf32
PINK1	GCSH
TUBD1	PDHA1
APOL2	CYP11A1
LOC728537	DDT
SLC10A7	C9orf91
CYP39A1	ARRB2
AHSA2	RPS18
GP1BA	GAS5
STYK1	TPX2
HMGCS2	TOP1MT
MMP7	GPSM2
RDH10	TRIB3
DDX5	MLF1IP
SP140L	PNPT1
IZUMO4	LINC00665
SOD2	NDUFAB1
ERV3-1	MRPL45
C1orf27	LYAR
FGFR1	RCL1
MET	LRRN1
NR4A2	RPL7A
IGSF3	MNS1
UGT1A1	POLR3K
ZFYVE1	ELOVL5
SCYL3	CCDC34
SUSD2	RIOK1
HOXA13	BRCA1
FRY	GINS1
LHFPL2	ACSM3
GPR153	IMPDH2
CCDC64	MACROD1
ITGA3	ASB13
LUZP1	NT5M
RAB19	DSCC1
PAPSS2	BIRC5
CDC14A	LGI2
COL9A2	ALKBH2
GPR37L1	NAT8L
C1QTNF3	LRRC8D
ZNF83	FOXM1
C16orf45	GSG2
GFPT2	LOC645249
SCUBE3	NRARP
LOC338758	POLE3
GMPR	HSPD1
C3	EIF1
GCC2	POLR1E
UGT1A10	LOC100506023
RARRES3	TMPO-AS1
RFX3	DESI1
OTUD3	GLTSCR2
FBXL19-AS1	IDH1-AS1
SAA2-SAA4	ORC1
STARD13	ZNF239
NFKB2	TMEM99
KIAA1324	RACGAP1
DUSP5	SLMO1
COL18A1	RAB3A
FKBP1A-SDCBP2	TIMM22
CHST11	CDCA4
TMEM59	NPM1
TMEM92	ZNF331
FLJ42709	IRS1
BACE2	LSM4
OXTR	MRPL34
SDC2	EBPL
KDM5A	NME1-NME2
RASSF5	BTF3
PCDHGA1	PSMC3IP
IKZF3	SARS
KDM6A	PRDX4
OFD1	RPL32
AHCYL2	CDC6
PTGES	KDELC1
DAPP1	CSDA
LRRC48	SAPCD2
FCGBP	DNAJA3
VSIG10L	RP9
DRAM2	RARB
UBE2L6	MRPL15
LOC401052	C21orf59
DOCK11	MAK16
STAT5A	UNG
FRYL	WDR12
ARHGEF38	GNB4
AHCYL1	FXN
PBLD	METTL12
GORAB	LONRF2
AHNAK	SF3A3
DUSP18	RPL4
FN1	MAD2L1
AHR	CHRNA2
LPIN3	RPS21
PLEKHM1P	LOC150381
RBPMS	SETD8
BCAP29	MRPS24
IQSEC2	RPL10
SORBS2	MT1G
SH3PXD2A	AURKB
SPINK5	PTGES3L-AARSD1
PCDHGC5	PPM1H
KLF4	SSRP1
PGM2L1	MTHFD1
LOC100527964	DNAJC9
TJP3	PHB2
MITD1	POC1A
SNN	FOXN3-AS1
ZC3H6	C12orf65
ASAP2	MRTO4
GABBR1	C1QBP
DZANK1	PDSS1
ST7-AS1	HNRNPA0
PPL	LOC100505761
LAMB3	CENPL
RALGPS1	LINC00471
ARHGAP42	ZNF419
DOK4	URGCP-MRPS24
SOX9	KIF4A
PRSS22	ZNF511
PCDHGB4	POLR3G
VWA2	SNRPC
IER3	C17orf89
FHDC1	RPL21P28
ADRB1	PHGDH
CEBPD	HYPK
ZNF137P	HAUS4
OAS1	NHP2L1
ZFP36	RPS29
TNF	RANBP1
CXorf23	TCF19
MUC2	MCM10
BMP8A	GRPEL2
ANO9	C6orf48
EGF	ITGA6
RELL1	IGFBP2
TUBA1A	NET1
COL5A2	USP43
SNCAIP	FKBP5
TANK	CDK4
IL8	ICT1
UGT1A8	TYMS
NTN4	PLCXD3
ZNF827	ZFAS1
GTF2IP1	INMT-FAM188B
HIST1H3E	MELK
TYRP1	RPL17
NFKBIZ	ZNF551
ZNF439	XPOT
CORO1C	LOC652276
C7orf53	ZWINT
RAB15	LAMA1
HBP1	PARVB
PLA2G4C	PAK1IP1
WNT5A	NDC80
SECTM1	AIF1L
IFNAR1	MME
B2M	APEX1
OPN3	EFCAB12
KIAA1551	MRPL11
PCDHGA5	MYC
NT5E	TOMM22
PARP4	ULBP1
MARCH3	TMEFF2
CTSK	OIP5
HNF4G	CCNA2
NEURL3	GTSE1
ARHGAP12	RPS24
SYT7	RPL27
SRGAP2C	RPL24
RHOV	E2F7
SIK2	NUF2
IL15RA	GAL
PDE4D	RCC1
MUC20	PSRC1
GPX2	MRPL37
SPATS2L	MIR4426
ZKSCAN1	PTTG1
ARHGAP26	CDCA5
ITGB8	LINC00662
TRANK1	UBE2T
CDKN2B	ADCY1
PSMB8	CKS2
APOL1	BANF1
MFAP3L	LOC440894
GIMAP6	EBP
SLC6A16	SLC25A15
DOCK4	TEAD4
MAST4	FAM84B
PCDHB13	TIMM8A
SLC37A1	PTDSS1
SPTLC3	DEPDC1
ZC3H12C	KIF23
TIMP1	ZNF165
ALPK1	MIPEP
PI3	YBX1
LFNG	ZNF695
TNFAIP3	MCF2L-AS1
PCDHGA4	IQGAP3
PDK4	MYBL1
DUSP10	CGREF1
WWP1	LOC388796
ZNF611	DIAPH3
STAT1	DBP
TBC1D3	NKAIN1
POLD4	SIAH2
SSBP2	PFAS
ZSWIM4	RPLP0
MEGF6	MTFR2
DLL4	PPIH
GALNT10	ZIC5
GPR110	ZFAND1
KCNQ1	LMNB1
TRIM47	CKMT1B
SSFA2	KCNQ4
CTTNBP2	ZNF365
C20orf112	CMSS1
PARP8	SYNE3
CCDC64B	RPS6
DTX4	GFOD1
SLC22A5	CBX4
GRAMD1C	HMGN2
ANXA2	SMKR1
PNISR	PRMT5
NPAS2	LIAS
FAM111A	GADD45A
PDZK1IP1	MOV10L1
UBR1	RFT1
MDGA1	POLR1B
C1S	TACC3
BMF	NETO1
MAN1A1	YRDC
CGNL1	DANCR
ERAP2	ZC3H8
FEM1C	TFAP4
SERPINB8	NKX3-1
DYRK3	CCNB2
LOC100507577	RPL15
HEATR5A	PRC1
ZDHHC1	C10orf2
LOC146880	RPS3A
CRABP2	CDT1
PCDHB14	CENPW
PLD2	CEP55
DNAH7	CCNB1IP1
PARP12	MPHOSPH6
C11orf52	RPL34
PCDHGB7	KIAA1257
SPPL2A	IARS
FAM102A	CTPS1
CNTD1	NRGN
IRAK2	ZNF589
TEP1	RPL3
SP110	MTAP
KIAA0513	CDC45
CES3	ARSG
FAM171B	SEMA6D
ATP9A	SLC3A2
PYGB	MTHFD1L
C19orf18	NOP14
DMXL2	NCL
SERPINI1	EIF4EBP1
LOC440905	APLN
CXCL2	DHRS4L2
NBEA	GLDC
DAZAP2	CHEK2
BTN2A2	LOC100130872
CLASP1	MCM2
NCAM2	MCM4
B4GALNT3	RPL9
PGAP1	DDX21
TIAM2	POLE4
NUDT8	B3GALT6
GTF2IRD2B	BZW2
ARHGEF28	GGCT
SMAD1	POP1
NEO1	GPX8
UGT1A7	CHCHD10
PALM3	SLC29A1
SRGAP2B	MINA
SLC2A6	CEBPA-AS1
ZHX2	OGFOD1
BAZ2B	RAC3
TAX1BP3	RAD51AP1
PALMD	E2F2
EML4	ESCO2
TMC5	PCBD1
C1RL-AS1	TP53TG1
ARHGEF4	RNPS1
CCDC17	CKAP2L
PLSCR1	ARG2
LIPG	MKI67
FEZ1	CLSPN
SCARA3	TOMM5
THBS1	RPL35A
PTPRG	EME1
RAI2	YARS
SYTL2	CDCA2
TNFRSF21	PDIA6
TBX3	KCNN2
SRD5A3	MPHOSPH9
MAP3K12	SLC7A1
LMBR1L	MRPS15
IER5	RPL37A
PCDHGA8	EXO1
C2	SLC35F2
LOC100131320	CYB5D1
FUCA1	HILPDA
C10orf118	SNHG6
ST5	LOC145837
MCC	STAMBPL1
COL16A1	C9orf40
IFNLR1	RPL11
TNIP1	IDH1
SAA1	SNHG1
IRF2	SNORD58B
RUNX2	TIMM50
PHF15	COL26A1
SNX22	CENPK
IL1RN	BOLA3
MBNL3	SYCE2
KRT7	RPL23A
SDC3	BMX
LOC728613	CALD1
C7orf63	EIF3E
MECOM	RPL31
PHTF1	RPS25
NAB1	SDF2L1
CATSPERB	NLE1
DGKA	KIF22
STS	SFXN4
FFAR2	LOC100289341
IL4R	JDP2
CABYR	NXPE3
TGIF1	C14orf2
ZFAND5	RSL1D1
MAN2B2	KIAA0101
PCDHGA11	TSFM
SPAG1	LYRM7
SAA4	LOC100506054
CLIP3	ATP6V0E2
ANKRD13A	C8orf33
PLA2G4D	NME1
LOX	RPL38
RELB	RPS16
PBXIP1	RFC5
LURAP1L	TWIST1
UPRT	HEATR2
IL32	RPL14
CA5B	SIK1
CLEC2D	SYT4
CEACAM19	NEK2
LAMC2	SHMT2
CTNND1	ZNF850
FAT1	UQCRH
NCOA2	GINS2
FAM118B	AMER1
HIST1H4H	SPC24
ATP10D	VEGFB
LCP1	PHOSPHO2-KLHL23
LRG1	CD3EAP
CFLAR	FANCG
STAM2	C15orf61
PCDHGB6	UCK2
ZMIZ2	FAM174B
TMEM50A	PSPH
KLHL5	METTL1
PPIC	AFF3
SELM	DERL3
SPRY4	CDC25A
RAP2C	MIR3658
MXD1	ESPL1
IFIH1	ERGIC1
KMO	E2F8
JAKMIP3	ZNF485
MICAL1	DFFB
PCDHGB3	RPL10A
NFKB1	ARHGAP11A
ATRNL1	CCDC59
FAM46C	TAF4B
DDO	POLR1C
TDRD7	C17orf76-AS1
HIST1H2BD	DEPDC1B
UST	ZNF473
KIAA1462	PKP1
NSFP1	SNHG4
TESK2	KCTD15
CTSO	RHOF
NFKBIA	EPDR1
IGFBP3	GINS3
SFT2D2	METTL8
NOD2	PRDX6
UCP3	RFC3
EPAS1	VEPH1
HLA-C	FAM129A
KIAA1598	FGFBP3
NCOA7	SLC39A14
LOC100131434	RGS16
NXT2	FARSB
POU2F1	RPL29
ELK3	KIAA1430
INADL	RPS23
KCNMB4	ACAT1
PSME2	ATF3
HIST1H1C	PLEKHA8P1
ABCA5	RSL24D1
CASP4	WDR54
IFITM1	PLP2
TPR	KLHL23
BCL10	GLRX2
AMOT	SLC25A5
TMTC1	MRPL24
NAT1	GREB1
TRAFD1	PRPF19
PARP9	RPL12
MMP10	STEAP3
TFF1	JTB
MYO1D	CHEK1
SYNM	NEIL3
HSD17B14	PPAP2A
COL27A1	WDR43
TMEM56	FAM86B1
RPLP0P2	MRPS17
CALCOCO1	CENPH
ZBTB46	DUSP2
CCDC148	MRPL48
FAM222A	KIF18B
MAFF	NOP2
IFI27L2	ASF1B
TYMP	TSEN15
GPR75	HDDC3
KCNS3	RPS4X
PCDHGA3	USP10
HIST2H2BE	NIPSNAP1
LOC100289019	KNSTRN
CHST3	RPS27A
TRIM62	RPS3
SAT1	FAM216A
RCBTB2	E2F1
GOLPH3L	TSC22D3
B3GNT2	CDC25C
TMEM63A	GTF3A
FNBP1	GTPBP3
IFIT3	SNRPF
STEAP1	LINC00338
IL2RG	KTN1-AS1
SLC44A4	ZNF670-ZNF695
C17orf103	ISL2
C1orf106	MMAB
LOC653160	KIFC1
ZPLD1	DCLRE1B
MYO1B	SLC1A5
TRAF3IP2	MPV17L
RAC1	MYBL2
MBNL2	RPSA
AFF1	SMAGP
C1R	AHCY
TC2N	CENPO
NBEAL1	RPL22L1
GPR107	KHK
ENPP4	RPS8
HCP5	TUBA1B
ZBTB34	TMPO
FP588	TARS
SLC22A4	SLBP
POLG2	CKS1B
SQRDL	MCM3
IRF1	PDE9A
DPYSL2	RPS2
UNC5B	PITHD1
SSH2	MTHFD2
IRF2BP2	PLA1A
SOX4	NHP2
TSPAN3	RPL7
MFSD6	HSF2BP
ALPK3	SGOL1
TRIM22	UBE2M
ARHGAP17	AIM1
KIAA1522	P2RX5
MAB21L3	BLM
ZSCAN30	ZBTB16
PTPN12	WARS
GPR137B	SNRPD1
HLA-H	CARS2
RMDN2	PCNA
MOB3C	BEST1
NFATC1	MMACHC
ABHD4	LDHA
B3GNT9	RPL22
SYNGR3	EPRS
KCND1	HSPA6
CMIP	ARHGEF39
TRDN	CCDC86
CALML4	RPS26
APOL6	RUVBL1
SLC2A13	ALDH1B1
ST3GAL1	NOP16
NEDD4	ARMC4
ITGB4	PRKX
TAPBPL	KIF2C
DPP4	GFM1
FMO4	LOC100506548
PLA2G2A	FBXO5
TMEM159	SLIRP
CASP10	FRAT2
HIST1H2AE	HIRIP3
VAMP1	RRS1
GRB7	TICRR
HLA-E	ATF5
ATP1B1	CTH
GOLGA2P5	PRR15L
SWAP70	PYCR1
C1orf63	PCID2
CNKSR3	ZCCHC3
UBA7	CENPA
ZNF596	CDCA7
OSMR	PPIB
FOXC1	RPL13AP5
CSF1	COQ3
TNFSF10	EIF3F
DTX3L	SNHG7
MGAT5	CDC20
TSPAN8	HPGD
PCDHGA7	EEF1B2
C8orf4	DKC1
SLC40A1	TRIAP1
PCDHB8	RPL6
ZNF117	MRPS26
TNFSF15	OSBPL6
SEC31B	FRMPD2
PPAP2C	RFC4
ELF3	B3GNT1
HSPB2-C11orf52	RPL30
TLR6	PBK
ADORA2A	AIMP2
SNRK-AS1	SLITRK6
RNF145	EXOSC8
CASP8	ATF4
PIGR	SEH1L
TAP1	IFRD1
ST7-OT3	ZNF696
ETS2	SIGMAR1
SIRT4	AADAT
INTS8	PRR11
SIPA1L2	SKA1
ERAP1	SLC9B2
ARL4C	MAZ
ITSN2	C18orf56
RCAN2	SRSF8
NECAP2	TROAP
NCEH1	HMGB2
SERPINB7	ECI2
NEAT1	RAN
SERPINA1	IVD
TP53INP2	EEF1A1
RGAG4	MAST1
TAPBP	RPF2
PRKAA1	C1orf109
RASEF	PDIA5
EGR1	EIF4B
SLC12A2	DTD1
CD58	TUBE1
PARP14	C11orf82
LITAF	SKA3
APLP1	NXPH4
CPNE2	NCAPH
PIM1	RGS2
ZBTB43	THOC3
FAM188A	PTMA
IFIT2	RPL26
IP6K3	DPH5
USP54	SNHG3
PIK3R3	NDUFB10
ASPH	GLUD1
AGO4	RPIA
STK38L	CRYBB2P1
IQUB	PHF17
LEPROT	NIP7
C4orf19	FUT1
KSR1	SHCBP1
OAS3	RFC2
SLC9A7	LRRTM4
KIAA1407	SGK223
TEAD2	PRIM1
KIAA1217	EPB41L4A-AS1
LIMA1	TNFSF4
VPS39	HERPUD1
RAB27B	INPP4B
CTSS	CDCA3
MYOF	AARSD1
GPR126	NME2
ANKS1B	TIMM9
ZC3H12A	METAP1D
GATS	RPS20
TBC1D2B	NOP56
MAP3K8	PYGL
SGSM1	FAM65B
LYST	RPL21
GSN	C17orf96
LOC100508120	NOD1
PLS1	BRIP1
PDE8A	SLC7A5
RSPH1	NDUFAF2
ITGB6	SNHG5
SDC4	UBE2C
AVIL	RPL5
KIAA1107	TFDP1
SAMD8	MND1
LTB	HSPA9
PCDHGC4	RPS15A
LGALS3BP	DEFB132
ABCC3	HES6
ITGAV	POLE2
DDX60	DDIT3
HLA-A	PSAT1
FAM167A	EDA
KIAA1147	ZNF773
HELZ2	GNPNAT1
C11orf95	RPS12
SRGAP2	EPHA6
STAT3	SLC43A1
SLC25A29	ENDOD1
SYNJ2	EEF1E1
CCL20	AUNIP
LOC113230	RRM2
MPZL1	C19orf48
STX11	HNRNPAB
HOXC-AS5	TOP2A
APAF1	NR5A2
TBXAS1	FEN1
NFKBID	IGF1R
SULT1C2P1	GNB2L1
SLPI	NOB1
ADAM10	CEBPG
TMC1	FANCI
GPRC5A	RAD54L
DRAM1	ZNF367
MRC2	FAM188B
GARNL3	SRPRB
TGM3	ASNS
LOC440434	SNHG8
TULP4	SORD
GABARAPL1	SPC25
ZNF818P	SLC25A33
DAPK2	WDHD1
LIG4	TMEM231
PCDHGB2	MRPL40
PCDHGA9	PKMYT1
GRHL3	LOC389641
NAPEPLD	RPL27A
ZSWIM6	SLC25A19
UGT1A4	FBL
PNRC1	KIF15
RRBP1	EIF3L
CASP7	ADSL
RDH16	TMEM201
ICOSLG	NSA2
UGT1A6	PA2G4
ACSL5	RPL13
PRUNE2	WDR76
SLC35B3	PPAT
DNAJC12	MBLAC2
SGMS1	KIF24
C10orf10	RPL23
PCDHGA12	HEXIM2
ANO7	C11orf1
UBD	RNASEH2A
CAMK2N1	HOXB-AS5
ITPR2	WDR5
FBN1	CCDC15
NIPAL2	DTL
KDELR3	CENPV
ZG16B	FAM83D
HCN3	SLC29A2
MR1	PDCD11
TMEM184B	MRPL21
ZNF292	PEX10
CCL2	PDK1
ALDH3B2	SLC45A3
TLR3	LOC152217
CPED1	REEP4
GALNT4	RAD51
CCDC93	CIT
PSME4	RPL13A
FBXL2	AMOTL1
PRICKLE2	MEST
PSME1	RPL41
KANSL1L	PAICS
MVP	KLF15
PSTPIP2	RNASET2
ICK	RPS7
RNF213	MORN4
SLC7A2	CACYBP
CLDN12	CHAF1B
ITGAM	NOLC1
SRCIN1	UGT2B11
PTPRK	UBIAD1
TBC1D3F	TARP
MST1R	SLC6A9
FOXP4	TSR1
TAX1BP1	GMNN
CLUHP3	HSD17B8
WBP1L	EIF2S2
TMBIM4	ORC6
GIMAP2	TCEA3
VEZF1	MRPL16
PCDHGA2	STC2
FOSL2	PIGW
RNF207	ANKRD34A
ZNF701	GPT2
TMEM45B	F3
PLA2G2F	CLNS1A
B3GALT4	UHRF1
C19orf66	DHODH
LOC283194	RPS14
HOXA11-AS	TOMM7
TMEM51	PAM16
MARCKS	ANP32B
TLE1	CDKN3
MGLL	DLEU1
CD59	NCAPG
CD24	CHCHD4
NSF	DUSP9
PLK2	RPL37
SMURF1	RMI2
UGT1A9	SDCCAG3
OPTN	AARS
C8orf47	TRAP1
CABP4	TTC7B
CCNL1	GLS2
HGD	CMTM7
SP100	FAM64A
DMKN	TMA7
IFI6	EEF1G
GPR137C	NUSAP1
FAM198B	GARS
RNFT1	SLC16A10
SDCBP	ATP5G1
SNPH	C12orf73
RAP1B	PFDN2
TRIM21	PRR3
NLRC5	DHRS2
FMNL3	SNRPD2
ENPP5	RPS27
DNMBP	CDCA8
PION
VNN1
IFIT5
LOC645638
IQGAP1
JUNB
DENND3
GTF2IRD2
DOCK10
SPOCK2
CLU
TET2
PCDHB10
PLEKHM1
GLUL
COG5
GJB2
MIR3064
ICAM1
LOC100506123
RBM47
FMO5
PCDHGB5
RNASEL
LOC100862671
PCDHB16
IL6ST
TGOLN2
BCAS1
STEAP2
OR51E1
STAP2
FRK
TRIM44
TMEM116
IKBKE
HSH2D
ACAD10
PRKY
DDC
TNFRSF11A
PANX2
DZIP3
CAB39
TTLL3
TMEM144
CYLD
RIT1
MGAT4A
NOS1AP
RHBDL2
ZDHHC14
APCDD1
IFI35
NMI
KIF13B
LOC100134229
C1orf226
BAI2
IRGQ
ZNF587
POU2F3
GBP3
RANBP10
RARG
DOCK5
STAT2
NOX1
REL
IFNGR1
LPAR6
MATN2
TMOD1
INSR
EFCAB2
DDX60L
ZNF680
ALS2CL
TNFAIP2
NFKBIE
ANGPTL2
HLA-B
TCF7L2
NEDD9
PLEKHS1
CCDC146
JAK1
CXCL5
SRGAP2D
HOXB9
PIP
ACSL6
NRBP2
DDX58
CFB
MIR5047
UGP2
SLC5A1
FAM114A1
TBC1D2
EGLN3
SLC9A8
MIR548AA1
YAP1
TCP11L2
MALAT1
TMX2-CTNND1
ANK3
BCL3
CGN
TLL1
DUSP16
WNT4
LCN2
AKR1C3
RNF19A
MIR22HG
LINC00648
LGALS8
WDR52
TMEM2
DDR1
SAA2
THSD4
ZNFX1
ETNK1
PPP1R18
FAM131B
APLF
ETV6
ST7
TRPS1
CYP4F11
ATG16L1
TTC9
FBXO32
PCDHGA6
SLC26A4-AS1
ESPN
FANK1
KCNN4
SDCBP2
RND1
FJX1
CLCF1
GIT2
FGD6
RASSF6
APOL3
TIFA
SULT1C4
CP
SELENBP1
FUNDC1
AMD1
UGT1A3
PCDHGB1
UGT1A5
ARHGAP27
STX4
NPTXR
SEMA3C
GRAMD3
HOTTIP
BTG3
SLC51A
APP
LOC730101
PARM1
IFI44
PSMB9
KLHL24
LOC100093631
CHKB-CPT1B
ARNT2
GOLGA8B
BIRC3
EXOC6
PIK3IP1
FAM161B

## Sheet: 4_AcuteIL-1_UP_Conserved_ORA GO
GO GENE SET	BIOLOGICAL PROCESS	ENRICHMENT RATIO	pValue	FDR	USER GENES LIST
GO:0034097	response to cytokine	2.37702	0	0	SOD2;GFPT2;NFKB2;OXTR;PTGES;STAT5A;FN1;KLF4;SOX9;CEBPD;OAS1;ZFP36;TNF;TANK;WNT5A;IFNAR1;B2M;IL15RA;PSMB8;TIMP1;TNFAIP3;STAT1;ANXA2;SPPL2A;IRAK2;CXCL2;PALM3;PLSCR1;THBS1;TNFRSF21;IFNLR1;SAA1;IRF2;IL1RN;IL4R;CLIP3;RELB;IL32;LCP1;IFIH1;KMO;NFKB1;NFKBIA;NOD2;POU2F1;PSME2;CASP4;IFITM1;TPR;PARP9;GPR75;TRIM62;B3GNT2;IFIT3;IL2RG;IRF1;TRIM22;PTPN12;HLA-E;OSMR;FOXC1;CSF1;TNFSF15;CASP8;EGR1;SLC12A2;CD58;PAR…
GO:0006952	defense response	2.1868	0	0	APOL2;MMP7;UGT1A1;C1QTNF3;C3;BACE2;PTGES;FN1;SPINK5;KLF4;OAS1;TNF;TANK;NFKBIZ;PLA2G4C;WNT5A;IFNAR1;B2M;NT5E;PARP4;MUC20;PSMB8;APOL1;TIMP1;ALPK1;TNFAIP3;DUSP10;STAT1;FAM111A;C1S;IRAK2;CXCL2;SMAD1;PLSCR1;SCARA3;THBS1;C2;IFNLR1;TNIP1;SAA1;IRF2;IL1RN;FFAR2;IL4R;SAA4;RELB;IL32;IFIH1;NFKB1;HIST1H2BD;NFKBIA;NOD2;CASP4;IFITM1;BCL10;TRAFD1;PARP9;HIST2H2BE;TRIM62;IFIT3;TRAF3IP2;RAC1;C1R;IRF1;TRIM22;DPP4;PL…
GO:0019221	cytokine-mediated signaling pathway	2.6768	2.22045e-16	6.72869e-13	SOD2;STAT5A;FN1;CEBPD;OAS1;TNF;WNT5A;IFNAR1;B2M;IL15RA;PSMB8;TIMP1;TNFAIP3;STAT1;ANXA2;SPPL2A;IRAK2;CXCL2;PALM3;IFNLR1;SAA1;IRF2;IL1RN;IL4R;CLIP3;IL32;LCP1;NFKB1;NFKBIA;NOD2;POU2F1;PSME2;CASP4;IFITM1;PARP9;GPR75;TRIM62;IFIT3;IL2RG;IRF1;TRIM22;HLA-E;OSMR;FOXC1;CSF1;TNFSF15;CASP8;EGR1;PARP14;PIM1;IFIT2;OAS3;MAP3K8;LTB;STAT3;CCL20;CCL2;ITGAM;MST1R;TAX1BP1;CD24;SP100;IFI6;RAP1B;TRIM21;NLRC5;JUNB;ICAM…
GO:0071345	cellular response to cytokine stimulus	2.30727	6.66134e-16	1.21116e-12	SOD2;GFPT2;STAT5A;FN1;KLF4;SOX9;CEBPD;OAS1;ZFP36;TNF;TANK;WNT5A;IFNAR1;B2M;IL15RA;PSMB8;TIMP1;TNFAIP3;STAT1;ANXA2;SPPL2A;IRAK2;CXCL2;PALM3;THBS1;TNFRSF21;IFNLR1;SAA1;IRF2;IL1RN;IL4R;CLIP3;IL32;LCP1;KMO;NFKB1;NFKBIA;NOD2;POU2F1;PSME2;CASP4;IFITM1;TPR;PARP9;GPR75;TRIM62;B3GNT2;IFIT3;IL2RG;IRF1;TRIM22;PTPN12;HLA-E;OSMR;FOXC1;CSF1;TNFSF15;CASP8;EGR1;SLC12A2;CD58;PARP14;PIM1;IFIT2;OAS3;ZC3H12A;MAP3K8;…
GO:0006955	immune response	1.88386	6.66134e-16	1.21116e-12	DLG1;MMP7;SUSD2;C3;NFKB2;DOCK11;SPINK5;OAS1;TNF;TANK;NFKBIZ;WNT5A;SECTM1;IFNAR1;B2M;PDE4D;MUC20;PSMB8;APOL1;ALPK1;PI3;LFNG;TNFAIP3;DUSP10;STAT1;ANXA2;C1S;ERAP2;PLD2;SPPL2A;IRAK2;PYGB;CXCL2;BTN2A2;PLSCR1;SCARA3;THBS1;TNFRSF21;C2;FUCA1;IFNLR1;TNIP1;SAA1;IRF2;IL1RN;FFAR2;IL4R;RELB;IL32;CLEC2D;LCP1;LRG1;RAP2C;IFIH1;NFKB1;HIST1H2BD;NFKBIA;NOD2;CASP4;IFITM1;BCL10;TRAFD1;PARP9;HIST2H2BE;TRIM62;TMEM63A;I…
GO:0045087	innate immune response	2.44688	2.66454e-15	4.03722e-12	C3;OAS1;TANK;WNT5A;IFNAR1;B2M;MUC20;PSMB8;APOL1;ALPK1;TNFAIP3;DUSP10;STAT1;C1S;IRAK2;PLSCR1;SCARA3;C2;IFNLR1;TNIP1;SAA1;IRF2;FFAR2;RELB;IFIH1;NFKB1;HIST1H2BD;NFKBIA;NOD2;CASP4;IFITM1;BCL10;TRAFD1;PARP9;HIST2H2BE;TRIM62;IFIT3;C1R;IRF1;TRIM22;HLA-E;CSF1;DTX3L;TLR6;CASP8;ERAP1;EGR1;CD58;PARP14;IFIT2;OAS3;CTSS;LYST;GSN;DDX60;CCL20;SLPI;UBD;MR1;CCL2;TLR3;ITGAM;MST1R;PLA2G2F;C19orf66;OPTN;SP100;IFI6;TR…
GO:0051707	response to other organism	2.25593	3.15192e-13	4.06497e-10	MMP7;UGT1A1;C3;NFKB2;IKZF3;PTGES;SPINK5;OAS1;ZFP36;TNF;WNT5A;IFNAR1;B2M;PDE4D;PI3;TNFAIP3;DUSP10;STAT1;FAM111A;IRAK2;CXCL2;PALM3;PLSCR1;IFNLR1;IRF2;IL1RN;IL4R;CA5B;LRG1;CFLAR;IFIH1;KMO;NFKB1;HIST1H2BD;NFKBIA;NOD2;IFITM1;BCL10;PARP9;HIST2H2BE;IFIT3;TRAF3IP2;IRF1;TRIM22;TRDN;PLA2G2A;HLA-E;DTX3L;TLR6;CASP8;ERAP1;LITAF;IFIT2;OAS3;ZC3H12A;LYST;DDX60;CCL20;SLPI;SGMS1;MR1;CCL2;TLR3;MST1R;C19orf66;CD24;O…
GO:0043207	response to external biotic stimulus	2.25091	3.57714e-13	4.06497e-10	MMP7;UGT1A1;C3;NFKB2;IKZF3;PTGES;SPINK5;OAS1;ZFP36;TNF;WNT5A;IFNAR1;B2M;PDE4D;PI3;TNFAIP3;DUSP10;STAT1;FAM111A;IRAK2;CXCL2;PALM3;PLSCR1;IFNLR1;IRF2;IL1RN;IL4R;CA5B;LRG1;CFLAR;IFIH1;KMO;NFKB1;HIST1H2BD;NFKBIA;NOD2;IFITM1;BCL10;PARP9;HIST2H2BE;IFIT3;TRAF3IP2;IRF1;TRIM22;TRDN;PLA2G2A;HLA-E;DTX3L;TLR6;CASP8;ERAP1;LITAF;IFIT2;OAS3;ZC3H12A;LYST;DDX60;CCL20;SLPI;SGMS1;MR1;CCL2;TLR3;MST1R;C19orf66;CD24;O…
GO:0052696	flavonoid glucuronidation	22.7367	5.8753e-13	5.93471e-10	UGT1A1;UGT1A10;UGT1A8;UGT1A7;UGT1A4;UGT1A6;UGT1A9;UGT1A3;UGT1A5
GO:0009607	response to biotic stimulus	2.20983	7.42961e-13	6.75426e-10	MMP7;UGT1A1;C3;NFKB2;IKZF3;PTGES;SPINK5;OAS1;ZFP36;TNF;WNT5A;IFNAR1;B2M;PDE4D;PI3;TNFAIP3;DUSP10;STAT1;FAM111A;IRAK2;CXCL2;PALM3;PLSCR1;IFNLR1;IRF2;IL1RN;IL4R;CA5B;LRG1;CFLAR;IFIH1;KMO;NFKB1;HIST1H2BD;NFKBIA;NOD2;IFITM1;BCL10;PARP9;HIST2H2BE;IFIT3;TRAF3IP2;IRF1;TRIM22;TRDN;PLA2G2A;HLA-E;DTX3L;TLR6;CASP8;ERAP1;LITAF;IFIT2;OAS3;ZC3H12A;LYST;DDX60;CCL20;APAF1;SLPI;SGMS1;MR1;CCL2;TLR3;MST1R;C19orf66;…
GO:1902531	regulation of intracellular signal transduction	1.78254	2.10565e-12	1.74022e-09	FARP1;DLG1;PINK1;DDX5;SOD2;FGFR1;MET;ITGA3;GPR37L1;C1QTNF3;OTUD3;STARD13;DUSP5;ARHGEF38;DUSP18;FN1;IQSEC2;KLF4;RALGPS1;ARHGAP42;SOX9;IER3;ADRB1;TNF;BMP8A;EGF;RELL1;TANK;WNT5A;SECTM1;ARHGAP12;RHOV;SIK2;PDE4D;MUC20;ARHGAP26;ALPK1;TNFAIP3;DUSP10;STAT1;UBR1;BMF;CGNL1;DYRK3;IRAK2;BTN2A2;TIAM2;ARHGEF28;ARHGEF4;THBS1;MAP3K12;TNIP1;SAA1;IL1RN;MECOM;LURAP1L;CFLAR;SPRY4;NFKBIA;IGFBP3;NOD2;BCL10;AMOT;PARP9;…
GO:0006954	inflammatory response	2.3466	5.76494e-12	4.36743e-09	APOL2;UGT1A1;C1QTNF3;C3;BACE2;PTGES;FN1;KLF4;TNF;NFKBIZ;PLA2G4C;WNT5A;NT5E;PARP4;TIMP1;TNFAIP3;DUSP10;C1S;IRAK2;CXCL2;SMAD1;PLSCR1;THBS1;C2;TNIP1;SAA1;IL1RN;FFAR2;IL4R;SAA4;RELB;NFKB1;NFKBIA;NOD2;CASP4;RAC1;C1R;PLA2G2A;HLA-E;OSMR;CSF1;ELF3;TLR6;ADORA2A;SERPINA1;ZC3H12A;ITGB6;STAT3;CCL20;NFKBID;NAPEPLD;SGMS1;CCL2;TLR3;SLC7A2;ITGAM;MGLL;CD59;VNN1;CLU;ICAM1;IL6ST;TNFRSF11A;CYLD;NMI;NOX1;REL;CXCL5;CF…
GO:0043062	extracellular structure organization	2.89893	7.28217e-12	5.09248e-09	MMP7;ITGA3;COL9A2;SCUBE3;NFKB2;COL18A1;FN1;SH3PXD2A;SPINK5;LAMB3;SOX9;TNF;COL5A2;CTSK;ITGB8;TIMP1;ANXA2;CLASP1;LIPG;THBS1;COL16A1;LOX;LAMC2;LCP1;CFLAR;ABCA5;MMP10;COL27A1;ITGB4;DPP4;PLA2G2A;FOXC1;ELF3;CTSS;GSN;ITGB6;SDC4;ITGAV;ADAM10;FBN1;ITGAM;SDCBP;SPOCK2;ICAM1;NOX1;BCL3;TLL1;DDR1;THSD4;ST7;APP
GO:0007249	I-kappaB kinase/NF-kappaB signaling	3.42367	1.50771e-11	9.79039e-09	PINK1;TNF;TANK;WNT5A;SECTM1;ALPK1;TNFAIP3;STAT1;IRAK2;TNIP1;IL1RN;RELB;LURAP1L;CFLAR;NFKBIA;NOD2;BCL10;TRIM62;TRAF3IP2;TRIM22;CASP10;TNFSF10;TLR6;CASP8;LITAF;ZC3H12A;NFKBID;UBD;TLR3;TLE1;PLK2;OPTN;IFIT5;IKBKE;REL;BCL3;APOL3;TIFA;BIRC3
GO:0030198	extracellular matrix organization	3.01409	2.09797e-11	1.27151e-08	MMP7;ITGA3;COL9A2;SCUBE3;NFKB2;COL18A1;FN1;SH3PXD2A;SPINK5;LAMB3;SOX9;TNF;COL5A2;CTSK;ITGB8;TIMP1;ANXA2;CLASP1;THBS1;COL16A1;LOX;LAMC2;LCP1;CFLAR;MMP10;COL27A1;ITGB4;DPP4;FOXC1;ELF3;CTSS;GSN;ITGB6;ITGAV;ADAM10;FBN1;ITGAM;SPOCK2;ICAM1;NOX1;BCL3;TLL1;DDR1;THSD4;ST7;APP
GO:0034340	response to type I interferon	5.62031	2.58265e-11	1.46743e-08	OAS1;WNT5A;IFNAR1;PSMB8;STAT1;IRF2;IFITM1;IFIT3;IRF1;HLA-E;EGR1;IFIT2;OAS3;C19orf66;SP100;IFI6;NLRC5;RNASEL;IKBKE;IFI35;STAT2;JAK1
GO:0052697	xenobiotic glucuronidation	18.6028	2.98324e-11	1.59533e-08	UGT1A1;UGT1A10;UGT1A8;UGT1A7;UGT1A4;UGT1A6;UGT1A9;UGT1A3;UGT1A5
GO:0043122	regulation of I-kappaB kinase/NF-kappaB signaling	3.50566	8.65348e-11	4.37049e-08	PINK1;TNF;TANK;WNT5A;SECTM1;ALPK1;TNFAIP3;STAT1;TNIP1;IL1RN;LURAP1L;CFLAR;NOD2;BCL10;TRIM62;TRAF3IP2;TRIM22;CASP10;TNFSF10;TLR6;CASP8;LITAF;ZC3H12A;NFKBID;UBD;TLR3;TLE1;PLK2;OPTN;IFIT5;IKBKE;REL;APOL3;TIFA;BIRC3
GO:0031347	regulation of defense response	2.23799	2.58657e-10	1.2376e-07	C1QTNF3;C3;SPINK5;KLF4;TNF;TANK;NFKBIZ;WNT5A;NT5E;MUC20;ALPK1;TNFAIP3;DUSP10;STAT1;C1S;IRAK2;PLSCR1;SCARA3;C2;IFNLR1;TNIP1;SAA1;FFAR2;RELB;IFIH1;NFKB1;NFKBIA;NOD2;BCL10;TRAFD1;PARP9;TRAF3IP2;C1R;IRF1;PLA2G2A;HLA-E;OSMR;DTX3L;TLR6;ADORA2A;CASP8;ERAP1;PARP14;CTSS;ZC3H12A;DDX60;NAPEPLD;TLR3;SLC7A2;ITGAM;MGLL;CD59;OPTN;NLRC5;CLU;RNASEL;IL6ST;TRIM44;IKBKE;TNFRSF11A;CYLD;NMI;IFNGR1;JAK1;DDX58;CFB;TIFA;…
GO:0060337	type I interferon signaling pathway	5.4135	4.28363e-10	1.8544e-07	OAS1;WNT5A;IFNAR1;PSMB8;STAT1;IRF2;IFITM1;IFIT3;IRF1;HLA-E;EGR1;IFIT2;OAS3;SP100;IFI6;NLRC5;RNASEL;IFI35;STAT2;JAK1
GO:0071357	cellular response to type I interferon	5.4135	4.28363e-10	1.8544e-07	OAS1;WNT5A;IFNAR1;PSMB8;STAT1;IRF2;IFITM1;IFIT3;IRF1;HLA-E;EGR1;IFIT2;OAS3;SP100;IFI6;NLRC5;RNASEL;IFI35;STAT2;JAK1
GO:0007155	cell adhesion	1.8103	6.18058e-10	2.55398e-07	DLG1;GP1BA;ITGA3;COL18A1;PCDHGA1;FN1;SPINK5;PCDHGC5;KLF4;LAMB3;SOX9;PCDHGB4;VWA2;TNF;NFKBIZ;CORO1C;WNT5A;PCDHGA5;NT5E;ITGB8;PCDHB13;PCDHGA4;DUSP10;ANXA2;MDGA1;SERPINB8;PCDHB14;PCDHGB7;SERPINI1;BTN2A2;CLASP1;NCAM2;NEO1;FEZ1;THBS1;PTPRG;TNFRSF21;PCDHGA8;COL16A1;TNIP1;SAA1;IL1RN;IL4R;PCDHGA11;IL32;LAMC2;CTNND1;FAT1;PCDHGB6;PCDHGB3;TESK2;NOD2;BCL10;PCDHGA3;RAC1;IRF1;ITGB4;DPP4;HLA-E;ATP1B1;SWAP70;CSF…
GO:0009615	response to virus	2.92227	6.85105e-10	2.70795e-07	OAS1;TNF;IFNAR1;TNFAIP3;STAT1;FAM111A;PLSCR1;IFNLR1;IRF2;IFIH1;IFITM1;PARP9;IFIT3;TRAF3IP2;IRF1;TRIM22;DTX3L;IFIT2;OAS3;ZC3H12A;LYST;DDX60;TLR3;MST1R;C19orf66;IFI6;NLRC5;IFIT5;CLU;RNASEL;TRIM44;IKBKE;GBP3;STAT2;IFNGR1;DDX58;BCL3;LCN2;LGALS8;IFI44;BIRC3
GO:0022610	biological adhesion	1.79978	8.63618e-10	3.27131e-07	DLG1;GP1BA;ITGA3;COL18A1;PCDHGA1;FN1;SPINK5;PCDHGC5;KLF4;LAMB3;SOX9;PCDHGB4;VWA2;TNF;NFKBIZ;CORO1C;WNT5A;PCDHGA5;NT5E;ITGB8;PCDHB13;PCDHGA4;DUSP10;ANXA2;MDGA1;SERPINB8;PCDHB14;PCDHGB7;SERPINI1;BTN2A2;CLASP1;NCAM2;NEO1;FEZ1;THBS1;PTPRG;TNFRSF21;PCDHGA8;COL16A1;TNIP1;SAA1;IL1RN;IL4R;PCDHGA11;IL32;LAMC2;CTNND1;FAT1;PCDHGB6;PCDHGB3;TESK2;NOD2;BCL10;PCDHGA3;RAC1;IRF1;ITGB4;DPP4;HLA-E;ATP1B1;SWAP70;CSF…
GO:0002252	immune effector process	1.87314	2.01406e-09	7.32393e-07	DLG1;C3;DOCK11;SPINK5;OAS1;TNF;NFKBIZ;WNT5A;B2M;LFNG;TNFAIP3;DUSP10;STAT1;ANXA2;FAM111A;C1S;PLD2;PYGB;PLSCR1;SCARA3;C2;FUCA1;IFNLR1;IRF2;FFAR2;IL4R;RELB;LCP1;LRG1;RAP2C;IFIH1;NFKB1;NOD2;IFITM1;BCL10;PARP9;TMEM63A;IFIT3;TRAF3IP2;RAC1;C1R;ENPP4;IRF1;TRIM22;HLA-E;SWAP70;DTX3L;PIGR;SERPINA1;CD58;IFIT2;OAS3;CTSS;ZC3H12A;LYST;GSN;ITGAV;DDX60;STAT3;APAF1;NFKBID;SLPI;ADAM10;LIG4;TLR3;MVP;ITGAM;C19orf66;C…
GO:0009812	flavonoid metabolic process	13.642	2.31471e-09	8.09348e-07	UGT1A1;UGT1A10;UGT1A8;UGT1A7;UGT1A4;UGT1A6;UGT1A9;UGT1A3;UGT1A5
GO:0007156	homophilic cell adhesion via plasma membrane adhesion molecules	3.65411	4.97664e-09	1.67565e-06	PCDHGA1;PCDHGC5;PCDHGB4;PCDHGA5;PCDHB13;PCDHGA4;PCDHB14;PCDHGB7;PTPRG;PCDHGA8;PCDHGA11;FAT1;PCDHGB6;PCDHGB3;PCDHGA3;PCDHGA7;PCDHB8;PCDHGC4;PCDHGB2;PCDHGA9;PCDHGA12;PCDHGA2;PCDHB10;PCDHGB5;PCDHB16;PCDHGA6;PCDHGB1
GO:0016477	cell migration	1.74514	9.825e-09	3.18997e-06	SOD2;FGFR1;MET;NR4A2;SCYL3;ITGA3;C16orf45;SAA2-SAA4;STARD13;COL18A1;SDC2;STAT5A;PBLD;FN1;KLF4;SOX9;TNF;EGF;CORO1C;WNT5A;SRGAP2C;PDE4D;ITGB8;DOCK4;TIMP1;TNFAIP3;DUSP10;STAT1;DLL4;MDGA1;CXCL2;CLASP1;THBS1;PTPRG;MCC;SAA1;IL1RN;SDC3;FFAR2;ZFAND5;SAA4;LAMC2;FAT1;LCP1;RAP2C;IGFBP3;IFITM1;AMOT;PARP9;MMP10;RAC1;ITGB4;DPP4;GRB7;ATP1B1;SWAP70;FOXC1;CSF1;MGAT5;SLC12A2;CD58;PIK3R3;LIMA1;ZC3H12A;LYST;ITGB6;SD…
GO:0060759	regulation of response to cytokine stimulus	3.62671	1.12517e-08	3.5272e-06	KLF4;TNF;WNT5A;TNFAIP3;STAT1;SPPL2A;IRAK2;PALM3;IL1RN;CLIP3;IFIH1;CASP4;PARP9;CSF1;CASP8;PARP14;TAX1BP1;CD24;NLRC5;RNASEL;TRIM44;CYLD;IFNGR1;JAK1;DDX58;BIRC3
GO:0002526	acute inflammatory response	3.69102	1.49499e-08	4.53032e-06	APOL2;UGT1A1;C3;PTGES;FN1;TNF;C1S;PLSCR1;C2;SAA1;FFAR2;SAA4;C1R;HLA-E;OSMR;SERPINA1;STAT3;CD59;VNN1;CLU;ICAM1;IL6ST;TNFRSF11A;CFB;SAA2
GO:0098609	cell-cell adhesion	2.00038	1.70442e-08	4.99836e-06	DLG1;GP1BA;PCDHGA1;PCDHGC5;KLF4;SOX9;PCDHGB4;TNF;NFKBIZ;WNT5A;PCDHGA5;NT5E;PCDHB13;PCDHGA4;DUSP10;ANXA2;MDGA1;SERPINB8;PCDHB14;PCDHGB7;BTN2A2;NCAM2;PTPRG;TNFRSF21;PCDHGA8;TNIP1;IL1RN;IL4R;PCDHGA11;CTNND1;FAT1;PCDHGB6;PCDHGB3;NOD2;BCL10;PCDHGA3;RAC1;IRF1;DPP4;HLA-E;SWAP70;PCDHGA7;PCDHB8;ADORA2A;CD58;ZC3H12A;MAP3K8;SDC4;PCDHGC4;ITGAV;NFKBID;PCDHGB2;PCDHGA9;PCDHGA12;CCL2;CLDN12;ITGAM;PCDHGA2;PLA2G2F…
GO:0098542	defense response to other organism	2.35539	2.29738e-08	6.44704e-06	MMP7;SPINK5;OAS1;TNF;TNFAIP3;STAT1;FAM111A;PLSCR1;IFNLR1;IRF2;IL4R;IFIH1;HIST1H2BD;NOD2;IFITM1;PARP9;HIST2H2BE;IFIT3;TRAF3IP2;IRF1;TRIM22;PLA2G2A;HLA-E;DTX3L;TLR6;IFIT2;OAS3;ZC3H12A;LYST;DDX60;CCL20;SLPI;MR1;TLR3;C19orf66;OPTN;IFI6;NLRC5;IFIT5;RNASEL;TRIM44;GBP3;STAT2;DDX58;BCL3;LCN2;LGALS8;ATG16L1;BIRC3
GO:0034341	response to interferon-gamma	3.31577	2.34025e-08	6.44704e-06	OAS1;WNT5A;B2M;STAT1;IRF2;IFITM1;PARP9;TRIM62;IRF1;TRIM22;HLA-E;CD58;PARP14;OAS3;GSN;CCL20;UBD;CCL2;TLR3;C19orf66;SP100;TRIM21;NLRC5;ICAM1;NMI;IFNGR1;JAK1;STX4
GO:0001817	regulation of cytokine production	2.12493	2.7721e-08	7.34315e-06	FGFR1;C1QTNF3;C3;NFKB2;UBE2L6;FN1;KLF4;ZFP36;TNF;WNT5A;B2M;PDE4D;ITGB8;TNFAIP3;STAT1;DTX4;BTN2A2;THBS1;TNFRSF21;SAA1;IL1RN;FFAR2;IL4R;RELB;IFIH1;NFKB1;NOD2;BCL10;RAC1;IRF1;HLA-E;UBA7;TLR6;SERPINB7;EGR1;CD58;LITAF;ZC3H12A;ITGB6;LTB;ITGAV;DDX60;STAT3;TLR3;TAX1BP1;CD24;TRIM21;NLRC5;IQGAP1;CLU;IL6ST;IKBKE;PANX2;CYLD;NMI;NOX1;REL;DDX58;BCL3;BIRC3
GO:0060333	interferon-gamma-mediated signaling pathway	4.75884	2.82708e-08	7.34315e-06	OAS1;B2M;STAT1;IRF2;PARP9;TRIM62;IRF1;TRIM22;HLA-E;PARP14;OAS3;SP100;TRIM21;NLRC5;ICAM1;NMI;IFNGR1;JAK1
GO:0002682	regulation of immune system process	1.70525	3.2915e-08	8.31196e-06	DLG1;GP1BA;C3;IKZF3;AHR;SPINK5;SOX9;ZFP36;TNF;TANK;NFKBIZ;WNT5A;B2M;PDE4D;MUC20;ALPK1;TNFAIP3;DUSP10;STAT1;C1S;PLD2;SPPL2A;IRAK2;BTN2A2;PLSCR1;SCARA3;THBS1;TNFRSF21;C2;IFNLR1;TNIP1;FFAR2;IL4R;RELB;CLEC2D;IFIH1;NFKB1;NFKBIA;NOD2;IFITM1;BCL10;TRAFD1;PARP9;ZBTB46;TRAF3IP2;RAC1;C1R;IRF1;NFATC1;TAPBPL;DPP4;HLA-E;SWAP70;FOXC1;CSF1;DTX3L;TLR6;ADORA2A;CASP8;PIGR;ERAP1;PARP14;AGO4;CTSS;ZC3H12A;MAP3K8;GSN;…
GO:0052695	cellular glucuronidation	10.77	3.64363e-08	8.9525e-06	UGT1A1;UGT1A10;UGT1A8;UGT1A7;UGT1A4;UGT1A6;UGT1A9;UGT1A3;UGT1A5
GO:0001816	cytokine production	2.04375	4.09e-08	9.61747e-06	DLG1;FGFR1;C1QTNF3;C3;NFKB2;UBE2L6;FN1;KLF4;ZFP36;TNF;WNT5A;B2M;PDE4D;ITGB8;TNFAIP3;STAT1;DTX4;BTN2A2;THBS1;TNFRSF21;SAA1;IL1RN;FFAR2;IL4R;RELB;IFIH1;NFKB1;NOD2;BCL10;RAC1;IRF1;NFATC1;HLA-E;UBA7;TLR6;SERPINB7;EGR1;CD58;LITAF;ZC3H12A;ITGB6;LTB;ITGAV;DDX60;STAT3;MR1;TLR3;TAX1BP1;CD24;TRIM21;NLRC5;IQGAP1;CLU;IL6ST;IKBKE;PANX2;CYLD;NMI;NOX1;REL;DDX58;BCL3;APP;BIRC3
GO:0048525	negative regulation of viral process	4.65069	4.12585e-08	9.61747e-06	OAS1;ZFP36;TNF;STAT1;FAM111A;PLSCR1;TNIP1;IFITM1;TRIM62;OAS3;ZC3H12A;GSN;SLPI;C19orf66;TRIM21;IFIT5;RNASEL;POU2F3
GO:0051607	defense response to virus	2.99931	4.59378e-08	1.04405e-05	OAS1;TNFAIP3;STAT1;FAM111A;PLSCR1;IFNLR1;IRF2;IFIH1;IFITM1;PARP9;IFIT3;TRAF3IP2;IRF1;TRIM22;DTX3L;IFIT2;OAS3;ZC3H12A;LYST;DDX60;TLR3;C19orf66;IFI6;NLRC5;IFIT5;RNASEL;TRIM44;GBP3;STAT2;DDX58;BIRC3

## Sheet: 5_AcuteIL-1_DN_Conserved_ORA GO
GO GENE SET	BIOLOGICAL PROCESS	ENRICHMENT RATIO	pValue	FDR	USER GENES LIST
GO:0042273	ribosomal large subunit biogenesis	11.7369	0	0	RPL7A;NPM1;WDR12;RPL10;MRTO4;PAK1IP1;MRPL11;RPL24;RPLP0;RPL3;RPL35A;RPL11;RPL23A;NLE1;RSL1D1;RPL38;RPL14;RPL10A;RSL24D1;RPL12;NOP2;GTF3A;NHP2;RPL7;NOP16;RRS1;RPL6;RPF2;RPL26;NIP7;RPL5
GO:0070972	protein localization to endoplasmic reticulum	11.701	0	0	RPS11;RPS18;RPL7A;RPL32;RPL4;RPS21;RPL10;RPS29;RPL17;RPS24;RPL27;RPL24;RPLP0;RPS6;RPL15;RPS3A;RPL34;RPL3;RPL9;RPL35A;RPL37A;RPL11;RPL23A;RPL31;RPS25;RPL38;RPS16;RPL14;RPL10A;RPL29;RPS23;RPL12;RPS4X;RPS27A;RPS3;RPSA;RPS8;RPS2;RPL7;RPL22;RPS26;RPL6;RPL30;RPL26;RPS20;RPL21;RPL5;RPS15A;RPS12;RPL27A;RPL13;RPL23;RPL13A;RPL41;RPS7;RPS14;RPL37;RPS27
GO:0002181	cytoplasmic translation	9.31296	0	0	RPL17-C18orf32;RPL32;RPS21;RPS29;RPL17;RPL24;RPLP0;RPL15;EIF4EBP1;RPL9;RPL35A;RPL11;EIF3E;RPL31;RPL38;RPL10A;RPL29;RPS23;RPS26;TICRR;EIF3F;RPL6;RPL30;EIF4B;RPL26;DPH5;EIF3L;RPL13A;RPL41;AARS;TMA7
GO:0006612	protein targeting to membrane	8.57236	0	0	RPS11;RPS18;RPL7A;RPL32;RPL4;RPS21;RPL10;RPS29;RPL17;RPS24;RPL27;RPL24;RPLP0;RPS6;RPL15;RPS3A;RPL34;RPL3;RPL9;RPL35A;RPL37A;RPL11;RPL23A;RPL31;RPS25;RPL38;RPS16;RPL14;RPL10A;RPL29;RPS23;RPL12;RPS4X;RPS27A;RPS3;RPSA;RPS8;RPS2;RPL7;RPL22;RPS26;RPL6;RPL30;RPL26;RPS20;RPL21;RPL5;RPS15A;RPS12;RPL27A;RPL13;RPL23;RPL13A;RPL41;RPS7;RPS14;RPL37;RPS27
GO:0006402	mRNA catabolic process	6.37121	0	0	RPS11;RPS18;PNPT1;RPL7A;NPM1;LSM4;RPL32;RPL4;RPS21;RPL10;MRTO4;HNRNPA0;RPS29;RPL17;APEX1;RPS24;RPL27;RPL24;YBX1;RPLP0;RPS6;RPL15;RPS3A;RPL34;RPL3;RPL9;RNPS1;RPL35A;RPL37A;RPL11;RPL23A;EIF3E;RPL31;RPS25;RPL38;RPS16;RPL14;RPL10A;PKP1;RPL29;RPS23;RPL12;RPS4X;RPS27A;RPS3;E2F1;RPSA;RPS8;RPS2;RPL7;RPL22;RPS26;PCID2;RPL6;RPL30;EXOSC8;RPL26;RPS20;RPL21;RPL5;RPS15A;RPS12;RPL27A;RPL13;RPL23;RPL13A;RPL41;RP…
GO:0006401	RNA catabolic process	6.24095	0	0	RPS11;RPS18;PNPT1;RPL7A;NPM1;LSM4;RPL32;RPL4;RPS21;RPL10;MRTO4;HNRNPA0;RPS29;RPL17;APEX1;RPS24;RPL27;RPL24;YBX1;RPLP0;RPS6;RPL15;RPS3A;RPL34;RPL3;RPL9;POP1;RNPS1;RPL35A;RPL37A;RPL11;RPL23A;EIF3E;RPL31;RPS25;RPL38;RPS16;RPL14;RPL10A;PKP1;RPL29;RPS23;RPL12;RPS4X;RPS27A;RPS3;E2F1;RPSA;RPS8;RPS2;RPL7;RPL22;RPS26;SLIRP;PCID2;DKC1;RPL6;RPL30;EXOSC8;RPL26;RPS20;RPL21;RPL5;RPS15A;RPS12;FEN1;RPL27A;RPL13;…
GO:0042254	ribosome biogenesis	6.04282	0	0	LYAR;RCL1;RPL7A;RIOK1;NPM1;WDR12;RPS21;RPL10;MRTO4;C1QBP;PAK1IP1;MRPL11;RPS24;RPL27;RPL24;RPLP0;RPS6;MPHOSPH6;RPL3;NOP14;DDX21;RPL35A;RPL11;RPL23A;NLE1;RSL1D1;RPL38;RPS16;RPL14;RPL10A;RSL24D1;RPL12;WDR43;NOP2;GTF3A;RPSA;RPS8;RPS2;NHP2;RPL7;NOP16;RRS1;DKC1;RPL6;EXOSC8;RAN;RPF2;RPL26;NIP7;NOP56;RPL5;NOB1;FBL;NSA2;PA2G4;PDCD11;RPS7;NOLC1;TSR1;RPS14;RPS27
GO:0090150	establishment of protein localization to membrane	5.65132	0	0	RPS11;RPS18;RPL7A;TIMM22;RPL32;RPL4;RPS21;RPL10;RPS29;RPL17;TOMM22;RPS24;RPL27;RPL24;RPLP0;SYNE3;RPS6;RPL15;RPS3A;RPL34;RPL3;RPL9;RPL35A;RPL37A;RPL11;RPL23A;RPL31;RPS25;RPL38;RPS16;RPL14;RPL10A;RPL29;RPS23;RPL12;RPS4X;RPS27A;RPS3;E2F1;RPSA;RPS8;RPS2;RPL7;RPL22;RPS26;RPL6;RPL30;RPL26;TIMM9;RPS20;RPL21;RPL5;TFDP1;RPS15A;RPS12;RPL27A;RPL13;RPL23;RPL13A;RPL41;RPS7;RPS14;RPL37;RPS27
GO:0016072	rRNA metabolic process	5.50427	0	0	LYAR;RCL1;RPL7A;RIOK1;WDR12;RPS21;MRTO4;RPS24;RPL27;RPS6;POLR1B;MPHOSPH6;NOP14;NCL;DDX21;RPL35A;RPL11;RSL1D1;RPS16;RPL14;CD3EAP;RPL10A;WDR43;NOP2;GTF3A;RPSA;RPS8;RPS2;NHP2;RPL7;RRS1;DKC1;EXOSC8;RPF2;RPL26;NOP56;RPL5;NOB1;FBL;NSA2;PA2G4;PDCD11;RPS7;NOLC1;TSR1;RPS14;RPS27
GO:0006412	translation	5.27521	0	0	RPS11;RPL17-C18orf32;RPS18;RPL7A;EIF1;NPM1;MRPL34;SARS;RPL32;MRPL15;RPL4;RPS21;MRPS24;RPL10;PTGES3L-AARSD1;C12orf65;C1QBP;RPS29;CDK4;TYMS;RPL17;MRPL11;RPS24;RPL27;RPL24;MRPL37;RPLP0;RPS6;RPL15;RPS3A;RPL34;IARS;RPL3;NCL;EIF4EBP1;RPL9;OGFOD1;RPL35A;YARS;MRPS15;RPL37A;RPL11;RPL23A;EIF3E;RPL31;RPS25;TSFM;RPL38;RPS16;RPL14;SHMT2;RPL10A;FAM129A;FARSB;RPL29;RPS23;RSL24D1;MRPL24;RPL12;MRPS17;MRPL48;RPS4X…
GO:0006260	DNA replication	5.25956	0	0	TOP1MT;BRCA1;GINS1;NT5M;DSCC1;POLE3;ORC1;CDC6;DNAJA3;SSRP1;MCM10;CCNA2;E2F7;ZNF365;CDT1;CDC45;CHEK2;MCM2;MCM4;ESCO2;CLSPN;EME1;EXO1;RFC5;GINS2;E2F8;GINS3;RFC3;CHEK1;SLBP;MCM3;BLM;PCNA;FBXO5;TICRR;RFC4;DTD1;RFC2;PRIM1;BRIP1;POLE2;RRM2;FEN1;WDHD1;RNASEH2A;DTL;RAD51;CHAF1B;GMNN;ORC6;RMI2
GO:0043043	peptide biosynthetic process	5.12789	0	0	RPS11;RPL17-C18orf32;RPS18;RPL7A;EIF1;NPM1;MRPL34;SARS;RPL32;MRPL15;RPL4;RPS21;MRPS24;RPL10;PTGES3L-AARSD1;C12orf65;C1QBP;RPS29;CDK4;TYMS;RPL17;MRPL11;RPS24;RPL27;RPL24;MRPL37;RPLP0;RPS6;RPL15;RPS3A;RPL34;IARS;RPL3;NCL;EIF4EBP1;RPL9;GGCT;OGFOD1;RPL35A;YARS;MRPS15;RPL37A;RPL11;RPL23A;EIF3E;RPL31;RPS25;TSFM;RPL38;RPS16;RPL14;SHMT2;RPL10A;FAM129A;FARSB;RPL29;RPS23;RSL24D1;MRPL24;RPL12;MRPS17;MRPL48;…
GO:0022613	ribonucleoprotein complex biogenesis	4.96236	0	0	LYAR;RCL1;RPL7A;RIOK1;NPM1;LSM4;WDR12;SF3A3;RPS21;RPL10;MRTO4;C1QBP;SNRPC;PAK1IP1;MRPL11;RPS24;RPL27;RPL24;RPLP0;RPS6;PRMT5;MPHOSPH6;RPL3;NOP14;DDX21;OGFOD1;RPL35A;RPL11;RPL23A;EIF3E;NLE1;RSL1D1;RPL38;RPS16;RPL14;RPL10A;RPS23;RSL24D1;PRPF19;RPL12;WDR43;NOP2;GTF3A;SNRPF;RPSA;RPS8;RPS2;NHP2;RPL7;SNRPD1;RUVBL1;NOP16;RRS1;TICRR;EIF3F;DKC1;RPL6;EXOSC8;RAN;RPF2;EIF4B;RPL26;NIP7;NOP56;RPL5;NOB1;FBL;EIF3…
GO:0007059	chromosome segregation	4.96075	0	0	BRCA1;DSCC1;BIRC5;RACGAP1;CDC6;MAD2L1;AURKB;PHB2;KIF4A;ZWINT;NDC80;OIP5;NUF2;RCC1;PSRC1;PTTG1;CDCA5;KIF23;TACC3;PRC1;CDT1;CENPW;CEP55;CCNB1IP1;ESCO2;MKI67;EME1;SYCE2;KIF22;NEK2;ESPL1;SLC25A5;KIF18B;KNSTRN;RPS3;KIFC1;BLM;KIF2C;FBXO5;RRS1;PCID2;CDC20;SEH1L;SKA1;RAN;SKA3;NCAPH;BRIP1;TOP2A;FEN1;SPC25;FAM83D;NCAPG;RMI2;NUSAP1;CDCA8
GO:0022618	ribonucleoprotein complex assembly	4.90553	0	0	NPM1;LSM4;SF3A3;RPL10;MRTO4;C1QBP;SNRPC;MRPL11;RPL24;RPLP0;PRMT5;RPL3;OGFOD1;RPL11;RPL23A;EIF3E;NLE1;RPL38;RPS23;RSL24D1;PRPF19;RPL12;NOP2;SNRPF;RPSA;SNRPD1;RUVBL1;RRS1;TICRR;EIF3F;RPL6;RPF2;EIF4B;NIP7;RPL5;EIF3L;RPL13A;CLNS1A;RPS14;SNRPD2;RPS27
GO:0006605	protein targeting	4.83002	0	0	RPS11;RPS18;RPL7A;HSPD1;TIMM22;RPL32;RPL4;RPS21;RPL10;RPS29;GRPEL2;RPL17;TOMM22;RPS24;RPL27;RPL24;MIPEP;RPLP0;RPS6;RPL15;RPS3A;RPL34;RPL3;RPL9;TOMM5;RPL35A;RPL37A;RPL11;IDH1;TIMM50;RPL23A;RPL31;RPS25;RPL38;RPS16;RPL14;RPL10A;RPL29;RPS23;RPL12;RPS4X;RPS27A;RPS3;RPSA;RPS8;RPS2;RPL7;RPL22;RPS26;RPL6;RPL30;ECI2;RPL26;TIMM9;RPS20;RPL21;RPL5;RPS15A;RPS12;RPL27A;RPL13;RPL23;PEX10;RPL13A;RPL41;RPS7;RPS14…
GO:0071826	ribonucleoprotein complex subunit organization	4.73802	0	0	NPM1;LSM4;SF3A3;RPL10;MRTO4;C1QBP;SNRPC;MRPL11;RPL24;RPLP0;ZFAND1;PRMT5;RPL3;OGFOD1;RPL11;RPL23A;EIF3E;NLE1;RPL38;RPS23;RSL24D1;PRPF19;RPL12;NOP2;SNRPF;RPSA;SNRPD1;RUVBL1;RRS1;TICRR;EIF3F;RPL6;RPF2;EIF4B;NIP7;RPL5;EIF3L;RPL13A;CLNS1A;RPS14;SNRPD2;RPS27
GO:0043604	amide biosynthetic process	4.58236	0	0	RPS11;RPL17-C18orf32;PDHA1;RPS18;RPL7A;ELOVL5;EIF1;NPM1;MRPL34;SARS;RPL32;MRPL15;RPL4;RPS21;MRPS24;RPL10;PTGES3L-AARSD1;MTHFD1;C12orf65;C1QBP;RPS29;CDK4;TYMS;RPL17;MRPL11;RPS24;RPL27;RPL24;MRPL37;SLC25A15;RPLP0;RPS6;RPL15;RPS3A;RPL34;IARS;RPL3;MTHFD1L;NCL;EIF4EBP1;RPL9;GGCT;OGFOD1;ARG2;RPL35A;YARS;MRPS15;RPL37A;RPL11;RPL23A;EIF3E;RPL31;RPS25;TSFM;RPL38;RPS16;RPL14;SHMT2;RPL10A;FAM129A;FARSB;RPL29…
GO:0034655	nucleobase-containing compound catabolic process	4.3719	0	0	RPS11;RPS18;PNPT1;RPL7A;NT5M;NPM1;LSM4;RPL32;UNG;RPL4;RPS21;RPL10;MRTO4;HNRNPA0;RPS29;RPL17;APEX1;RPS24;RPL27;RPL24;YBX1;RPLP0;RPS6;RPL15;RPS3A;RPL34;RPL3;MTAP;RPL9;POP1;RNPS1;RPL35A;RPL37A;RPL11;RPL23A;EIF3E;RPL31;RPS25;RPL38;RPS16;RPL14;DFFB;RPL10A;PKP1;RPL29;RPS23;ACAT1;RPL12;RPS4X;RPS27A;RPS3;E2F1;RPSA;AHCY;RPS8;PDE9A;RPS2;RPL7;LDHA;RPL22;RPS26;SLIRP;PCID2;DKC1;RPL6;RPL30;EXOSC8;HMGB2;RPL26;R…
GO:0006518	peptide metabolic process	4.35837	0	0	RPS11;RPL17-C18orf32;RPS18;RPL7A;EIF1;NPM1;MRPL34;SARS;RPL32;MRPL15;RPL4;RPS21;MRPS24;RPL10;PTGES3L-AARSD1;C12orf65;C1QBP;RPS29;CDK4;TYMS;RPL17;MME;MRPL11;RPS24;RPL27;RPL24;MRPL37;MIPEP;RPLP0;RPS6;RPL15;RPS3A;RPL34;IARS;RPL3;NCL;EIF4EBP1;RPL9;GGCT;OGFOD1;RPL35A;YARS;MRPS15;RPL37A;RPL11;IDH1;RPL23A;EIF3E;RPL31;RPS25;TSFM;RPL38;RPS16;RPL14;SHMT2;RPL10A;FAM129A;FARSB;RPL29;RPS23;RSL24D1;GLRX2;MRPL24…
GO:0072594	establishment of protein localization to organelle	4.066	0	0	RPS11;RPS18;RPL7A;HSPD1;TIMM22;RPL32;RPL4;RPS21;RPL10;PHB2;RPS29;GRPEL2;RPL17;TOMM22;RPS24;RPL27;RPL24;MIPEP;RPLP0;RPS6;RPL15;RPS3A;RPL34;RPL3;RPL9;TOMM5;RPL35A;RPL37A;RPL11;IDH1;TIMM50;RPL23A;RPL31;RPS25;RPL38;RPS16;RPL14;RPL10A;RPL29;RPS23;RPL12;RPS4X;RPS27A;RPS3;E2F1;RPSA;RPS8;RPS2;RPL7;RPL22;RPS26;DKC1;RPL6;RPL30;ECI2;RAN;RPL26;TIMM9;RPS20;RPL21;RPL5;TFDP1;RPS15A;DDIT3;RPS12;RPL27A;RPL13;RPL2…
GO:0046700	heterocycle catabolic process	4.06041	0	0	RPS11;RPS18;PNPT1;RPL7A;NT5M;NPM1;LSM4;RPL32;UNG;RPL4;RPS21;RPL10;MRTO4;HNRNPA0;RPS29;RPL17;APEX1;RPS24;RPL27;RPL24;YBX1;RPLP0;RPS6;RPL15;RPS3A;RPL34;RPL3;MTAP;RPL9;POP1;RNPS1;RPL35A;RPL37A;RPL11;RPL23A;EIF3E;RPL31;RPS25;RPL38;RPS16;RPL14;DFFB;RPL10A;PKP1;RPL29;RPS23;ACAT1;RPL12;RPS4X;RPS27A;RPS3;E2F1;RPSA;AHCY;RPS8;PDE9A;RPS2;RPL7;LDHA;RPL22;RPS26;SLIRP;PCID2;DKC1;RPL6;RPL30;EXOSC8;AADAT;HMGB2;R…
GO:0044270	cellular nitrogen compound catabolic process	4.05364	0	0	RPS11;RPS18;PNPT1;RPL7A;NT5M;NPM1;LSM4;RPL32;UNG;RPL4;RPS21;RPL10;MRTO4;HNRNPA0;RPS29;RPL17;APEX1;RPS24;RPL27;RPL24;YBX1;RPLP0;RPS6;RPL15;RPS3A;RPL34;RPL3;MTAP;RPL9;POP1;RNPS1;RPL35A;RPL37A;RPL11;RPL23A;EIF3E;RPL31;RPS25;RPL38;RPS16;RPL14;DFFB;RPL10A;PKP1;RPL29;RPS23;ACAT1;RPL12;RPS4X;RPS27A;RPS3;E2F1;RPSA;AHCY;RPS8;PDE9A;RPS2;RPL7;LDHA;RPL22;RPS26;SLIRP;PCID2;DKC1;RPL6;RPL30;EXOSC8;AADAT;HMGB2;R…
GO:0019439	aromatic compound catabolic process	4.01276	0	0	RPS11;RPS18;PNPT1;RPL7A;NT5M;NPM1;LSM4;RPL32;UNG;RPL4;RPS21;RPL10;MRTO4;HNRNPA0;RPS29;RPL17;APEX1;RPS24;RPL27;RPL24;YBX1;RPLP0;RPS6;RPL15;RPS3A;RPL34;RPL3;MTAP;RPL9;POP1;PCBD1;RNPS1;RPL35A;RPL37A;RPL11;RPL23A;EIF3E;RPL31;RPS25;RPL38;RPS16;RPL14;DFFB;RPL10A;PKP1;RPL29;RPS23;ACAT1;RPL12;RPS4X;RPS27A;RPS3;E2F1;RPSA;AHCY;RPS8;PDE9A;RPS2;RPL7;LDHA;RPL22;RPS26;SLIRP;PCID2;DKC1;RPL6;RPL30;EXOSC8;AADAT;H…
GO:1901361	organic cyclic compound catabolic process	3.81368	0	0	RPS11;RPS18;PNPT1;RPL7A;NT5M;NPM1;LSM4;RPL32;UNG;RPL4;RPS21;RPL10;MRTO4;HNRNPA0;RPS29;RPL17;APEX1;RPS24;RPL27;RPL24;YBX1;RPLP0;RPS6;RPL15;RPS3A;RPL34;RPL3;MTAP;RPL9;POP1;PCBD1;RNPS1;RPL35A;RPL37A;RPL11;RPL23A;EIF3E;RPL31;RPS25;RPL38;RPS16;RPL14;DFFB;RPL10A;PKP1;RPL29;RPS23;ACAT1;RPL12;RPS4X;RPS27A;RPS3;E2F1;RPSA;AHCY;RPS8;PDE9A;RPS2;RPL7;LDHA;RPL22;RPS26;SLIRP;PCID2;DKC1;RPL6;RPL30;EXOSC8;AADAT;H…
GO:0044772	mitotic cell cycle phase transition	3.74567	0	0	TPX2;BRCA1;FOXM1;POLE3;ORC1;CDC6;MAD2L1;AURKB;PHB2;HAUS4;MCM10;CDK4;TYMS;MELK;NDC80;APEX1;MYC;CCNA2;GTSE1;RPL24;E2F7;RCC1;CDCA5;CKS2;IQGAP3;RPS6;GADD45A;TACC3;TFAP4;CCNB2;CDT1;CDC45;EIF4EBP1;CHEK2;MCM2;MCM4;POLE4;CLSPN;NEK2;CDC25A;ESPL1;E2F8;E2F1;CDC25C;CKS1B;MCM3;BLM;PCNA;FBXO5;TICRR;PCID2;CDC20;TRIAP1;RPL26;PRIM1;UBE2C;TFDP1;POLE2;RRM2;PKMYT1;PPAT;DTL;CIT;GMNN;ORC6;CDKN3
GO:0044770	cell cycle phase transition	3.73067	0	0	TPX2;BRCA1;FOXM1;POLE3;ORC1;NPM1;CDC6;MAD2L1;AURKB;PHB2;HAUS4;MCM10;CDK4;TYMS;MELK;NDC80;APEX1;MYC;CCNA2;GTSE1;RPL24;E2F7;RCC1;CDCA5;CKS2;IQGAP3;RPS6;GADD45A;TACC3;TFAP4;CCNB2;CDT1;CDC45;EIF4EBP1;CHEK2;MCM2;MCM4;POLE4;CLSPN;NEK2;CDC25A;ESPL1;E2F8;CHEK1;E2F1;CDC25C;SLBP;CKS1B;MCM3;BLM;PCNA;FBXO5;TICRR;ATF5;PCID2;CDC20;TRIAP1;RPL26;PRIM1;UBE2C;TFDP1;POLE2;RRM2;PKMYT1;PPAT;DTL;FAM83D;CIT;GMNN;ORC6;C…
GO:0034660	ncRNA metabolic process	3.69883	0	0	PNPT1;LYAR;RCL1;RPL7A;POLR3K;RIOK1;SARS;WDR12;RPS21;PTGES3L-AARSD1;MRTO4;RPS24;RPL27;MYBL1;RPS6;MOV10L1;POLR1B;ZC3H8;MPHOSPH6;IARS;NOP14;NCL;DDX21;POP1;RPL35A;YARS;RPL11;RSL1D1;RPS16;RPL14;CD3EAP;METTL1;RPL10A;METTL8;FARSB;WDR43;NOP2;TSEN15;GTF3A;GTPBP3;RPSA;RPS8;TARS;RPS2;NHP2;RPL7;WARS;CARS2;EPRS;RRS1;DKC1;AIMP2;EXOSC8;RAN;RPF2;DTD1;RPL26;NOP56;RPL5;EEF1E1;NOB1;FBL;NSA2;PA2G4;PDCD11;RPS7;NOLC1;…
GO:1903047	mitotic cell cycle process	3.68279	0	0	TPX2;GPSM2;BRCA1;GINS1;DSCC1;FOXM1;POLE3;ORC1;RACGAP1;CDC6;SAPCD2;MAD2L1;AURKB;PHB2;POC1A;KIF4A;HAUS4;MCM10;CDK4;TYMS;MELK;ZWINT;NDC80;APEX1;MYC;CCNA2;GTSE1;RPL24;E2F7;NUF2;RCC1;PSRC1;PTTG1;CDCA5;CKS2;BANF1;KIF23;IQGAP3;RPS6;PRMT5;GADD45A;TACC3;TFAP4;CCNB2;PRC1;CDT1;CEP55;CDC45;EIF4EBP1;CHEK2;MCM2;MCM4;POLE4;MKI67;CLSPN;EME1;KIF22;NEK2;CDC25A;ESPL1;E2F8;JTB;CHEK1;KIF18B;KNSTRN;E2F1;CDC25C;KIFC1;D…
GO:0043603	cellular amide metabolic process	3.612	0	0	RPS11;RPL17-C18orf32;PDHA1;RPS18;RPL7A;ELOVL5;ACSM3;EIF1;NPM1;MRPL34;SARS;RPL32;MRPL15;RPL4;RPS21;MRPS24;RPL10;PTGES3L-AARSD1;MTHFD1;C12orf65;C1QBP;RPS29;CDK4;TYMS;RPL17;MME;MRPL11;RPS24;RPL27;RPL24;MRPL37;SLC25A15;MIPEP;RPLP0;RPS6;RPL15;RPS3A;RPL34;IARS;RPL3;MTHFD1L;NCL;EIF4EBP1;RPL9;GGCT;OGFOD1;ARG2;RPL35A;YARS;MRPS15;RPL37A;RPL11;IDH1;RPL23A;EIF3E;RPL31;RPS25;TSFM;RPL38;RPS16;RPL14;SHMT2;RPL10…
GO:0000278	mitotic cell cycle	3.54798	0	0	TPX2;GPSM2;PNPT1;BRCA1;GINS1;DSCC1;FOXM1;POLE3;ORC1;RACGAP1;CDC6;SAPCD2;MAD2L1;AURKB;PHB2;POC1A;KIF4A;HAUS4;MCM10;CDK4;TYMS;MELK;ZWINT;NDC80;APEX1;MYC;CCNA2;GTSE1;RPL24;E2F7;NUF2;RCC1;PSRC1;PTTG1;CDCA5;CKS2;BANF1;KIF23;IQGAP3;MYBL1;RPS6;PRMT5;GADD45A;TACC3;TFAP4;NKX3-1;CCNB2;PRC1;CDT1;CENPW;CEP55;CDC45;EIF4EBP1;CHEK2;MCM2;MCM4;POLE4;MKI67;CLSPN;EME1;NLE1;KIF22;NEK2;CDC25A;ESPL1;E2F8;JTB;CHEK1;KIF…
GO:0051301	cell division	3.50814	0	0	TPX2;GPSM2;BIRC5;RACGAP1;CDC6;SAPCD2;MAD2L1;AURKB;KIF4A;HAUS4;CDK4;ZWINT;NDC80;MYC;OIP5;CCNA2;E2F7;NUF2;RCC1;PSRC1;PTTG1;CDCA5;CKS2;KIF23;YBX1;TACC3;NKX3-1;CCNB2;PRC1;CDT1;CENPW;CEP55;CHEK2;CDCA2;SYCE2;NEK2;SPC24;VEGFB;CDC25A;ESPL1;E2F8;JTB;KIF18B;KNSTRN;RPS3;CDC25C;KIFC1;TUBA1B;CKS1B;BLM;ZBTB16;RUVBL1;KIF2C;FBXO5;CENPA;CDC20;SEH1L;SKA1;RAN;SKA3;NCAPH;CDCA3;BRIP1;UBE2C;TOP2A;SPC25;CENPV;FAM83D;RE…
GO:0016071	mRNA metabolic process	3.32384	0	0	RPS11;RPS18;PNPT1;RPL7A;NPM1;LSM4;RPL32;SF3A3;RPL4;RPS21;RPL10;MRTO4;C1QBP;HNRNPA0;SNRPC;RPS29;RPL17;APEX1;RPS24;RPL27;RPL24;YBX1;RPLP0;PPIH;RPS6;PRMT5;RPL15;RPS3A;RPL34;RPL3;RPL9;RNPS1;RPL35A;RPL37A;RPL11;RPL23A;EIF3E;RPL31;RPS25;RPL38;RPS16;RPL14;RPL10A;ZNF473;PKP1;PRDX6;RPL29;RPS23;PRPF19;RPL12;TSEN15;RPS4X;RPS27A;RPS3;E2F1;SNRPF;RPSA;RPS8;SLBP;RPS2;RPL7;SNRPD1;RPL22;RPS26;PCID2;DKC1;RPL6;RPL3…
GO:0072657	protein localization to membrane	3.16934	0	0	RPS11;RPS18;RPL7A;RAB3A;TIMM22;RPL32;DNAJA3;RPL4;RPS21;RPL10;RPS29;RPL17;TOMM22;RPS24;RPL27;RPL24;RPLP0;SYNE3;RPS6;RPL15;RPS3A;RPL34;RPL3;RPL9;RPL35A;RPL37A;RPL11;RPL23A;RPL31;RPS25;RPL38;RPS16;RPL14;RPL10A;RPL29;RPS23;RPL12;RPS4X;RPS27A;RPS3;E2F1;RPSA;RPS8;RPS2;RPL7;RPL22;RPS26;RPL6;RPL30;RPL26;TIMM9;RPS20;RPL21;RPL5;TFDP1;RPS15A;RPS12;RPL27A;RPL13;RPL23;RPL13A;RPL41;RPS7;PIGW;RPS14;RPL37;TTC7B;…
GO:0022402	cell cycle process	2.95042	0	0	TPX2;GPSM2;PNPT1;BRCA1;GINS1;DSCC1;FOXM1;POLE3;ORC1;RACGAP1;NPM1;CDC6;SAPCD2;MAD2L1;AURKB;PHB2;POC1A;KIF4A;PHGDH;HAUS4;MCM10;CDK4;TYMS;MELK;ZWINT;NDC80;APEX1;MYC;CCNA2;GTSE1;RPL24;E2F7;NUF2;RCC1;PSRC1;PTTG1;CDCA5;CKS2;BANF1;KIF23;IQGAP3;MYBL1;CGREF1;RPS6;PRMT5;GADD45A;MOV10L1;TACC3;TFAP4;NKX3-1;CCNB2;PRC1;CDT1;CEP55;CCNB1IP1;CDC45;EIF4EBP1;CHEK2;MCM2;MCM4;POLE4;ESCO2;MKI67;CLSPN;EME1;EXO1;SYCE2;K…
GO:0006259	DNA metabolic process	2.87782	0	0	ARRB2;TOP1MT;BRCA1;GINS1;NT5M;DSCC1;ALKBH2;FOXM1;POLE3;HSPD1;ORC1;NPM1;PSMC3IP;CDC6;DNAJA3;UNG;AURKB;SSRP1;MCM10;USP43;TYMS;APEX1;MYC;CCNA2;E2F7;PTTG1;CDCA5;UBE2T;BANF1;ZNF365;PRMT5;GADD45A;MOV10L1;CDT1;CCNB1IP1;CDC45;CHEK2;MCM2;MCM4;POLE4;RAD51AP1;ESCO2;CLSPN;EME1;EXO1;KIF22;NME1;RFC5;TWIST1;NEK2;GINS2;FANCG;E2F8;DFFB;GINS3;RFC3;GLRX2;PRPF19;CHEK1;NEIL3;USP10;RPS27A;RPS3;DCLRE1B;SLBP;MCM3;NHP2;B…
GO:0033365	protein localization to organelle	2.86345	0	0	RPS11;RPS18;RPL7A;HSPD1;TIMM22;RPL32;RPL4;RPS21;RPL10;AURKB;PHB2;RPS29;GRPEL2;RPL17;NDC80;TOMM22;GTSE1;RPS24;RPL27;RPL24;CDCA5;MIPEP;YBX1;RPLP0;RPS6;RPL15;RPS3A;CDT1;RPL34;RPL3;RPL9;CHCHD10;ESCO2;TOMM5;RPL35A;RPL37A;RPL11;IDH1;TIMM50;RPL23A;RPL31;RPS25;RPL38;RPS16;RPL14;RPL10A;RPL29;RPS23;RPL12;RPS4X;RPS27A;RPS3;E2F1;RPSA;RPS8;RPS2;RPL7;ZBTB16;RPL22;RPS26;RRS1;CENPA;DKC1;RPL6;RPL30;ECI2;RAN;RPF2;…
GO:0007049	cell cycle	2.63829	0	0	TPX2;GPSM2;PNPT1;MNS1;BRCA1;GINS1;DSCC1;BIRC5;FOXM1;POLE3;ORC1;RACGAP1;NPM1;PSMC3IP;CDC6;SAPCD2;MAD2L1;AURKB;PHB2;POC1A;KIF4A;PHGDH;HAUS4;MCM10;CDK4;TYMS;MELK;ZWINT;NDC80;APEX1;MYC;OIP5;CCNA2;GTSE1;RPL24;E2F7;NUF2;RCC1;PSRC1;PTTG1;CDCA5;CKS2;BANF1;KIF23;IQGAP3;MYBL1;CGREF1;SIAH2;RPS6;PRMT5;GADD45A;MOV10L1;TACC3;TFAP4;NKX3-1;CCNB2;PRC1;CDT1;CENPW;CEP55;CCNB1IP1;CDC45;EIF4EBP1;CHEK2;MCM2;MCM4;POLE4…
GO:0044265	cellular macromolecule catabolic process	2.51939	0	0	RPS11;ARRB2;RPS18;TRIB3;PNPT1;RPL7A;NPM1;LSM4;RPL32;RPL4;MAD2L1;RPS21;RPL10;AURKB;MRTO4;HNRNPA0;RPS29;USP43;RPL17;APEX1;RPS24;RPL27;RPL24;PTTG1;YBX1;SIAH2;RPLP0;RPS6;RPL15;RPS3A;RPL34;RPL3;CHEK2;RPL9;POP1;RNPS1;RPL35A;RPL37A;RPL11;RPL23A;EIF3E;RPL31;RPS25;SDF2L1;RPL38;RPS16;RPL14;AMER1;DERL3;DFFB;RPL10A;PKP1;RPL29;RPS23;PRPF19;RPL12;RPS4X;USP10;RPS27A;RPS3;E2F1;RPSA;RPS8;RPS2;RPL7;RPL22;RPS26;FBX…
GO:1901566	organonitrogen compound biosynthetic process	2.50551	0	0	RPS11;RPL17-C18orf32;PDHA1;RPS18;RPL7A;ELOVL5;IMPDH2;NAT8L;EIF1;NPM1;MRPL34;SARS;RPL32;KDELC1;MRPL15;FXN;RPL4;RPS21;MRPS24;RPL10;PTGES3L-AARSD1;MTHFD1;C12orf65;C1QBP;PHGDH;RPS29;CDK4;TYMS;RPL17;MRPL11;RPS24;RPL27;RPL24;MRPL37;ADCY1;SLC25A15;PTDSS1;PFAS;RPLP0;RPS6;RPL15;RPS3A;RPL34;IARS;CTPS1;RPL3;MTAP;MTHFD1L;NCL;EIF4EBP1;RPL9;B3GALT6;GGCT;OGFOD1;PCBD1;ARG2;RPL35A;YARS;MRPS15;RPL37A;RPL11;RPL23A;…

## Sheet: 6_LNXS1_Basal_DEG
Gene Name	LNCaP-VS-LNas1.logFC	LNCaP-VS-LNas1.adj.P.Val	LNCaP-VS-LNbs1.logFC	LNCaP-VS-LNbs1.adj.P.Val
XAGE3	12.2123	4.9427e-12	12.042	6.43e-12
TMEM200C	11.6423	4.9427e-12	11.5013	6.43e-12
RGL3	11.3923	8.80251e-09	10.8397	1.42311e-08
MIR618	11.0634	5.93863e-10	11.0892	6.82678e-10
COCH	10.9787	2.62901e-11	10.5359	3.53429e-11
NBL1	10.7504	4.02997e-07	10.6236	5.42121e-07
MIR617	10.6746	7.38196e-08	9.59184	1.67811e-07
GALC	10.5394	7.45138e-11	10.0605	9.31701e-11
SLC25A43	10.1087	1.653e-10	10.2621	1.69218e-10
ILDR1	9.88413	2.01308e-08	8.93181	4.26723e-08
PLEK2	9.8256	1.31275e-07	9.78897	1.55864e-07
CD74	9.47788	1.73969e-06	6.44975	2.96803e-05
TMTC1	9.46382	5.3297e-09	9.87707	4.56686e-09
DENND2D	9.32151	1.18363e-08	8.87432	1.8609e-08
NLGN1	9.07852	1.68945e-08	9.25264	1.81911e-08
TRIB2	9.07455	2.74104e-08	8.47181	4.84591e-08
SYT17	9.00492	1.02701e-05	7.11521	6.37109e-05
L3MBTL4	8.90655	4.158e-09	8.33724	6.77361e-09
DDIT4L	8.64954	5.23137e-07	9.07282	4.77757e-07
FKBP1B	8.47807	2.26583e-05	8.20083	3.3845e-05
HYLS1	8.45508	2.81348e-07	8.33818	3.74866e-07
PEG10	8.43838	4.05208e-10	9.07128	2.75137e-10
MIR5690	8.40695	0.0024795	5.8495	0.0186937
SERPINH1	8.34917	5.45994e-09	7.94689	8.41554e-09
MIR635	8.30004	0.000293371	6.48311	0.0016037
MIR5687	8.28962	0.00136236	5.0997	0.0210106
MIR221	8.14588	0.000298834	7.31349	0.000678497
MIR4312	7.98261	0.00069284	6.9109	0.00190033
PCDH7	7.93103	1.06746e-09	9.47091	4.15566e-10
LACC1	7.8832	1.39984e-08	6.94192	3.52931e-08
MIR554	7.87055	0.00131174	6.11044	0.00629752
LPAR3	7.86892	2.51377e-12	7.56136	3.5883e-12
TTC29	7.85812	1.20824e-09	6.71462	3.55033e-09
MIR1207	7.81695	0.00213434	5.59422	0.014468
RERG	7.63775	3.43467e-06	7.03077	7.30305e-06
LOC441601	7.2926	6.46425e-08	7.37947	6.98386e-08
PAGE1	7.16209	5.16622e-10	7.36699	4.53543e-10
MIR548AE2	7.11839	0.0026648	6.83302	0.0036841
ACSS1	7.00616	1.08668e-08	6.36849	2.21816e-08
TMEM74B	6.99431	3.08262e-09	4.22016	6.77869e-08
TPM2	6.98208	1.12715e-07	6.26652	2.61096e-07
SLC16A3	6.95865	3.10039e-11	6.87121	3.53429e-11
NNT	6.94033	4.94525e-10	7.13407	4.15566e-10
HTR3A	6.91376	3.98351e-09	6.79074	4.8142e-09
PHF11	6.90795	1.19869e-07	6.39948	2.26374e-07
LOC442028	6.9044	9.59846e-09	6.67774	1.40895e-08
MIR4467	6.84069	0.00724749	6.77479	0.00818149
MIR5586	6.78864	0.00738077	5.8777	0.0164311
LIN7A	6.7433	1.34307e-11	7.23272	7.90622e-12
MAPK13	6.6463	7.4756e-09	6.02006	1.58289e-08
MIR1206	6.64529	0.00422637	5.59596	0.0114947
LCK	6.61335	1.99619e-10	5.95899	4.03774e-10
CRABP1	6.46652	1.8204e-05	7.77115	6.10952e-06
MAGEC2	6.45575	5.81974e-12	5.32899	2.47881e-11
LOC200772	6.38964	1.90074e-07	6.88246	1.40234e-07
SH3PXD2A	6.28259	5.48821e-10	5.39118	1.50102e-09
ANKRD29	6.21958	1.36855e-08	6.15367	1.74831e-08
MIR374B	6.19222	0.00505071	4.65058	0.0231724
GNAL	6.18378	1.02539e-09	6.46864	8.9223e-10
MIR4296	6.06867	0.00278285	5.06267	0.00831201
RAB39A	5.94845	7.90025e-07	4.87227	3.74088e-06
P2RY1	5.91609	2.27244e-08	6.00614	2.37403e-08
LOX	5.87575	2.295e-08	5.82486	2.79104e-08
UNC5A	5.8626	2.30643e-06	5.97726	2.49149e-06
LBH	5.80381	4.38163e-08	6.7399	2.08806e-08
SLC30A2	5.803	7.91638e-09	3.75037	1.25238e-07
MIR125B2	5.80045	0.0153716	4.61782	0.0442589
FEV	5.754	4.6031e-08	5.79486	5.14195e-08
MIR198	5.74566	4.9427e-12	5.48188	7.51804e-12
MIR1296	5.73954	0.00318505	3.43707	0.0429694
HMGCS2	5.73881	2.51377e-12	4.74313	5.36492e-12
PHTF1	5.71061	6.09014e-10	5.43656	9.06988e-10
RBPMS2	5.68828	3.39967e-06	5.34372	6.26006e-06
FAM71F1	5.65351	5.06449e-06	4.1703	5.00817e-05
UNC80	5.5766	6.41677e-09	3.54891	1.07765e-07
BAGE5	5.55426	6.17238e-11	5.65496	4.90686e-11
BAGE4	5.55425	6.17238e-11	5.65495	4.90686e-11
BAGE2	5.55232	6.17238e-11	5.65412	4.90686e-11
BAGE3	5.55232	6.17238e-11	5.65412	4.90686e-11
CTAG2	5.47246	4.00776e-10	4.34353	1.64058e-09
FCGRT	5.43438	4.17353e-08	3.79364	4.82624e-07
LOC440910	5.35279	1.79674e-07	4.10518	1.23449e-06
DOC2A	5.34888	2.72488e-09	5.48922	2.67285e-09
SPOCK1	5.30418	2.13304e-09	5.54898	2.0461e-09
FSTL1	5.27988	3.12404e-11	4.86253	4.90686e-11
ICAM5	5.26823	3.24014e-09	5.50957	2.86659e-09
MIR3679	5.26136	0.00980351	4.53826	0.0215258
APOC1	5.23128	4.89797e-06	4.71388	1.20732e-05
C2orf72	5.21368	1.11234e-10	6.04517	4.90686e-11
MIR4742	5.19334	0.0183539	4.29925	0.0439074
MIR320B2	5.18167	0.0107055	3.76796	0.0475666
KATNAL2	5.1725	1.56943e-08	4.59101	3.77383e-08
VEPH1	5.17091	4.85568e-08	6.02474	2.23054e-08
OSBPL7	5.15606	2.73852e-08	4.30346	9.48772e-08
MIR4639	5.14495	0.0150373	4.56918	0.0276716
SCRN1	5.10186	5.85404e-11	4.34003	1.4548e-10
LOC285577	5.08962	4.64371e-09	4.71351	8.41554e-09
LAMC3	5.08431	1.27356e-09	5.48132	9.72289e-10
RHOBTB1	5.06244	1.0303e-07	5.07674	1.18073e-07
RPS16P5	5.04249	7.06074e-09	4.49626	1.61527e-08
MIR4802	5.02714	0.019543	4.58327	0.0312563
MINOS1P1	5.015	2.41536e-05	3.51545	0.000322618
MDK	4.98831	1.46647e-10	5.56148	7.51653e-11
NPR3	4.98545	1.29654e-09	4.78901	2.07322e-09
C1orf151-NBL1	4.93354	4.19126e-11	4.81011	4.90686e-11
NHLRC1	4.93159	8.17561e-09	4.95125	9.27582e-09
GPR156	4.90534	2.34692e-09	5.06382	2.31507e-09
GTF2A1L	4.88583	2.70169e-07	4.14995	9.67187e-07
PLEKHS1	4.86053	7.38196e-08	1.65952	0.000115611
PARP14	4.85877	9.42223e-11	4.06126	2.9635e-10
EPB41L3	4.84594	1.94831e-09	4.86522	2.18805e-09
TFR2	4.8127	1.56678e-09	5.48929	8.628e-10
ELOVL2	4.78955	9.42223e-11	5.67266	4.49091e-11
LOC100499484	4.77249	2.01379e-08	4.38199	3.86665e-08
GP2	4.76545	3.11143e-09	3.01594	5.12671e-08
ICAM1	4.75503	2.11357e-09	4.04059	5.95047e-09
PTGFR	4.72771	4.19126e-11	3.81239	1.46147e-10
CDK6	4.71223	3.49669e-09	4.92819	3.11361e-09
GRIN2C	4.7056	1.93335e-09	4.71694	2.18805e-09
GFI1	4.66255	1.17188e-07	4.76556	1.18709e-07
FAM71F2	4.65768	2.97768e-06	3.53095	2.40998e-05
RNF138P1	4.6561	2.96919e-08	3.52148	1.91783e-07
MIR561	4.65471	9.69064e-08	2.85823	2.7878e-06
MSI1	4.64971	5.49155e-09	4.63849	6.26377e-09
CES3	4.6442	3.57486e-08	1.31093	0.000185887
SNORD111	4.64203	0.032131	4.28513	0.0467947
STC1	4.63435	3.26243e-09	2.86924	6.2615e-08
N4BP2L2-IT2	4.60292	1.58747e-07	2.871	4.30485e-06
MIRLET7A3	4.59442	0.0452323	4.76655	0.0411935
ETNK2	4.59065	3.39539e-09	4.10424	7.34328e-09
TNFRSF14	4.57425	7.31997e-09	4.0506	1.73984e-08
SMARCA1	4.57229	1.48032e-08	4.30772	2.44875e-08
HOXB7	4.56186	1.19991e-07	4.33677	1.90392e-07
RASGRP1	4.56038	2.51693e-09	5.07306	1.66909e-09
CNNM1	4.54299	8.94747e-09	4.46202	1.18893e-08
SLC26A3	4.5015	4.1324e-08	2.45021	2.45766e-06
CNTNAP4	4.49275	5.16622e-10	3.87293	1.32022e-09
MIR29B2	4.47956	0.0179787	4.02593	0.0308313
SLC40A1	4.47571	4.68517e-08	4.29451	7.0446e-08
ACADL	4.46555	7.66203e-09	5.59741	2.47293e-09
PRSS22	4.4507	6.14337e-06	2.02171	0.00148835
LINC00319	4.43965	1.08953e-08	3.96156	2.45546e-08
COL24A1	4.43588	2.57589e-08	2.80994	5.3316e-07
POTEE	4.43282	6.53358e-08	3.82351	1.90027e-07
CCDC13	4.43231	8.08751e-08	4.21356	1.30795e-07
TCF4	4.4216	3.18543e-09	4.10924	5.33273e-09
TAS2R30	4.40969	1.78079e-06	2.54363	9.50363e-05
NPPC	4.38776	2.16719e-09	2.75092	3.82389e-08
EFCAB4B	4.38092	3.93073e-07	4.0971	7.5958e-07
NTNG1	4.37959	5.93224e-09	3.82692	1.53835e-08
C1RL-AS1	4.3645	3.77894e-09	3.92065	7.95745e-09
DLX1	4.36251	1.31709e-08	4.54212	1.25781e-08
SNORD70	4.35337	0.0416977	5.12443	0.0219805
SLC10A7	4.31253	1.17963e-10	3.28035	6.95518e-10
CDK18	4.3077	1.94831e-09	4.57262	1.62934e-09
SUSD1	4.29097	3.83993e-07	3.2911	2.73009e-06
LNX1	4.28	2.25977e-08	3.69629	6.38268e-08
SLC45A2	4.27784	2.45173e-08	2.35171	1.28125e-06
HTRA1	4.26579	4.74613e-10	3.53901	1.50102e-09
ACOX2	4.26165	6.91055e-08	4.08149	1.04512e-07
ZP1	4.25585	1.24648e-05	2.87478	0.000221922
RIT2	4.24937	1.41113e-05	1.7235	0.00581715
ASCL2	4.24776	1.23871e-08	3.90051	2.35188e-08
PRSS1	4.24679	1.82853e-06	1.0878	0.0136233
MICALCL	4.24344	7.96497e-08	2.84217	1.27529e-06
ATG9B	4.22794	6.89446e-09	4.36461	6.45157e-09
PPFIA4	4.21402	3.52812e-08	2.14071	3.26704e-06
ADAMTS3	4.20954	6.47085e-08	4.30635	6.57574e-08
SLC7A5	4.19018	1.46647e-10	5.24575	4.79457e-11
HOXA11	4.17668	1.72753e-08	4.61444	1.18141e-08
TGM2	4.17308	3.35393e-08	1.76096	1.07993e-05
LOC100499484-C9ORF174	4.17259	6.46721e-09	3.67466	1.58919e-08
STOM	4.16772	1.85835e-08	3.56276	5.58336e-08
SH3D21	4.16534	1.85842e-08	3.20476	1.06747e-07
TNFRSF19	4.16339	4.77587e-12	4.22759	5.36492e-12
MIR421	4.15502	0.000114554	2.86075	0.00149793
MIR612	4.1491	4.6031e-08	3.01198	4.13721e-07
PAR1	4.14267	2.04437e-06	3.38105	9.92252e-06
SCN1B	4.12866	2.76046e-08	2.35988	1.14917e-06
HSD17B14	4.1282	2.11997e-09	2.53139	4.13142e-08
SLC26A4-AS1	4.10977	1.36855e-08	3.53121	3.94658e-08
MIR1322	4.09934	0.0331519	4.7853	0.0175827
C9orf174	4.08069	2.6077e-08	3.56984	6.78249e-08
MIR148B	4.04991	0.0259485	4.94266	0.0106394
CASP10	4.03746	2.13304e-09	0.631542	0.000382882
CYP27B1	4.01336	7.27971e-09	4.5592	3.93595e-09
GPC5	3.95285	6.7773e-06	4.11881	6.18177e-06
LOC730091	3.92904	2.50808e-08	2.62747	3.56804e-07
PAQR7	3.89955	7.17653e-08	3.76347	1.03944e-07
PLXND1	3.89723	2.71434e-08	3.61617	4.98059e-08
ARHGAP28	3.89324	5.85404e-11	3.49318	9.31701e-11
TMEM173	3.86963	1.25162e-06	2.85038	1.21683e-05
TOX3	3.86418	2.81864e-09	2.86144	1.84334e-08
MAP2	3.84821	3.0644e-10	4.02475	2.5335e-10
C9orf64	3.8472	5.48821e-10	3.79589	6.606e-10
ANO7	3.84498	1.04748e-07	2.9458	7.0789e-07
TAS2R46	3.80966	3.87076e-06	1.99295	0.000392578
FJX1	3.80615	1.48032e-08	2.9089	8.82191e-08
MBL1P	3.8036	2.40525e-06	3.04255	1.34109e-05
ITPRIPL2	3.79318	4.28572e-09	3.39439	9.25391e-09
SHC3	3.76709	7.27971e-09	2.71179	5.8274e-08
SNORD98	3.75669	0.000642824	3.06978	0.00250304
LOC100216546	3.74657	2.7642e-07	2.43327	5.89019e-06
TRIM7	3.74312	7.59533e-08	3.98967	6.06836e-08
MIR548C	3.74067	8.68328e-05	2.7665	0.000746018
MST1R	3.72882	2.74104e-08	3.61864	3.7848e-08
TAS2R19	3.68333	3.7673e-06	2.66286	4.25957e-05
ALDH2	3.68001	2.36527e-09	3.44033	4.01628e-09
OGDHL	3.6734	3.12404e-11	3.34559	4.90686e-11
ZNF629	3.66988	1.15921e-09	2.91622	4.72674e-09
SLC44A4	3.66926	1.04112e-10	1.88547	5.31761e-09
LOC646329	3.65399	9.70805e-07	2.34348	2.44964e-05
ZNF827	3.63772	1.11814e-08	2.87065	5.40072e-08
MT1F	3.63349	3.11879e-07	2.67305	2.89465e-06
RPS15AP10	3.61973	3.43329e-06	3.22115	9.2584e-06
MIR548F1	3.60769	7.03999e-06	1.69235	0.00138326
PLIN4	3.59664	6.57112e-08	3.11525	1.85534e-07
NEURL	3.5789	1.64601e-07	4.62051	3.94658e-08
ESYT3	3.57092	1.36855e-08	3.79746	1.16683e-08
ANP32A-IT1	3.57015	5.41024e-06	2.78738	3.60726e-05
C5	3.5552	4.64005e-08	2.83704	2.21542e-07
CYP2D6	3.54936	2.25717e-05	3.59851	2.42986e-05
LOC646214	3.5413	5.90424e-08	2.88659	2.44827e-07
LOC100288974	3.53281	2.04671e-06	2.74349	1.39579e-05
COX7B2	3.52398	1.11803e-08	2.83869	4.75985e-08
TENM1	3.49877	4.43535e-09	1.81498	2.68692e-07
EID3	3.49797	2.58753e-06	2.52071	2.99178e-05
ATP8B2	3.49266	3.89696e-12	2.95843	6.43e-12
SLC25A34	3.49187	1.78112e-06	2.9859	6.25218e-06
LOC339862	3.48883	3.70327e-07	2.39531	5.50274e-06
THBS1	3.48111	7.45138e-11	2.13844	1.4698e-09
SOCS2-AS1	3.4686	1.34316e-06	1.81268	0.000140351
ELF5	3.46781	1.07047e-08	3.28201	1.76084e-08
PXDN	3.46471	4.51635e-09	1.54356	7.6538e-07
GGT7	3.45146	6.75619e-09	2.9502	1.94237e-08
FLJ43663	3.44978	6.03113e-08	2.39883	7.34345e-07
SHF	3.44598	1.53892e-07	3.37376	2.07969e-07
WNT8B	3.44585	5.56564e-07	4.65957	9.67853e-08
C1orf106	3.44546	1.84018e-07	3.41183	2.32312e-07
IL17C	3.44445	2.67833e-05	2.00498	0.00117773
CYP4F8	3.44374	2.10088e-08	3.31282	3.0757e-08
KCNH2	3.42127	4.53842e-08	2.28444	7.10643e-07
RALYL	3.4093	2.00046e-09	2.99718	4.54129e-09
DTX3	3.40305	4.24564e-07	1.57712	9.66645e-05
MIR3619	3.39794	4.95741e-07	2.92221	1.66723e-06
ALDH5A1	3.39002	1.35591e-09	2.87752	3.98813e-09
TAS2R14	3.38437	5.19755e-06	1.70956	0.000651103
HSD3B1	3.37408	1.27637e-06	2.65984	7.81731e-06
BAI2	3.37076	1.20592e-07	1.92855	5.61558e-06
LOC153684	3.36484	2.39401e-08	3.09058	4.59964e-08
BMP8B	3.35451	1.05902e-08	2.82032	3.41989e-08
ABCC6	3.34577	1.31273e-08	2.93755	3.26766e-08
LOC100144604	3.33575	8.21581e-07	1.89559	4.8061e-05
C1QTNF9B-AS1	3.32758	9.33241e-09	3.20797	1.40144e-08
STXBP5L	3.29712	5.79047e-10	2.81628	1.67011e-09
SCARNA8	3.29651	0.000135755	3.19782	0.000190622
RLN2	3.29625	2.21903e-06	2.04329	7.26184e-05
SNORD116-12	3.29054	4.21555e-05	2.52815	0.000297197
DFNA5	3.28181	2.20717e-06	1.94804	9.69878e-05
TAS2R31	3.27214	2.76606e-07	2.22323	4.35946e-06
CCDC136	3.26477	7.24279e-09	2.98794	1.42315e-08
DTX4	3.26116	1.63581e-07	1.98283	5.28483e-06
KLRG2	3.2611	3.54728e-08	3.33168	3.58922e-08
PNMA3	3.26026	4.1324e-08	3.82583	1.8609e-08
IFITM2	3.25416	1.53272e-08	3.07998	2.46288e-08
PRSS27	3.23646	3.05551e-10	2.93074	5.95611e-10
LOC643401	3.22702	6.96307e-08	2.49228	4.28622e-07
DDX53	3.22494	2.64554e-08	2.57879	1.20735e-07
RAPSN	3.2081	5.79887e-06	2.64172	2.67339e-05
CARD9	3.20636	3.52749e-07	3.02129	6.44687e-07
ABCC6P2	3.2021	8.49859e-08	2.59209	3.88761e-07
OTX1	3.20025	4.9575e-07	3.30903	4.98281e-07
SNORA30	3.19947	0.000277109	3.56786	0.000150347
TOB2P1	3.19758	2.67404e-08	2.73669	7.95872e-08
RAP2B	3.19176	3.12404e-11	2.99352	4.79457e-11
SH2D2A	3.18527	4.9515e-06	4.14573	1.03689e-06
LINC00174	3.17581	2.7561e-06	2.61334	1.26744e-05
SLC6A16	3.16407	4.71595e-05	2.73199	0.000150793
RHEBL1	3.1627	4.13551e-07	2.74625	1.29509e-06
LOC100132832	3.151	7.30588e-07	2.26971	8.21987e-06
ST6GALNAC1	3.14478	2.51612e-11	3.17474	2.31206e-11
MIR5004	3.13778	0.000441462	2.04721	0.00649958
AZGP1	3.13771	8.74736e-11	2.15815	8.628e-10
DCHS1	3.12228	4.40475e-07	2.78072	1.17413e-06
PLCH1	3.12041	3.69419e-09	2.93948	5.63091e-09
CIB2	3.11632	1.47463e-08	2.81246	3.17634e-08
PDZK1IP1	3.11587	8.10917e-10	0.870608	2.19806e-06
FA2H	3.11533	4.55052e-07	2.53117	2.24126e-06
NNMT	3.11303	2.78532e-07	2.32599	2.34124e-06
PSTPIP2	3.10898	2.15288e-08	2.21258	2.02866e-07
TFPI	3.10891	4.74613e-10	1.7791	1.2368e-08
RNU6-28	3.09163	0.000695135	1.62259	0.0268509
MESP2	3.09001	1.16032e-09	3.1514	1.22982e-09
NES	3.08803	3.33006e-07	4.34213	4.64631e-08
C15orf52	3.08739	7.39442e-08	2.28962	6.06365e-07
MIR4755	3.0833	0.00125622	2.10146	0.0120298
EFNA2	3.0728	9.61611e-06	2.87547	1.83844e-05
FOXD1	3.07163	2.03867e-07	1.29505	8.38389e-05
DUSP4	3.07047	1.25871e-10	3.29944	8.10279e-11
PRRT2	3.0695	1.50718e-05	1.68681	0.00101817
TENC1	3.06825	1.70616e-09	2.79721	3.29544e-09
MSS51	3.05531	4.36474e-06	2.25664	4.26506e-05
FAM183A	3.05141	8.5288e-06	1.46512	0.00142405
TYRO3P	3.04911	1.7104e-05	2.07093	0.000288911
FAM129A	3.04668	1.04637e-08	0.676386	0.000234764
MGC27382	3.04465	6.1442e-08	1.90995	1.46661e-06
NFATC4	3.04122	2.76606e-07	3.57449	1.18004e-07
FRY	3.03959	2.48723e-09	2.34972	1.31386e-08
CCDC146	3.03506	1.77816e-06	1.77831	8.53772e-05
AQP3	3.01481	3.08262e-09	2.09027	2.89463e-08
ERVK13-1	3.01224	1.17778e-08	2.51481	3.94658e-08
SNORD116-23	3.01213	2.31923e-05	2.4886	0.000102851
COL4A6	3.00066	4.17771e-09	2.43107	1.66059e-08
CATSPER2	2.99457	2.66845e-07	2.30359	1.83346e-06
MIR186	2.9937	0.000757326	2.28829	0.00428374
GJB2	2.99094	3.98873e-07	0.759555	0.00418018
EEF1DP3	2.96516	7.36399e-08	1.98845	1.16033e-06
PHGR1	2.95599	7.07636e-06	3.49083	2.79617e-06
BCAT1	2.9526	4.81448e-07	3.39522	2.36064e-07
AFAP1L2	2.94892	1.49499e-07	1.07901	0.000157346
TBX2	2.94814	3.88653e-07	2.5889	1.126e-06
ST7-OT4	2.94527	6.65224e-06	1.73329	0.000305669
BHLHA15	2.94413	2.05821e-08	2.24449	1.26723e-07
MIR5581	2.94026	0.000683548	2.80043	0.00104048
SLC22A1	2.9384	6.03196e-06	2.5048	2.18433e-05
BZRAP1	2.9374	1.35734e-08	2.85101	1.92553e-08
MIR570	2.91933	0.000236198	2.68521	0.000465146
GOLGA2P5	2.91376	5.9415e-08	2.77528	9.17369e-08
MIR4517	2.91276	0.000610031	3.33773	0.000278803
MIR491	2.89556	0.00137422	2.04818	0.010718
FAR2	2.88243	1.08812e-08	3.82548	2.54075e-09
MIR553	2.87784	0.00473151	2.92038	0.00471846
SNORD116-25	2.87177	9.20518e-05	2.94223	9.05492e-05
CLEC3B	2.86623	2.74055e-06	3.67302	6.52881e-07
ST6GAL1	2.86454	5.16622e-10	2.61705	9.06988e-10
KCP	2.85417	4.09215e-07	3.09527	2.91125e-07
TET1	2.85219	3.18662e-08	2.57818	6.83312e-08
CHRM1	2.84521	1.1663e-06	2.11026	1.07918e-05
TNS1	2.8436	1.90343e-07	2.77005	2.67568e-07
GGACT	2.84018	1.80158e-07	2.47695	5.36597e-07
AZGP1P1	2.82099	1.61327e-07	2.90076	1.59298e-07
C19orf26	2.81717	4.82627e-08	2.32436	1.8405e-07
LIMD2	2.81575	3.45187e-07	2.59044	7.39075e-07
SNORA19	2.81458	1.80468e-05	2.84515	1.99508e-05
LRGUK	2.81389	4.17729e-06	1.20929	0.00147891
ZNF732	2.80762	1.24781e-06	2.05408	1.26811e-05
SNORD116-15	2.80436	8.72639e-06	2.02056	0.000102025
SACS	2.80428	3.35266e-10	2.95881	2.57797e-10
PLEKHA6	2.80302	6.17238e-11	2.18533	2.75137e-10
PION	2.79967	2.295e-08	2.2699	9.52193e-08
DGKA	2.79624	2.8509e-08	1.1115	1.36958e-05
PPL	2.79217	2.35321e-09	1.44037	1.38612e-07
USP32P2	2.78118	2.26258e-07	1.99429	2.47203e-06
SBK1	2.77881	2.53854e-07	2.52047	5.8961e-07
MIR4712	2.77422	1.3006e-06	2.45708	3.62756e-06
AFF3	2.76878	1.36261e-07	1.78191	2.92626e-06
C5orf42	2.7648	9.55939e-09	1.74346	1.78321e-07
KCNMB4	2.75874	3.75766e-07	1.84296	6.72995e-06
PLEKHG4	2.75732	4.05208e-10	2.89727	3.09125e-10
NLGN4X	2.75517	1.02011e-09	2.52928	1.94218e-09
LOC100506124	2.75208	9.67495e-07	0.963284	0.00139104
BCL2L14	2.74879	3.53877e-07	2.20938	1.83797e-06
LOC100129148	2.74094	8.69145e-06	2.73012	1.08124e-05
MIR3176	2.7392	6.44445e-06	2.78824	6.91347e-06
FAM63A	2.73625	3.0644e-10	2.17213	1.27004e-09
SMO	2.7362	2.51693e-09	2.65326	3.55033e-09
LINC00478	2.73335	1.5678e-07	2.14287	9.31533e-07
C9orf47	2.7285	5.81938e-07	2.53955	1.16634e-06
GAD1	2.7255	1.32416e-05	1.00915	0.00902065
BAGE	2.71933	5.26084e-07	2.39764	1.50405e-06
PA2G4P4	2.71767	1.12132e-05	2.35654	3.62212e-05
FAM27A	2.71127	2.07589e-05	2.27702	8.28633e-05
FSD1L	2.70693	1.00397e-07	2.18442	4.77757e-07
GPC6	2.70175	3.02481e-09	2.64195	3.85842e-09
SSUH2	2.69434	2.01888e-05	2.74481	2.10925e-05
TMEM91	2.69024	8.35219e-06	1.28929	0.00141411
MIR940	2.67341	0.0083762	3.10354	0.00396739
RENBP	2.66312	4.27053e-06	0.887	0.00662796
LOC100134368	2.66034	0.000192812	2.67044	0.000214237
LINC00842	2.65807	8.60073e-07	2.51194	1.56348e-06
BTNL9	2.65373	2.58795e-07	1.81116	3.9328e-06
KLK1	2.65221	8.01784e-05	3.12933	2.97315e-05
SLC51A	2.65013	5.4702e-08	2.09694	2.75644e-07
SLC43A1	2.64455	6.17238e-11	2.79672	4.90686e-11
AVIL	2.63803	2.31363e-06	2.46433	4.47105e-06
DIP2A-IT1	2.63765	3.07115e-05	1.65305	0.000837068
LOC100505676	2.6373	3.38734e-06	1.09172	0.00153817
LOC541471	2.63513	1.29488e-06	2.24493	4.66788e-06
LOC254559	2.63391	4.86232e-07	2.71834	4.95081e-07
PRR15	2.63189	4.33924e-07	1.42377	3.3892e-05
MIR4722	2.63023	0.000483561	2.36861	0.00106046
GPR135	2.62948	1.33549e-06	2.91402	8.42857e-07
EBF3	2.62687	2.81406e-08	3.05463	1.40895e-08
CPS1	2.62641	9.86929e-09	1.95972	6.60789e-08
RAI2	2.62503	4.45589e-07	1.36817	4.53544e-05
ZC3H6	2.61985	6.39965e-08	1.46696	3.28008e-06
HLX	2.6183	1.11461e-07	2.58701	1.39893e-07
PLEKHG6	2.61664	4.1425e-08	2.05214	2.1899e-07
CCDC17	2.61207	1.26623e-05	2.28127	3.88685e-05
LOC100131096	2.61196	1.24187e-09	1.9614	7.62153e-09
FRMPD1	2.61103	7.96795e-09	2.21013	2.39767e-08
MICAL2	2.60969	2.35321e-09	1.84959	2.04019e-08
TESK2	2.60966	6.61119e-10	1.32523	3.7848e-08
SNORD121A	2.60747	0.000635428	2.13492	0.00244685
ARMC12	2.60272	3.78257e-07	1.82038	4.96931e-06
SLFNL1-AS1	2.60209	4.67861e-06	2.65702	4.90565e-06
PGC	2.60135	2.6077e-08	1.44612	1.27418e-06
MFI2	2.60103	6.38423e-07	2.24774	2.09493e-06
SLC4A9	2.5966	6.36374e-06	2.09604	3.38538e-05
ACSM1	2.59475	2.20811e-06	1.08946	0.000960209
MXRA7	2.59415	2.37201e-07	2.357	5.4404e-07
MIR1205	2.59213	0.00110855	2.51602	0.00146971
CSTA	2.59156	9.51968e-07	3.89092	8.42902e-08
DBNDD2	2.59048	2.35498e-07	1.85018	2.63871e-06
MIR4685	2.58843	1.99536e-05	2.27159	5.87939e-05
ZNF385B	2.57946	3.86623e-09	2.69598	3.42957e-09
PARVA	2.57614	2.35321e-09	1.93359	1.51451e-08
CARD6	2.57449	1.09515e-06	1.34208	0.000115682
SNORD66	2.57348	0.000744728	2.41021	0.00125404
GPC3	2.57252	5.79047e-10	2.43771	8.9223e-10
VWA2	2.57196	3.41978e-07	0.680771	0.00284784
MIRLET7C	2.57158	1.84931e-05	1.54173	0.000699934
LRRC39	2.57124	3.79171e-06	2.28761	1.02142e-05
LOC100506071	2.57067	5.46855e-06	1.49506	0.000272109
GPR137C	2.56458	1.37135e-07	0.672521	0.00125093
SNORA58	2.56259	2.45337e-05	2.58647	2.72627e-05
LOC100129722	2.5624	1.34771e-07	2.24376	3.76052e-07
MICAL1	2.56012	4.94525e-10	1.50939	1.07701e-08
LRP1	2.55688	5.55348e-08	1.79928	6.18934e-07
CABP4	2.55485	1.98827e-07	1.96705	1.33811e-06
BCORL1	2.55465	5.26084e-07	1.88727	4.89424e-06
EFCAB4A	2.55427	1.10253e-10	2.30255	2.40737e-10
MIR99A	2.55321	1.65925e-05	1.38322	0.00120997
CACNB1	2.55212	1.75983e-07	2.0328	9.44049e-07
MUC20	2.55197	4.67725e-07	1.18086	0.000108526
CRISP3	2.54938	1.41949e-09	0.994217	4.89037e-07
WDR72	2.54495	1.07486e-07	1.45782	4.95062e-06
NEAT1	2.5389	4.46697e-07	1.66254	9.42765e-06
MCTP2	2.53608	2.92914e-10	2.73198	1.99522e-10
CCDC144B	2.53513	1.74759e-07	1.96191	1.13201e-06
RAB31	2.53352	4.40163e-09	2.09369	1.5715e-08
AMY2B	2.53341	1.17616e-06	1.65717	2.6021e-05
MYBPC1	2.53102	1.71358e-06	1.21296	0.000319134
LOC729603	2.52663	7.01841e-06	2.79014	4.33408e-06
SOCS2	2.51684	1.70166e-09	1.46214	4.48267e-08
ADORA2A	2.51433	5.20015e-08	2.26132	1.16622e-07
SLC15A2	2.50865	4.96676e-08	1.32501	3.70218e-06
CARTPT	2.50717	1.27092e-05	0.714974	0.0304914
CROCCP3	2.5055	1.79726e-06	2.00328	1.00572e-05
APOF	2.49735	8.16773e-08	1.35771	5.26209e-06
MIR4648	2.49477	1.17005e-05	2.99993	3.99754e-06
BMP8A	2.49386	6.06495e-08	1.11394	1.42826e-05
SLPI	2.49227	4.41343e-09	1.36366	1.86445e-07
MIR3654	2.48739	0.00984521	2.4849	0.0105817
MIR590	2.4869	0.00190635	1.91307	0.00912557
NHLRC4	2.48646	3.97054e-07	2.73771	2.55633e-07
SNORD116-28	2.48636	3.37016e-05	2.03695	0.000156005
MIR630	2.48363	0.000382585	1.78791	0.00331088
KDELR3	2.48358	1.06124e-09	1.55737	1.78835e-08
DPYSL4	2.48319	1.57538e-09	1.5296	2.92163e-08
FAM110B	2.48267	2.05701e-09	1.90081	1.09083e-08
TRPM8	2.48024	4.74714e-09	1.58646	7.61851e-08
GABRE	2.48019	9.09658e-08	2.49437	1.02044e-07
FAM222A	2.47961	6.80436e-09	2.0957	2.08527e-08
ERVMER34-1	2.47779	6.77336e-10	3.15163	1.93718e-10
DNAH5	2.47023	1.54207e-08	1.45925	4.95081e-07
CKMT1B	2.46773	2.13304e-09	2.60619	1.94218e-09
WDR66	2.46525	4.99402e-08	0.916588	4.14452e-05
H1FX-AS1	2.46486	5.82579e-08	1.90739	3.42717e-07
SPRED1	2.46426	1.03372e-08	1.81708	7.42229e-08
MLKL	2.46406	2.53585e-07	2.58071	2.24448e-07
SPTBN5	2.46392	7.94559e-09	2.07257	2.47534e-08
GAB2	2.46209	2.81956e-07	1.53728	7.93213e-06
C19orf71	2.45911	3.97358e-06	2.46442	4.73688e-06
BCL11B	2.45767	3.53877e-07	0.695545	0.00197811
SOHLH2	2.45497	3.54917e-09	2.71837	2.29911e-09
CCDC169-SOHLH2	2.45342	3.97372e-09	2.71764	2.54075e-09
FAM227A	2.44982	6.18798e-07	2.27442	1.26096e-06
GEM	2.44362	1.17382e-06	1.2615	0.000132581
PARP10	2.44302	3.18543e-09	2.09778	8.80168e-09
SMAGP	2.44179	1.28875e-09	2.66842	9.06988e-10
RAB3B	2.43802	1.02539e-09	1.56242	1.54875e-08
SPAG8	2.43688	2.46745e-07	1.6309	4.27957e-06
LOC100271836	2.43586	3.1929e-07	1.9359	1.77024e-06
CKMT1A	2.43535	9.37305e-08	2.37431	1.28774e-07
HENMT1	2.43299	2.92914e-10	2.54773	2.40737e-10
LOC100506082	2.43101	2.36356e-06	1.00781	0.0011055
KLF5	2.42946	6.31507e-08	2.18807	1.39829e-07
PPIC	2.42596	2.16719e-09	2.07572	6.06083e-09
MIR3682	2.42121	0.000122721	2.43681	0.000135045
FGFR2	2.42006	7.95695e-07	1.12811	0.000179502
GREB1	2.4139	1.28359e-09	1.85965	6.69709e-09
TINAGL1	2.41293	2.63695e-06	2.37714	3.58005e-06
MMP24	2.4114	1.48032e-08	1.94542	6.38268e-08
PXDC1	2.40165	5.42574e-06	1.75963	5.64096e-05
EFCC1	2.40005	1.76531e-08	2.3056	2.60196e-08
GPLD1	2.39311	2.19135e-06	2.10799	6.28497e-06
HOXA11-AS	2.39216	8.78343e-08	2.68781	5.01886e-08
VEGFB	2.3848	5.48821e-10	1.77828	3.16051e-09
MFGE8	2.38042	4.84588e-09	3.03789	1.46635e-09
EPHX4	2.37898	1.27632e-07	2.80246	5.40512e-08
RGS2	2.37834	1.18509e-07	3.18117	2.29663e-08
TAGLN	2.36818	3.4311e-06	1.26799	0.000299499
EBF4	2.36749	7.02084e-06	1.50741	0.000189726
FSIP1	2.36455	2.0755e-08	1.60809	2.63004e-07
SLC13A3	2.36232	3.44747e-08	2.10288	8.01095e-08
TSPAN4	2.3616	1.16032e-09	1.86239	5.12029e-09
APOA1	2.3614	0.000221692	1.34843	0.00766376
LAT	2.36105	1.86884e-06	2.50227	1.56348e-06
XKR9	2.35737	1.74759e-07	2.02815	5.65541e-07
CYP2D7P1	2.35568	1.54738e-05	2.25684	2.49238e-05
IKZF2	2.35436	2.68398e-07	1.43454	8.86226e-06
SLC27A3	2.34275	2.16982e-07	2.50245	1.68074e-07
ARHGEF26	2.34229	1.18767e-09	2.19119	2.13419e-09
TTC25	2.33878	4.16865e-07	2.02349	1.33493e-06
MIR3677	2.33727	7.28586e-05	2.55813	4.53414e-05
EFHC1	2.32824	3.23887e-08	1.6374	3.42717e-07
SSPO	2.32609	3.26933e-06	1.34981	0.000166037
TP53I11	2.32379	1.66836e-10	2.08962	3.64241e-10
DTX2P1-UPK3BP1-PMS2P11	2.3225	3.8718e-05	1.20355	0.00325946
ADH1C	2.32174	1.53754e-07	2.44527	1.31475e-07
FUOM	2.3172	5.79047e-10	2.4957	4.03774e-10
SLC52A3	2.31668	2.01379e-08	1.94864	6.69173e-08
GPX2	2.31571	0.000283836	3.22719	3.33358e-05
GPRC5B	2.31557	8.75243e-09	1.83107	4.00892e-08
ARRDC3-AS1	2.31046	7.28315e-08	1.49801	1.42884e-06
LRRC73	2.3045	4.59907e-06	1.25955	0.000347274
KCNMB3	2.30164	7.00338e-07	2.21809	1.11727e-06
CCNO	2.29471	1.73948e-06	2.32642	1.9595e-06
PSMD6-AS2	2.28401	4.19498e-05	1.91733	0.000163151
FBLN2	2.28317	1.28799e-08	1.83547	5.51972e-08
FAM167B	2.28153	1.41078e-05	1.53941	0.000251486
LOC100335030	2.26813	9.37973e-05	1.00982	0.0145029
SNORD116-29	2.2606	0.00132807	2.38345	0.00105074
SNORD107	2.26031	4.80325e-05	1.89602	0.000186621
SLC2A13	2.25914	2.43818e-06	1.13634	0.000325906
PABPC1L	2.25898	2.61697e-07	1.51276	4.5109e-06
IQCK	2.25586	3.8276e-08	1.50901	5.8194e-07
LINC00648	2.25414	3.29501e-07	1.21242	2.60559e-05
FBXO15	2.25403	1.97698e-07	2.12039	3.52494e-07
TRAF5	2.2521	2.13865e-07	2.04044	4.97163e-07
MT1X	2.25202	8.4558e-09	2.74239	3.24006e-09
INPP4B	2.24678	1.18767e-09	1.85798	4.02812e-09
KANK1	2.24009	7.4756e-09	1.17417	4.58102e-07
SNORA77	2.2387	0.00214373	2.58111	0.000977121
FP588	2.2324	3.42786e-06	1.15842	0.000368044
LOC282997	2.23142	1.98559e-07	0.799724	0.000244444
TP53INP2	2.22862	2.3737e-07	0.718997	0.00058625
KIAA1984-AS1	2.22419	1.54155e-08	2.05465	2.89463e-08
PITPNM3	2.22241	6.27812e-07	1.65771	5.50827e-06
CHRNA7	2.22179	1.41552e-05	2.76324	3.83284e-06
SLC36A1	2.21983	2.13304e-09	1.7036	1.18312e-08
LOC100505687	2.21915	7.28799e-07	1.86299	2.91198e-06
SNORD109A	2.21758	7.85397e-05	1.68552	0.00056925
SNORD109B	2.21758	7.85397e-05	1.68552	0.00056925
RAB27A	2.21367	9.2527e-10	0.658719	1.65951e-06
LOC100506023	2.21255	1.25659e-06	0.99302	0.000362692
FTX	2.20825	3.43309e-06	1.19727	0.000275311
TM4SF1	2.20805	8.31921e-10	0.905405	1.75709e-07
CCDC69	2.20798	1.67838e-08	1.34404	4.43892e-07
NFIB	2.20521	1.29879e-08	1.50038	1.5673e-07
LTN1	2.20497	5.3704e-09	1.54703	4.97125e-08
THBS4	2.20378	7.02329e-07	1.0385	0.000146382
FLJ45340	2.19247	1.30964e-06	1.54834	1.71217e-05
LOC730101	2.19217	1.45861e-08	2.01237	2.84461e-08
MIPEP	2.18982	4.15446e-10	2.20783	4.03774e-10
LOC283922	2.18963	3.59301e-06	1.92538	1.04562e-05
BCAP29	2.18674	4.41343e-09	0.860596	1.66307e-06
FBLIM1	2.18536	6.03964e-09	2.11266	8.4628e-09
TMEM44	2.18204	3.77798e-07	1.51213	5.28524e-06
PAQR6	2.18112	5.82881e-08	2.60694	2.26201e-08
AQP1	2.18049	7.29401e-05	1.6703	0.000505137
BAG2	2.17918	1.06902e-09	2.10847	1.55202e-09
TCERG1L	2.17597	1.01504e-05	1.90113	3.13806e-05
SNORD116-1	2.17352	0.000151292	1.04721	0.0138253
CD302	2.17058	1.13588e-06	1.87185	3.79146e-06
ARHGEF26-AS1	2.17049	1.94495e-07	0.990593	4.58914e-05
SERPINE2	2.16773	5.90633e-07	1.85515	2.07147e-06
B3GALT4	2.16586	6.46759e-08	1.50665	7.90012e-07
PREX2	2.16443	6.95921e-07	0.657573	0.00242771
PRTG	2.16203	5.19376e-07	1.54087	6.13116e-06
LY75-CD302	2.16156	3.23535e-06	1.85904	1.09312e-05
PPP1R3F	2.1595	2.01379e-08	2.08573	2.88054e-08
SNED1	2.15481	3.0047e-07	1.98951	6.24271e-07
LRRC69	2.15383	0.000135473	1.57384	0.00120629
CHST11	2.15328	3.90502e-07	1.89538	1.11438e-06
ADCY1	2.15262	6.45531e-08	1.69744	3.39451e-07
SCAND2P	2.1524	3.49172e-07	1.97536	7.60723e-07
SDR9C7	2.15096	1.00158e-06	1.34656	2.99544e-05
DAPK1	2.15033	8.90983e-08	1.00716	1.59784e-05
MIR661	2.14933	0.00291812	2.67042	0.000845222
NUCB2	2.1435	1.16032e-09	1.36224	1.84334e-08
TTC28	2.14221	7.38932e-07	1.17308	5.55064e-05
LRRC48	2.14066	1.01676e-06	1.37893	2.49229e-05
PRUNE2	2.13896	1.20824e-09	2.23407	1.15341e-09
MIR631	2.13877	0.00223554	2.53315	0.000860689
CAPN3	2.1365	2.01775e-06	0.906393	0.000824668
ACER3	2.13637	1.92995e-09	1.58337	1.22671e-08
SNORD116-3	2.13615	0.000809622	1.88992	0.0019271
SNORD116-9	2.13615	0.000809622	1.88992	0.0019271
CNKSR2	2.13341	8.19443e-09	2.82842	2.01191e-09
CRYGS	2.13105	0.000387394	2.14657	0.000415957
TMEM37	2.13063	1.65411e-05	2.60917	4.92593e-06
LOC100527964	2.12788	2.62637e-07	1.75376	1.14178e-06
GAREML	2.1259	6.07411e-08	1.99726	1.03162e-07
CASC1	2.12545	4.75617e-06	0.922051	0.00156704
CT49	2.12483	1.57654e-06	1.44176	2.73683e-05
LOC731223	2.11258	0.00107754	2.18829	0.000956261
INE1	2.11079	7.64248e-06	2.02679	1.22494e-05
ZBTB16	2.10915	9.83003e-09	1.79444	2.92163e-08
ADCY7	2.10602	9.65727e-07	1.74238	4.25434e-06
CAMK2N2	2.10445	7.87277e-08	1.06213	8.42435e-06
ASB11	2.10309	3.06137e-06	0.936387	0.000893744
SLC9A5	2.10219	2.63966e-05	2.30065	1.66606e-05
CD27-AS1	2.10119	4.7888e-09	2.18133	4.38364e-09
LYG1	2.10043	0.000174421	2.35627	9.1432e-05
IL1RAPL1	2.09606	8.26045e-08	1.53559	7.39556e-07
LOC387723	2.09575	7.91107e-07	2.29732	5.45782e-07
SYNGAP1	2.0954	2.06834e-06	1.55052	1.97193e-05
DERL3	2.09394	2.77841e-07	0.833142	0.00017282
CDYL2	2.09333	1.18463e-09	1.64059	5.39143e-09
C4orf19	2.09257	6.96821e-08	2.0656	8.75401e-08
SNORD116-22	2.08905	8.85219e-06	1.43326	0.000144184
WDPCP	2.08865	3.03901e-08	2.09753	3.39381e-08
AMH	2.08835	2.19135e-06	2.95976	2.64155e-07
DLX2	2.08652	9.91617e-06	1.4231	0.000167409
SDHAP2	2.08585	1.97122e-06	1.89354	4.61537e-06
CATSPER3	2.08499	5.25079e-06	1.54215	5.09859e-05
TERT	2.08445	5.19788e-07	3.0582	5.51972e-08
ANTXR1	2.08083	1.48874e-07	2.03226	2.04069e-07
PMEPA1	2.0803	1.84223e-09	1.954	2.95214e-09
RASSF4	2.0796	2.47499e-08	1.66692	1.09422e-07
EFCAB12	2.0791	1.98783e-07	1.73959	7.80848e-07
LOC220729	2.07073	4.46279e-08	1.98128	6.77869e-08
HEY1	2.06895	5.79869e-07	1.91114	1.21934e-06
DNAJC22	2.06894	1.93335e-09	2.15506	1.77962e-09
SLC41A1	2.06868	5.67758e-10	1.75741	1.64058e-09
ABCC1	2.06845	1.53217e-08	1.61798	7.89964e-08
ZNF532	2.06227	1.01135e-09	1.75899	2.7428e-09
KLB	2.0622	1.91691e-06	1.11544	0.000158065
SMG1	2.06203	4.75132e-08	1.70265	1.80335e-07
C22orf43	2.062	7.81081e-05	1.88168	0.000168707
CLUHP3	2.05483	3.56243e-08	1.33297	6.58454e-07
HHIPL2	2.05315	1.23624e-05	0.880204	0.00383477
CAPS2	2.04925	1.0356e-06	1.19899	4.96571e-05
DPP4	2.04876	9.53165e-11	2.22175	5.20511e-11
KANSL1L	2.04817	2.35321e-09	1.9715	3.49441e-09
FGFR1	2.04552	1.16526e-07	1.11483	7.54837e-06
CNTF	2.04532	0.00011776	2.62595	2.41776e-05
MALAT1	2.04052	7.93953e-07	1.47803	8.65396e-06
SH3BP5-AS1	2.0404	1.20509e-06	1.57515	8.51689e-06
RIC3	2.04023	1.3006e-06	1.68949	5.68029e-06
LINC00515	2.04013	0.000369084	1.31269	0.00603454
TMEM216	2.04007	1.31364e-07	2.00403	1.70271e-07
PLXNA2	2.03826	2.78611e-06	0.820815	0.00153455
L3MBTL1	2.03673	2.04145e-06	1.71093	8.12949e-06
ITGB1BP2	2.03463	5.12333e-06	2.4334	1.86479e-06
SIDT2	2.03283	1.99633e-09	0.929049	2.37213e-07
IKBKE	2.03257	3.93554e-08	0.697996	5.43663e-05
UBAP1L	2.03039	2.72228e-05	2.08812	2.64548e-05
ATN1	2.02997	7.19418e-06	1.14481	0.000437492
HNRNPU-AS1	2.02637	1.45401e-06	2.34589	6.94185e-07
SEC11C	2.02519	1.14107e-10	1.72843	3.31041e-10
LOC100507118	2.02433	3.75399e-05	2.31531	1.74014e-05
MIR4263	2.02325	0.000279443	0.841716	0.0398225
SDHAP1	2.02087	3.60402e-07	1.91877	6.24271e-07
EFNA5	2.01728	5.41879e-09	1.92749	8.16439e-09
GPRASP1	2.01658	7.51412e-06	1.02807	0.000875218
CREBBP	2.01628	1.40261e-07	1.60414	7.50966e-07
SNORD116-11	2.01562	0.0150029	1.98039	0.0173999
PNPLA7	2.01438	3.6719e-07	1.34051	6.73144e-06
KIF13B	2.01393	4.73782e-09	1.37634	5.12561e-08
MIRLET7BHG	2.01248	3.10164e-07	2.17163	2.26374e-07
NAT1	2.01194	3.96078e-09	1.21089	8.92492e-08
SAPCD1	2.01106	3.90558e-06	2.00501	4.82449e-06
PDXDC2P	2.0095	1.59679e-06	1.64203	7.68264e-06
RELL2	2.00786	3.11795e-09	1.74016	8.14044e-09
C16orf93	2.00731	2.57568e-07	1.40715	3.28102e-06
PPYR1	2.00612	4.23522e-05	1.15285	0.00190381
PFKFB4	2.00575	2.76677e-08	1.32201	4.5132e-07
CBL	2.00272	2.75749e-08	1.49685	1.91862e-07
ZNF365	2.00258	4.72287e-08	2.0124	5.35228e-08
TTC21A	2.00076	6.12669e-06	1.783	1.63585e-05
RPSAP9	1.99996	8.76038e-05	1.77427	0.000228843
S100P	1.99901	3.13972e-08	1.25867	7.03547e-07
TAS2R20	1.9985	1.39269e-05	1.01351	0.00156119
DDR2	1.99814	1.68847e-06	1.77243	4.64331e-06
NPFF	1.99765	0.000393663	1.67941	0.00133823
MOGAT2	1.99561	0.00029653	0.844139	0.0385977
MYBL1	1.99479	1.43373e-07	1.54828	9.06129e-07
SNAI2	1.99473	1.80246e-06	0.9127	0.000455441
DOK3	1.99393	3.6898e-06	2.79512	4.78503e-07
PTPRN2	1.99105	1.24052e-06	2.21364	7.67075e-07
PPP1R1B	1.99007	1.41632e-06	2.94962	1.32512e-07
AMIGO1	1.98963	2.27327e-08	1.66259	7.83772e-08
DPRXP4	1.98263	0.000374237	2.01939	0.000371867
OR2B6	1.98155	7.22511e-05	1.83814	0.00013999
VPS9D1	1.97877	2.32447e-07	1.2556	5.72909e-06
LOC90834	1.97481	8.24086e-05	1.87778	0.000135005
MT2A	1.97343	1.13172e-08	2.65263	2.47293e-09
AMACR	1.9734	1.14466e-09	1.0153	6.35086e-08
RANBP2	1.9716	5.79047e-10	1.48227	3.29544e-09
FKBP5	1.97078	2.76153e-09	1.37125	2.54037e-08
NEDD4L	1.96996	2.31789e-08	1.36039	2.67309e-07
ZNF300P1	1.96871	1.00397e-07	1.81773	1.92642e-07
ACRC	1.96639	3.67925e-06	1.95594	4.61051e-06
ZNF519	1.96635	1.84931e-05	1.63452	7.94138e-05
SLC7A5P2	1.96632	2.71773e-06	1.87702	4.533e-06
ERAP2	1.96562	4.51196e-06	1.38493	6.12189e-05
C1QTNF3-AMACR	1.96376	1.41402e-09	0.978256	9.82353e-08
MIR106B	1.96239	0.000806944	1.97073	0.000876451
PLEKHG2	1.96177	6.29907e-07	1.55658	3.65503e-06
MLL3	1.95952	1.62251e-07	1.25858	3.62672e-06
IFITM1	1.95809	2.01379e-08	2.8582	2.66976e-09
LOC400927	1.95029	2.71014e-06	1.471	2.27614e-05
ASPHD1	1.95027	8.09489e-09	1.96926	8.92677e-09
WDR52	1.9429	7.32793e-07	1.28237	1.50227e-05
RHOU	1.94214	3.49669e-09	1.97057	3.66578e-09
INPP5J	1.93998	3.79365e-07	2.24703	1.74184e-07
LINC00641	1.93746	4.3702e-06	1.28089	9.17947e-05
KLK2	1.9367	1.04112e-10	2.15929	4.90686e-11
PIK3AP1	1.93535	3.77718e-10	1.19824	5.95047e-09
HSD17B6	1.93508	1.13576e-07	2.46659	2.95582e-08
LOC100505648	1.93508	9.5246e-08	1.06078	5.84065e-06
LOC728323	1.93453	1.52668e-08	1.85439	2.27343e-08
VPS13A	1.93368	1.95821e-08	2.74641	3.06172e-09
LOC100130417	1.9323	4.68517e-08	1.39329	4.42101e-07
PRSS36	1.93166	3.87076e-06	1.79765	7.62991e-06
PYGO1	1.92764	2.83634e-09	1.44278	1.74831e-08
FAM122C	1.92547	1.84098e-06	1.203	5.6849e-05
MFSD7	1.9238	4.8859e-07	2.62437	8.10364e-08
B4GALT6	1.92285	2.21844e-07	2.17971	1.19158e-07
OXTR	1.92184	3.84948e-06	1.52963	2.22781e-05
CLCN6	1.92176	2.91368e-07	1.86106	4.40897e-07
NEIL1	1.92109	2.14065e-07	1.0595	1.37179e-05
FAM8A1	1.92024	8.40173e-09	1.5102	3.94658e-08
HERC2P4	1.91872	6.01322e-05	1.27869	0.00103777
VPS13B	1.91761	1.71187e-07	1.23094	3.83562e-06
SMYD2	1.91707	1.03739e-08	2.4238	3.24006e-09
DMXL2	1.91648	9.87977e-09	1.07656	4.06883e-07
BAZ2B	1.91403	6.79533e-08	1.12831	2.49149e-06
FAM166B	1.9094	5.62041e-05	2.41693	1.28062e-05
MAPK11	1.90926	4.2829e-08	1.37055	4.1214e-07
PRR7-AS1	1.90803	0.000540158	2.24819	0.000204226
CLHC1	1.90367	5.65458e-06	1.10855	0.000278455
CCP110	1.90341	2.08876e-09	1.47804	1.0222e-08
FMNL3	1.90309	2.24608e-06	1.38504	2.41579e-05
LOC100506844	1.90303	1.57338e-07	1.74319	3.31849e-07
NXT2	1.89873	1.33213e-07	1.26977	2.21505e-06
TRIM66	1.89705	4.02285e-06	1.40593	3.83042e-05
ANKAR	1.89644	2.75804e-06	0.924082	0.000454199
RPL32P3	1.89627	3.46181e-07	1.77215	6.69779e-07
MIR3609	1.896	0.000317251	1.52461	0.00144042
RUSC1-AS1	1.895	5.26748e-06	0.912038	0.000904569
MAK	1.89253	4.35392e-08	1.22646	8.23438e-07
ELAVL2	1.89213	3.39514e-07	2.39983	8.86613e-08
ANKRD36	1.8907	4.28613e-07	1.32014	5.75552e-06
NINL	1.89029	6.03198e-08	1.65402	1.5913e-07
SNORD116-16	1.89007	4.14818e-05	1.50959	0.000226113
KIAA0754	1.88977	5.44885e-08	1.60264	1.74029e-07
C11orf94	1.88965	4.88196e-05	1.53002	0.000240527
TDH	1.88817	1.20183e-05	1.81898	1.87003e-05
GPR75	1.88566	1.1261e-05	1.71393	2.63059e-05
LRP5L	1.88224	1.25168e-06	2.01247	9.97966e-07
PNMA1	1.87998	7.59463e-10	1.20093	1.16683e-08
TCF7L2	1.87998	9.81541e-06	1.30928	0.000143918
GDF11	1.87765	1.0413e-09	1.20285	1.57164e-08
MIR4758	1.87606	6.40465e-06	1.1572	0.000215083
CRAMP1L	1.87489	8.4558e-09	1.62015	2.27284e-08
CCDC14	1.87136	2.02444e-08	1.73625	3.70879e-08
KLK15	1.87093	3.476e-08	1.95436	3.04421e-08
NS3BP	1.87008	1.72922e-07	1.61873	5.39134e-07
MIR324	1.86993	0.0322251	2.35132	0.0117946
MIR4701	1.8688	6.10189e-06	1.74304	1.18823e-05
PRR4	1.86657	7.96944e-05	1.0996	0.00280997
GCHFR	1.86642	1.11751e-09	1.32659	9.03881e-09
NCOA6	1.86435	6.49977e-07	1.28825	9.68011e-06
TMEM88	1.86349	7.68385e-06	1.3592	8.29656e-05
PACSIN1	1.86192	5.41163e-09	1.47554	2.35188e-08
ZNF204P	1.85924	1.93695e-06	1.02055	0.000144701
TMCC3	1.85911	1.645e-06	0.9001	0.000286497
LOC81691	1.85725	1.28012e-09	1.34511	9.64635e-09
COG5	1.85357	1.6465e-08	1.03521	7.69834e-07
SLC7A5P1	1.85312	0.000380647	2.6764	3.51807e-05
LAMA5	1.85107	1.22217e-07	1.43897	7.51367e-07
ADSSL1	1.84971	4.36356e-09	1.88369	4.38364e-09
TBX6	1.84779	0.00058344	1.85962	0.000624608
ZSCAN23	1.84708	4.21352e-06	1.92782	3.83262e-06
TAPBPL	1.84343	1.17299e-08	1.6893	2.25159e-08
UGT1A1	1.84082	4.70898e-07	1.07962	2.12475e-05
SLC23A1	1.83881	3.45998e-05	1.51444	0.000154338
CHRNA10	1.83654	3.53368e-06	2.17699	1.38183e-06
LCN12	1.83601	8.83132e-07	2.26234	2.74643e-07
LMLN	1.83508	2.11491e-07	1.11846	6.82393e-06
MAN1C1	1.83476	7.42346e-07	0.892529	0.000125636
GLRX	1.83244	2.66816e-07	1.76484	4.14732e-07
ARHGAP11B	1.83095	1.80246e-06	1.95234	1.45153e-06
BRWD3	1.82764	1.32499e-06	1.33563	1.36633e-05
PRH1	1.8271	0.000145697	1.49234	0.000634882
DYNLRB2	1.82444	4.36526e-05	0.681347	0.019962
SRRM2	1.82438	3.34984e-06	1.23291	6.03218e-05
DYNC2H1	1.82333	1.17893e-07	1.09491	3.95993e-06
ANKDD1A	1.82285	2.51746e-05	1.07859	0.00100658
ZSWIM8-AS1	1.82183	4.01013e-06	2.11566	1.78669e-06
SPATA25	1.82161	2.88709e-05	2.29635	6.88955e-06
ZRANB2-AS2	1.82102	4.87018e-05	0.634253	0.0292696
IFT140	1.8209	4.48602e-08	1.56427	1.32637e-07
SNORD72	1.81978	0.000497403	1.75984	0.000689111
FZD4	1.81933	2.13304e-09	1.81092	2.54656e-09
CD24	1.81866	8.27167e-09	1.28735	7.42912e-08
BMS1P4	1.81689	4.55516e-07	1.68318	9.4115e-07
ACSL3	1.8165	1.0413e-09	1.43095	4.43548e-09
PFKFB2	1.81646	2.34692e-09	1.47111	9.25036e-09
VAMP1	1.81604	3.77604e-07	1.47452	1.83346e-06
ARL4A	1.81479	3.91244e-07	2.11569	1.72846e-07
SETBP1	1.81173	2.02106e-07	1.37437	1.50405e-06
TVP23C	1.81168	1.79214e-05	0.775008	0.00521812
NPPA-AS1	1.80809	6.45944e-07	1.66492	1.38857e-06
LOC100506060	1.80765	8.11059e-05	1.63255	0.000187763
GDPD3	1.80514	3.21238e-06	1.81306	3.79947e-06
PPIL6	1.80479	2.99973e-06	0.600302	0.00502175
FERMT3	1.80398	0.000140878	2.36066	2.54297e-05
FGD1	1.80372	3.67722e-06	1.77596	4.94455e-06
SNX33	1.80371	4.36356e-09	1.32822	2.91383e-08
ZFHX4	1.80358	7.12999e-06	1.07227	0.000305861
LOC100272228	1.80345	2.87534e-05	0.996463	0.00172769
SLC39A8	1.80274	1.06124e-09	2.3171	2.75137e-10
CORO1A	1.79831	5.19755e-06	2.2567	1.37796e-06
ALPK3	1.79773	4.78653e-07	0.968726	3.89172e-05
STAG3L3	1.79623	7.227e-05	1.27912	0.000803986
NOS1AP	1.79512	1.60371e-05	1.26324	0.000214357
SCARF2	1.79436	1.18516e-08	1.84078	1.2368e-08
ANK3	1.79403	1.88779e-08	0.980708	1.02404e-06
CERS1	1.79393	1.78923e-07	0.633449	0.000241309
C2orf82	1.79256	0.000169821	1.36227	0.00116355
LOC100131434	1.79235	2.87103e-06	1.10821	9.54053e-05
KLHL17	1.79189	4.41343e-09	2.21704	1.57875e-09
MDH1B	1.78768	1.28677e-07	1.23612	1.70189e-06
HOXC4	1.78754	3.47327e-07	0.9057	4.19161e-05
SRCAP	1.78634	8.77335e-07	1.4011	5.54461e-06
WIPI1	1.78499	3.35393e-08	0.866039	4.17675e-06
SZT2	1.78215	4.36599e-07	1.63599	9.55457e-07
LIFR	1.7821	1.08668e-08	1.18982	1.4496e-07
CBLL1	1.78127	5.34888e-08	1.17648	9.04388e-07
TNFSF4	1.78123	2.19861e-07	1.20799	3.47924e-06
KCNK5	1.77859	8.19662e-09	1.44373	3.21951e-08
REPS2	1.77734	7.79037e-08	0.848401	1.21126e-05
EMID1	1.77631	4.06328e-05	0.845249	0.00549846
COL4A5	1.77173	1.53057e-08	0.873729	1.59406e-06
MC1R	1.77093	1.03312e-07	2.17966	3.33069e-08
C16orf86	1.77002	0.000149021	1.57485	0.000372511
CATSPERG	1.76947	2.94574e-06	0.760535	0.00107637
C1R	1.76811	2.04408e-08	1.32557	1.39104e-07
DZANK1	1.7679	3.26719e-06	0.977663	0.000229905
ADAM23	1.76753	4.51121e-06	0.926983	0.000448293
RNF207	1.76707	9.12083e-07	1.54279	2.80742e-06
KIAA1257	1.76687	6.47095e-08	1.69669	9.58971e-08
ANKRD36B	1.76494	1.71144e-06	1.31013	1.59173e-05
SNORA15	1.76387	0.00126786	2.17903	0.000359406
HSF2BP	1.76333	1.83611e-06	2.02505	9.08246e-07
BEND7	1.76317	1.42385e-07	2.02953	7.00555e-08
QRICH2	1.7617	6.13522e-07	2.09211	2.43484e-07
SNORA2B	1.75972	6.18971e-06	1.71972	8.79784e-06
TNFRSF6B	1.75848	0.00016034	1.82464	0.000142985
DLG2	1.75833	1.48831e-06	2.3072	3.02113e-07
LPAL2	1.75791	3.77258e-05	1.91415	2.45715e-05
LOC100616530	1.75628	0.000371049	1.42562	0.00156676
UTRN	1.75427	2.01503e-08	1.19207	2.56275e-07
KREMEN2	1.75417	4.26686e-07	2.2423	1.06319e-07
TRIP6	1.75272	2.00271e-05	1.56629	5.19649e-05
MLL2	1.75232	5.15416e-06	1.28819	5.213e-05
IL18BP	1.75174	4.06974e-06	1.96178	2.32394e-06
FAM161B	1.75087	4.15819e-08	0.792667	8.59719e-06
ICK	1.7507	1.11625e-08	1.42311	4.46609e-08
FLJ35024	1.75025	0.000412196	1.025	0.0108763
MAMDC4	1.74545	1.64172e-07	2.30234	3.49598e-08
GATAD2B	1.74453	7.58522e-07	0.992538	4.37956e-05
AACSP1	1.73904	3.58453e-07	1.30828	2.88314e-06
GLYATL2	1.73667	6.46721e-09	0.666647	3.01489e-06
PDLIM7	1.73439	5.99766e-08	1.17698	8.48409e-07
TMEM170B	1.73199	2.49394e-06	1.66391	3.99521e-06
LOC253039	1.73179	3.44747e-08	1.34199	1.90466e-07
AMDHD2	1.72999	7.59463e-10	1.44129	2.49092e-09
DDIT3	1.72994	7.0449e-08	0.800045	1.33934e-05
SDHAP3	1.72542	1.20445e-06	1.11335	2.9321e-05
LOC731275	1.72486	2.8911e-06	1.26695	2.92708e-05
NPTX2	1.72233	1.27425e-06	1.60072	2.57518e-06
MSMB	1.71955	3.50193e-07	1.4709	1.20308e-06
RIBC1	1.71872	2.202e-07	0.72765	8.87393e-05
MYO15B	1.71776	4.64418e-07	1.37598	2.50873e-06
RFX7	1.71718	2.94753e-06	0.823121	0.000534259
IQCD	1.71687	4.40416e-06	0.872554	0.000535603
TCF12	1.71659	7.13188e-10	1.61524	1.18978e-09
EP400NL	1.71644	2.2733e-05	1.38774	0.000116614
TSNAXIP1	1.71622	1.16309e-05	1.12443	0.000254717
ONECUT2	1.71536	8.02489e-07	1.46077	2.92626e-06
AP1S2	1.71353	1.92025e-06	1.34521	1.21599e-05
ULK4	1.71317	5.72538e-06	0.76053	0.00160605
EBLN2	1.71305	4.01268e-06	1.36982	2.2518e-05
CCDC84	1.71282	1.0941e-08	1.59724	1.96958e-08
KIAA0556	1.71273	7.53617e-09	1.3308	3.7848e-08
STAC3	1.71195	5.88321e-05	1.5732	0.000122337
ANKHD1	1.71118	4.1324e-08	1.19741	4.68368e-07
CHD9	1.71072	4.6105e-08	1.19704	5.32835e-07
MYEF2	1.71058	1.84558e-08	1.14691	2.53347e-07
S1PR3	1.71032	6.61119e-10	1.39398	2.47293e-09
SLC18B1	1.70941	1.48613e-07	1.56477	3.10499e-07
CGN	1.70862	1.36855e-08	0.876791	1.08786e-06
PTPDC1	1.70839	9.63398e-09	1.31497	5.29717e-08
MSH3	1.70745	1.69721e-08	1.37125	7.49419e-08
BRCA2	1.70576	9.81432e-08	1.6255	1.54903e-07
IGF2BP3	1.70492	2.58697e-08	1.6628	3.41869e-08
SALL2	1.70441	6.20044e-07	1.46645	2.09781e-06
DNMT3A	1.70279	2.86195e-08	1.52858	6.45589e-08
MIRLET7A1	1.70129	0.00283812	2.08309	0.000900548
KAT2B	1.70092	2.24257e-08	0.847269	2.24816e-06
CHD6	1.70083	2.05989e-08	1.15903	2.57902e-07
PAQR5	1.69988	1.64264e-05	2.50537	1.42397e-06
SP6	1.69948	4.38237e-06	1.30409	3.28245e-05
GLIS2	1.69861	6.29975e-06	0.607974	0.00611006
MIR555	1.69753	0.000221509	1.05944	0.00471563
ZFHX3	1.69705	2.2354e-06	0.965608	0.000131357
ARNTL	1.69532	7.02726e-08	1.28432	4.95081e-07
ZNF697	1.69517	9.55939e-09	1.663	1.28178e-08
MAPK15	1.69326	9.71927e-07	1.89817	5.74256e-07
KLHL35	1.69267	3.97737e-08	1.99586	1.7559e-08
ADAMTS7	1.69136	3.60322e-06	1.51418	9.31937e-06
ABHD2	1.68961	3.70187e-09	1.00853	8.71883e-08
LOC100288069	1.68934	3.33486e-05	1.35593	0.000177178
LOC100288748	1.68881	1.02556e-05	1.1108	0.000220948
C20orf112	1.68808	4.12849e-07	0.988539	1.85286e-05
SGK494	1.68664	2.50696e-06	1.52459	6.05214e-06
TSPYL2	1.68651	6.11301e-08	0.6749	3.09796e-05
SNX29P2	1.684	7.00158e-05	1.54203	0.000148032
LINC00852	1.68349	1.47521e-05	1.06068	0.00041413
IRX4	1.68073	4.37704e-09	1.9709	2.09837e-09
SMAD6	1.68053	1.35335e-08	1.90054	7.91168e-09
GRID2IP	1.68018	1.15783e-05	1.0664	0.000313955
LINC00649	1.67967	8.47193e-06	0.610476	0.00711034
MAP3K12	1.67921	4.89222e-08	1.22971	4.17601e-07
KIAA1161	1.6792	1.2702e-07	1.48142	3.34371e-07
MFSD2A	1.67598	1.45449e-08	2.03344	5.45501e-09
SNORD45C	1.67153	0.000417194	1.96086	0.000161645
RHOBTB3	1.67066	1.27367e-08	2.07351	4.17803e-09
CLCN2	1.66909	4.43535e-09	2.03577	1.72231e-09
CXorf23	1.66771	5.04204e-06	0.947125	0.0002947
PHC3	1.66666	6.09308e-07	0.893179	5.22179e-05
EML1	1.66409	3.18543e-09	1.44498	8.28218e-09
UGT1A4	1.66381	5.78961e-07	0.789101	0.000114241
UGT1A8	1.66374	5.21589e-07	0.789058	0.000102764
UBR4	1.6606	1.37253e-07	1.29755	8.20489e-07
TBC1D8	1.6604	9.33241e-09	0.747482	1.62967e-06
POLN	1.66028	9.61882e-07	1.18688	1.14313e-05
BEX4	1.65987	3.11531e-08	0.679592	1.23116e-05
LOC652276	1.65983	2.09444e-05	1.42332	7.23132e-05
FERMT2	1.65884	1.00936e-08	0.631267	5.50722e-06
CTIF	1.65805	6.20891e-08	1.21114	5.49821e-07
ACACA	1.65738	3.08435e-08	1.27669	1.76752e-07
CAPRIN2	1.6561	1.01236e-08	1.85749	5.94163e-09
UGT1A5	1.65583	5.09066e-07	0.781136	0.00010363
UGT1A7	1.65453	5.41368e-07	0.801085	9.28319e-05
UGT1A9	1.65439	5.53222e-07	0.789097	0.000104831
UGT1A10	1.65436	8.04092e-07	0.794046	0.000149059
MIR3942	1.65327	0.00168797	1.38817	0.00511898
LOC100288637	1.65203	3.11524e-06	1.62903	4.16221e-06
OSMR	1.6503	2.64473e-07	0.898642	1.88131e-05
MIR922	1.64919	5.40804e-05	1.16428	0.000649529
UGT1A6	1.64912	5.69378e-07	0.742748	0.00015996
RCBTB2	1.64764	4.88892e-06	0.816249	0.000696997
RAP1GAP	1.64753	2.08942e-07	1.17377	2.36635e-06
C7orf53	1.64695	3.2978e-05	1.94073	1.24602e-05
SOS1	1.64668	1.51742e-06	0.856862	0.000163072
SNORD12C	1.64566	5.45447e-06	1.3371	2.76418e-05
LOC648987	1.64482	5.24828e-08	1.23048	3.87951e-07
ZMIZ2	1.6435	1.44503e-08	1.05384	2.62069e-07
FAM105A	1.64231	6.7097e-08	1.28917	3.6715e-07
ZDHHC21	1.63855	8.10405e-07	1.22505	7.10671e-06
COL4A2	1.63831	5.90243e-06	1.53706	1.10253e-05
C1RL	1.63739	9.62066e-09	1.32658	3.8384e-08
JAK1	1.63706	1.52249e-06	1.09056	3.00034e-05
GRB10	1.63499	3.04286e-08	1.9194	1.41498e-08
FAM120C	1.63486	1.75419e-08	1.16194	1.65603e-07
DOK4	1.63424	7.01301e-07	1.22458	5.98588e-06
ARHGAP4	1.63374	1.06812e-05	0.952224	0.000509804
C9orf3	1.63349	2.15046e-07	1.29327	1.20729e-06
ZNF502	1.63347	2.62344e-06	1.18007	2.98455e-05
CCDC87	1.63166	3.22386e-07	1.07642	6.20077e-06
TPD52	1.63142	1.28734e-07	1.09456	2.08905e-06
NKX3-1	1.63126	6.09014e-10	1.3002	2.54656e-09
PFN2	1.62887	8.7912e-09	1.22704	5.49482e-08
MLL	1.62878	6.51597e-07	1.07537	1.32249e-05
RNPC3	1.62835	3.11928e-07	1.64256	3.56258e-07
PEX11A	1.62833	2.50613e-08	0.813015	2.48445e-06
CCT6P1	1.62819	2.31137e-06	1.8079	1.41429e-06
CYB5R2	1.62818	9.89202e-07	0.919683	6.03218e-05
HSD17B11	1.62726	5.3704e-09	1.39271	1.57092e-08
SNORD12	1.62655	5.04533e-06	1.64953	5.54729e-06
KLHL24	1.62631	2.07892e-08	0.823066	1.88684e-06
ACBD7	1.62623	1.03452e-07	1.95069	3.90267e-08
SLC25A35	1.62405	1.87242e-05	1.69801	1.63652e-05
MRPL42P5	1.62357	4.53695e-06	0.750777	0.00101253
NMB	1.62221	1.93899e-06	0.700287	0.00070793
GOLGA8A	1.61982	1.02156e-06	1.1437	1.32682e-05
LOC728613	1.61503	2.54524e-06	1.22428	2.06426e-05
ACSM3	1.61412	5.48821e-10	1.1149	4.73922e-09
NAV1	1.61401	4.89054e-06	1.36047	1.91179e-05
COL9A3	1.6136	2.72846e-07	1.65495	2.76533e-07
TSKU	1.61274	1.18463e-09	1.09444	1.32134e-08
JAKMIP3	1.61264	9.65727e-07	1.59683	1.2836e-06
CECR7	1.61226	1.45406e-05	1.53041	2.49905e-05
MAGIX	1.61199	5.00304e-07	1.54641	8.22122e-07
SNORD116-24	1.61159	7.15674e-06	1.57915	1.00113e-05
MIR141	1.61064	0.0034938	2.06668	0.000838702
CLEC2D	1.60987	5.74891e-05	0.637142	0.0182481
ARID1A	1.60892	2.39686e-06	1.11245	3.66856e-05
CROT	1.6071	1.03936e-09	1.14026	8.41554e-09
DDX12P	1.60705	1.28925e-06	2.02472	3.44206e-07
KLK4	1.60536	1.8634e-08	1.40838	4.81832e-08
AGL	1.6048	1.26825e-08	1.56652	1.7446e-08
ATP2B4	1.60391	1.05018e-07	1.23728	6.78251e-07
PLXNB3	1.60287	9.51095e-08	0.859102	6.80974e-06
XRRA1	1.6009	7.39615e-08	0.8382	6.0984e-06
NBPF1	1.60082	1.56704e-07	1.661	1.45694e-07
LOC100133315	1.60003	6.12974e-05	1.29548	0.000298436
EEF2K	1.59852	2.87612e-08	1.41278	7.073e-08
DKFZP586I1420	1.59716	4.57373e-06	0.784801	0.000689646
NUDT4	1.59676	1.09169e-06	0.706682	0.000347185
MSH5-SAPCD1	1.59639	4.24166e-06	1.58387	5.41537e-06
SATB2	1.59619	4.38703e-06	0.815833	0.000514873
LINC00176	1.59615	2.73368e-05	1.81139	1.34115e-05
GALK2	1.59263	7.87399e-09	1.3798	2.09384e-08
PCGF5	1.59225	4.16646e-07	1.68782	3.46576e-07
MIR4784	1.59208	0.0431525	2.29749	0.00839923
SPTY2D1-AS1	1.59162	2.06881e-05	0.98227	0.000642277
AKAP6	1.59151	1.4615e-06	1.65458	1.40339e-06
ROCK1P1	1.59117	0.000214089	1.29164	0.000948415
DHX58	1.59102	7.01117e-07	1.35914	2.49149e-06
ELK4	1.58891	5.07645e-07	0.916806	2.57009e-05
IGF1R	1.58881	3.82593e-08	2.25686	5.46519e-09
IFI6	1.58867	4.34564e-07	1.12626	5.28855e-06
SNORD67	1.58798	0.00892779	1.30185	0.0250209
LIMS1	1.5874	3.18417e-07	1.36092	1.07294e-06
NUDT4P1	1.58577	1.16784e-06	0.699349	0.000378616
ZNF785	1.5855	2.11491e-07	1.63535	2.05188e-07
BRICD5	1.58524	4.57608e-07	2.06398	1.02044e-07
GSDMB	1.58404	0.000128834	1.49322	0.000220157
GOLGA8B	1.58299	2.05453e-06	1.10069	3.01952e-05
LFNG	1.58006	6.07411e-08	2.32428	7.15453e-09
NME4	1.58005	0.000215419	1.44752	0.000437454
PGBD5	1.57843	1.83695e-05	1.24558	0.000112213
TNKS2	1.57785	1.34754e-08	1.4138	2.97777e-08
FCHO2	1.57705	1.22148e-07	0.750846	2.01798e-05
ANKRD18A	1.57397	8.95745e-05	0.623311	0.0244242
SNORD63	1.57329	0.0114838	1.89592	0.00454266
NICN1	1.573	7.28315e-08	1.21255	4.58102e-07
GOLGB1	1.57244	3.867e-09	0.944803	8.78377e-08
PIK3CA	1.57153	4.88414e-08	1.38004	1.2801e-07
LOC389765	1.57106	5.8434e-07	0.783228	8.2712e-05
ZFC3H1	1.57063	2.47395e-07	1.27081	1.21164e-06
PRKAB2	1.5698	3.49669e-09	0.998989	5.59498e-08
GLCCI1	1.56952	2.13865e-07	1.25029	1.15736e-06
LOC644961	1.56839	3.64463e-05	1.45558	7.20366e-05
MIR4691	1.56684	0.00026839	2.17405	3.24159e-05
MACF1	1.56671	2.4216e-07	1.06921	3.68624e-06
PPM1E	1.56602	5.3409e-07	0.994239	1.39867e-05
COLQ	1.5659	6.29893e-06	0.762096	0.000994691
HS6ST2	1.56431	4.39285e-07	0.914966	2.00692e-05
C15orf62	1.56385	2.84526e-05	1.71671	1.75882e-05
SNORD11B	1.56225	0.00448712	1.69109	0.00308682
IRF7	1.56162	3.85786e-09	1.31116	1.22256e-08
ANKRD26	1.56161	1.59312e-07	1.30712	6.1584e-07
ACVR2B-AS1	1.56142	1.41658e-05	1.02619	0.000301238
HECTD2	1.56141	1.24879e-07	1.65367	1.01491e-07
RRN3P3	1.56093	4.13511e-05	1.36057	0.000124855
TCEA3	1.56021	1.62026e-08	1.58196	1.78835e-08
POLR2A	1.55987	3.14905e-06	1.00636	7.81508e-05
PHF8	1.55984	3.62588e-08	1.26826	1.49849e-07
TMEM67	1.5596	5.50998e-07	1.32017	2.06598e-06
PRH1-PRR4	1.5595	3.38429e-06	1.19427	2.56051e-05
APOLD1	1.55859	1.97105e-07	1.27421	8.96789e-07
SNORD59A	1.55849	4.87292e-06	2.02588	1.02764e-06
C9orf152	1.55611	5.61563e-07	0.922104	2.38133e-05
JHDM1D	1.55588	1.19845e-07	0.87173	6.4122e-06
GCNT1	1.55551	9.59972e-08	1.37282	2.4709e-07
HOXC5	1.55473	9.48966e-07	1.43008	2.06182e-06
SIX1	1.55384	1.77383e-07	2.09476	3.26766e-08
SIK3	1.55321	2.29464e-07	1.32201	8.05148e-07
ARHGAP17	1.55253	5.12217e-07	1.18015	3.93036e-06
ARSA	1.55244	8.80251e-09	0.818778	5.44195e-07
KDM6B	1.55172	9.6428e-06	0.892512	0.000505305
KIF3C	1.54854	3.88878e-07	0.985879	9.76248e-06
NEO1	1.5471	4.09289e-08	0.997723	7.92143e-07
EPHB6	1.54703	3.78021e-05	2.11375	5.1823e-06
HIVEP1	1.54619	3.90992e-07	1.25237	1.93591e-06
IRX3	1.54555	6.52454e-08	0.700315	1.41215e-05
PKP2	1.5439	7.54768e-08	1.54541	8.76441e-08
MEST	1.54061	3.96078e-09	2.16419	6.606e-10
STK33	1.53944	1.33413e-08	1.20145	6.89738e-08
WBP5	1.53935	1.40611e-08	0.94531	3.41954e-07
CCPG1	1.5391	2.64929e-08	0.662555	7.24403e-06
SRCIN1	1.53863	2.95789e-05	0.607708	0.011599
PPP1R12B	1.53828	6.30843e-07	0.874117	3.60749e-05
DSP	1.53808	2.00046e-09	0.620897	5.51634e-07
MAP2K6	1.53801	2.00147e-07	2.24037	2.29952e-08
QSER1	1.53767	6.212e-07	1.37298	1.63942e-06
TOR4A	1.53691	3.22582e-05	1.62282	2.60727e-05
ANKHD1-EIF4EBP3	1.53587	5.97498e-08	1.0515	7.97616e-07
LPIN3	1.53519	9.21634e-09	0.989659	1.49929e-07
GNN	1.53491	1.81458e-05	1.07948	0.000241441
LOC145837	1.53326	6.51119e-07	0.817657	5.81449e-05
RDH16	1.53284	2.0685e-05	1.77486	8.96894e-06
C11orf30	1.53274	9.59675e-08	1.16554	6.77414e-07
SEMA3C	1.53227	4.13072e-09	0.810653	2.11808e-07
SNORD87	1.52883	0.00121699	1.72772	0.0006155
EPG5	1.52829	1.54488e-07	0.938557	4.61944e-06
TECPR2	1.52622	1.39139e-07	0.947092	3.83086e-06
ITIH4	1.52593	1.49784e-06	0.966091	4.20297e-05
LOC440434	1.52584	1.03296e-05	0.890268	0.000491472
NR4A1	1.52573	1.34776e-08	0.961558	2.67857e-07
GPC2	1.52531	4.23226e-06	2.40828	2.44819e-07
AS3MT	1.52452	1.32733e-06	1.51469	1.71666e-06
LGR4	1.52385	3.10502e-08	1.6765	2.05844e-08
WDR90	1.52382	4.10486e-08	1.81195	1.73984e-08
CTSF	1.52352	2.34692e-09	1.01057	2.89567e-08
SNORD12B	1.52319	1.35734e-06	1.31491	4.49491e-06
PPIP5K1	1.52103	1.60371e-07	1.32131	4.87105e-07
APOL3	1.52068	1.13576e-07	0.729573	1.77104e-05
TMTC2	1.5194	5.98063e-09	1.58558	5.1564e-09
SHC4	1.519	3.53436e-06	1.13617	3.15804e-05
MBD6	1.51814	1.62403e-05	0.782096	0.00161996
CCDC24	1.51447	1.68564e-08	0.874585	6.33071e-07
PSTK	1.51334	3.72416e-07	1.78808	1.51609e-07
C1orf226	1.51313	5.02951e-07	0.98052	1.13906e-05
ALX4	1.51273	1.31228e-06	1.46666	2.00349e-06
TRIM44	1.51252	3.49669e-09	1.14669	1.97442e-08
SUGT1P1	1.51219	7.20347e-07	1.27878	2.7414e-06
MSH5	1.50937	6.78479e-06	1.50573	8.39558e-06
DLG4	1.5087	5.795e-07	1.19664	3.36666e-06
AHNAK	1.50695	2.79153e-07	0.719009	5.02161e-05
HSP90B2P	1.50694	0.000441275	1.33052	0.00109903
SH3RF3	1.50594	6.43373e-05	1.0878	0.000655762
IFT122	1.50578	2.90851e-07	1.36232	6.94462e-07
MAPKBP1	1.50441	1.0167e-06	1.26628	3.98325e-06
IFT80	1.50303	1.49599e-08	1.0492	1.56817e-07
RYR2	1.5025	1.22383e-06	0.618255	0.000620626
UGT1A3	1.49989	3.83173e-07	0.639474	0.000151694
KCNJ14	1.49727	2.56921e-05	1.87076	6.528e-06
ITFG2	1.49693	2.33032e-06	1.41402	4.18586e-06
LOC100499489	1.49681	1.78715e-05	1.38481	3.64734e-05
KIF1A	1.49646	6.50454e-09	1.30858	1.66395e-08
BNIPL	1.49546	0.00135288	1.29572	0.00350067
ZNF767	1.49506	2.62543e-06	1.12561	2.23735e-05
LOC284009	1.49479	0.000370414	1.42505	0.000565596
DEF6	1.49463	4.18955e-08	1.29623	1.17432e-07
MGC27345	1.49169	3.67722e-06	1.62644	2.50305e-06
FOXP4	1.49148	1.35095e-05	0.749459	0.00160768
SNORD45A	1.49131	6.42296e-05	1.50533	7.02101e-05
SNN	1.49063	9.78707e-10	1.02648	9.25036e-09
SOGA1	1.49058	1.12341e-06	0.931176	3.4113e-05
AIFM2	1.48905	1.09563e-05	0.776857	0.00106226
EAF2	1.48805	4.89774e-07	1.24708	1.95546e-06
SNORD6	1.48794	0.00215339	2.06725	0.00029196
IRS2	1.4874	2.58451e-06	0.81825	0.00018979
ABCC5	1.48601	1.22779e-07	1.33899	2.78006e-07
YAF2	1.48433	8.81103e-06	0.818757	0.000609552
DVL3	1.48433	2.6077e-08	1.36491	4.99827e-08
ST3GAL3	1.48275	3.14549e-07	0.865006	1.41156e-05
AP4E1	1.48263	3.31273e-07	1.26985	1.12512e-06
MAPK8IP3	1.48203	2.46586e-07	1.38994	4.57755e-07
TRPV1	1.48059	3.16416e-06	1.24427	1.25695e-05
SNORD59B	1.48057	0.000468963	1.62577	0.000283632
PLEKHA2	1.47871	5.27609e-07	1.04083	6.80974e-06
SLC6A9	1.47861	7.106e-06	1.11545	6.06691e-05
TNK2	1.47826	8.99209e-07	0.981461	1.78224e-05
SECISBP2L	1.47813	8.50531e-09	0.948823	1.42299e-07
SPEN	1.47789	3.4317e-06	1.11457	2.89152e-05
NAALAD2	1.47468	1.08844e-05	2.81376	1.74029e-07
VPS13C	1.47451	2.2515e-07	0.911581	6.61588e-06
MIR26B	1.4735	0.0442921	1.54018	0.0391088
CPEB3	1.47177	1.54646e-06	0.901736	5.4576e-05
ARHGAP6	1.47064	3.15554e-09	1.43468	4.01628e-09
ZNF518A	1.47047	1.86759e-07	1.01922	2.526e-06
DUS4L	1.47	6.81242e-09	1.34121	1.37968e-08
C19orf54	1.46987	4.71138e-05	1.12868	0.000330793
RBM24	1.46903	2.98376e-09	1.24697	8.76989e-09
C1orf63	1.46879	1.41805e-07	1.1019	1.11335e-06
CEP19	1.46798	3.45502e-07	1.14203	2.22693e-06
UBN2	1.46766	1.20692e-06	0.934924	3.2108e-05
NKAPP1	1.46742	9.3245e-05	0.653962	0.0143837
CLN3	1.46687	1.11751e-09	1.23581	3.45242e-09
LOC100506207	1.46526	6.1022e-06	0.850636	0.000306811
OFD1	1.46525	4.87369e-07	1.07092	4.86285e-06
LRRC70	1.46449	0.00012038	0.689917	0.0131033
MED13L	1.46284	1.64425e-08	1.19355	6.60789e-08
ELF4	1.4624	3.95246e-06	1.00998	6.13795e-05
LOC100507032	1.4613	5.37227e-07	1.20674	2.38342e-06
INO80D	1.46101	5.24159e-06	0.776256	0.000475187
STRN	1.46085	5.14339e-07	0.953959	1.10735e-05
SORT1	1.46079	5.98854e-09	0.980448	7.1937e-08
PIGQ	1.45928	5.5574e-09	1.34992	1.00685e-08
CASC2	1.45903	4.14438e-05	0.678406	0.00633578
MIR4258	1.45887	0.031513	2.07616	0.00597256
ZNF215	1.45671	5.52011e-08	1.48937	5.57108e-08
ATP5EP2	1.45646	2.87709e-05	1.86842	6.08421e-06
CTBP2	1.45513	8.59829e-09	1.21848	2.80285e-08
GDE1	1.45416	1.80197e-09	0.829084	5.29717e-08
SCAPER	1.45268	3.27939e-07	0.739397	3.79387e-05
NLGN2	1.45258	7.14082e-05	1.19137	0.000316205
MERTK	1.45229	1.06994e-07	0.614858	3.9551e-05
ZDHHC20	1.45177	6.13134e-08	1.26248	1.68074e-07
SEMA3G	1.45169	7.08101e-07	2.20927	5.9741e-08
MSANTD2	1.45091	2.52261e-06	1.33832	5.31551e-06
B9D1	1.45059	3.02183e-06	0.781711	0.000253088
TTC21B	1.45012	1.08812e-08	0.62935	2.51556e-06
N4BP2L2	1.44744	1.20285e-07	1.04058	1.22115e-06
LOC653712	1.4463	0.000136787	1.30514	0.000312469
RERE	1.446	7.45445e-06	1.04028	8.83314e-05
CLEC16A	1.44415	1.91101e-07	1.05829	1.78669e-06
USP35	1.44384	7.01301e-07	1.25869	2.18217e-06
PHF15	1.44318	6.68384e-09	1.13889	3.00558e-08
EHBP1L1	1.44301	1.21107e-08	1.08427	7.83772e-08
ASB16-AS1	1.4426	3.80469e-07	1.07036	3.37698e-06
MYSM1	1.44141	1.30064e-06	1.27806	3.6017e-06
NIPBL	1.44102	2.1547e-07	0.906261	5.61558e-06
PCP2	1.44037	1.00003e-05	0.791781	0.000700491
CAMKK2	1.43963	9.01795e-08	0.981655	1.2836e-06
GCG	1.43944	1.25008e-06	2.9469	1.7213e-08
PDPR	1.43849	2.87646e-06	1.13405	1.77669e-05
TP53I3	1.43842	8.8311e-08	0.871503	2.74319e-06
RICTOR	1.43817	1.40261e-07	1.01968	1.5899e-06
ARHGEF40	1.43612	5.19376e-07	0.679642	0.000103675
CYB561D1	1.43494	5.27261e-08	0.713053	5.89317e-06
CASKIN2	1.43451	2.925e-07	1.54917	2.12655e-07
AKAP9	1.43316	3.37231e-08	1.45502	3.52931e-08
IGF1	1.43316	1.76945e-05	2.24279	1.02764e-06
LOC100507424	1.4326	0.000768006	1.31841	0.0014395
EHF	1.43155	2.12161e-09	1.22554	5.80774e-09
TMEM86A	1.43154	9.62466e-08	0.73206	9.57798e-06
FLJ45974	1.43057	1.37146e-05	1.10538	9.80159e-05
FAM76B	1.43041	1.58668e-07	1.34355	2.79423e-07
HIPK2	1.42991	7.52112e-07	0.88875	2.34538e-05
PIAS2	1.42984	3.07959e-08	0.87254	8.30634e-07
RPS6KA3	1.42944	6.08393e-08	1.35697	9.64453e-08
ZNF652	1.42849	1.6724e-07	0.909392	3.9644e-06
C8G	1.42615	0.000241235	1.00804	0.00246622
ATP6AP1L	1.42454	1.77074e-05	1.26648	4.78226e-05
KIAA1549	1.42448	2.96116e-07	1.29746	6.7751e-07
MIR4763	1.42397	1.24207e-05	1.96605	1.68586e-06
ZBED3-AS1	1.42378	4.67591e-05	0.730624	0.0040259
SRGAP1	1.42329	4.39777e-05	0.752882	0.00321283
SNORA55	1.42304	0.000702759	1.52708	0.000496914
APBB3	1.42259	4.1324e-08	1.28774	8.78377e-08
CCNK	1.42227	7.99851e-06	0.694592	0.00120942
HSPG2	1.42199	4.67399e-07	1.75565	1.44736e-07
TSPAN6	1.42163	3.44747e-08	1.6284	1.78835e-08
TPCN1	1.42158	6.29313e-07	1.02585	6.91267e-06
HIATL2	1.42016	3.8184e-05	0.805648	0.00188285
KIAA2026	1.41991	2.36788e-07	0.885255	6.58594e-06
PARD3	1.41905	8.56479e-07	0.925004	1.92429e-05
ZNRF2	1.41743	1.39312e-07	0.899832	3.29778e-06
DNASE1	1.41742	1.15518e-07	0.910964	2.47528e-06
HECTD4	1.41737	1.15751e-06	0.992599	1.58937e-05
TRIM46	1.41665	4.83991e-05	1.65767	1.90456e-05
LRRC49	1.41547	1.28799e-08	1.36784	1.8609e-08
GBA	1.41203	2.86156e-09	0.818028	8.06452e-08
HUWE1	1.41177	1.39889e-07	1.0474	1.17413e-06
MYLK	1.4117	1.8067e-07	0.700651	2.37178e-05
MPP6	1.40845	2.08876e-09	1.24993	4.54129e-09
C8orf44	1.40745	3.33486e-05	0.742691	0.00259067
SOAT1	1.40665	1.38083e-08	1.2218	3.77347e-08
HES6	1.40592	1.47463e-08	2.00375	2.31507e-09
SNORD11	1.40567	0.00185788	1.0854	0.00875605
MIPEPP3	1.40563	5.70646e-06	0.988673	7.84632e-05
BCL9L	1.40499	5.06559e-06	0.694249	0.000732991
SCARNA15	1.40491	0.0054946	1.58295	0.00301211
TRERF1	1.4028	4.34564e-07	1.34982	7.03323e-07
C10orf68	1.40236	3.70924e-06	0.683442	0.000596802
MIR4321	1.40231	0.0198905	2.89283	0.000326611
GANC	1.40201	5.32056e-06	1.0425	4.98557e-05
MIR564	1.40106	0.000852151	0.977482	0.0077945
STARD13	1.40084	1.56526e-06	1.25569	4.02048e-06
TTBK2	1.40073	6.16423e-08	1.10975	3.11791e-07
ZNF706	1.39892	9.74181e-08	0.889778	2.22632e-06
VASN	1.39889	6.71258e-08	1.44961	6.35055e-08
DOC2GP	1.39824	5.75318e-06	0.816121	0.000278694
CDON	1.39809	6.2458e-08	1.157	2.37871e-07
ZNF236	1.39798	2.34362e-07	1.27237	5.31825e-07
TTN-AS1	1.39586	7.93421e-07	0.756172	6.44263e-05
DTX2	1.39546	4.20617e-07	0.726543	4.28751e-05
ATXN2	1.39521	1.60476e-06	0.887146	4.38015e-05
NUAK2	1.39492	5.35195e-06	1.35717	7.8237e-06
ZNFX1	1.39458	4.37704e-09	0.766188	1.77948e-07
AGAP5	1.39287	0.000404344	0.991805	0.00370533
PLCD3	1.39236	6.39552e-07	0.720999	6.97482e-05
GUSBP2	1.39165	4.45342e-05	1.0181	0.000433456
ESRP1	1.39128	4.2829e-08	0.677147	5.40469e-06
POU2F1	1.39089	7.13281e-07	0.85236	2.43792e-05
RIN2	1.39074	5.08915e-07	1.3984	6.123e-07
GLUD1P3	1.3905	0.000107651	0.810051	0.00385487
P4HA1	1.38959	2.12161e-09	0.735076	1.03746e-07
RAD51B	1.38906	3.30198e-07	0.967448	4.42352e-06
ATG2A	1.38848	4.7888e-09	0.807911	1.39694e-07
C2CD3	1.38804	1.56627e-06	1.03676	1.39678e-05
ISL2	1.38786	7.79222e-05	1.38219	9.31733e-05
SLC9A1	1.38712	2.13328e-06	0.61442	0.000655831
JMY	1.38699	7.2126e-08	0.772504	3.88914e-06
EP400	1.38622	3.31893e-06	1.0287	3.12159e-05
SNX16	1.38523	6.26061e-07	1.88365	1.04683e-07
VPS8	1.38444	7.38196e-08	0.893942	1.49748e-06
GADD45G	1.38169	7.0449e-08	1.25909	1.45592e-07
STX16	1.38162	5.55815e-06	0.766074	0.0003797
GPM6B	1.37931	4.20889e-05	0.825879	0.00147027
CAP2	1.37915	1.04341e-07	0.834867	3.32297e-06
AHDC1	1.37872	5.17848e-07	1.17333	1.86806e-06
CASC5	1.37806	8.19662e-09	1.54402	4.73922e-09
PAG1	1.37754	4.85832e-07	2.94747	5.45501e-09
ZMYND10	1.37742	5.12015e-05	0.903152	0.000996379
MIR29C	1.37712	0.00138661	2.01794	0.000126097
PTK6	1.37621	1.09362e-07	0.805629	4.36111e-06
TYW1B	1.37517	3.33692e-06	1.21736	9.31117e-06
FUS	1.37505	1.48259e-05	1.2971	2.6593e-05
PAOX	1.37395	1.17382e-06	1.40172	1.27506e-06
PPARD	1.37317	9.23119e-08	0.91576	1.52234e-06
PAN3-AS1	1.3725	0.000164718	1.29029	0.000284668
ABCC10	1.37222	7.87429e-08	1.03761	5.70227e-07
FAM214A	1.37206	2.4343e-07	0.657678	4.18993e-05
HIP1	1.37099	4.18955e-08	1.10684	1.8209e-07
KIAA0226	1.36875	1.0941e-08	0.992029	8.82191e-08
SNAI3-AS1	1.3681	4.23642e-05	0.941294	0.000613879
CENPJ	1.36723	9.62466e-08	1.47819	6.96e-08
PKN3	1.36699	1.31092e-06	1.41482	1.29516e-06
SPATA13	1.36685	2.61978e-08	1.51123	1.72938e-08
RAD9B	1.36665	0.000127205	0.984046	0.00124955
YY2	1.36591	1.35703e-05	0.885818	0.000315968
LOC100506730	1.36555	5.43509e-06	0.674719	0.000786176
MYO1E	1.36505	4.7888e-09	0.936232	5.1104e-08
PIAS1	1.3646	5.96395e-08	0.893474	1.06717e-06
LOC202181	1.36459	1.61173e-05	0.717784	0.00141691
STAG3L2	1.36428	1.42765e-05	0.912129	0.000270015
TMEM198B	1.36421	9.38441e-07	0.711711	9.85559e-05
RIC8B	1.36314	6.3397e-08	1.22255	1.43935e-07
ATXN2L	1.36277	3.25995e-06	0.981653	3.7562e-05
DNASE1L2	1.36233	1.54e-06	1.826	2.71738e-07
PPARA	1.36222	1.5673e-07	0.691371	1.73536e-05
C16orf55	1.3616	2.77522e-07	1.31598	4.23849e-07
SNORD53	1.36115	0.017098	1.41981	0.0148571
IPW	1.36058	2.69128e-06	0.850668	8.32176e-05
HERC1	1.36043	1.46564e-07	1.00255	1.29718e-06
SLX4	1.35913	5.99766e-08	1.18101	1.64607e-07
MCF2L	1.35912	2.93782e-07	0.965083	3.47184e-06
SIM2	1.35863	5.0905e-07	1.08587	2.78941e-06
PBX4	1.35847	0.000447593	1.02904	0.00282613
MAST2	1.35747	3.45712e-08	0.871079	6.81096e-07
ZFYVE19	1.35662	2.32471e-08	1.19121	5.99864e-08
MGA	1.35603	2.20864e-07	1.13787	8.49567e-07
LOC145783	1.35446	4.86316e-06	1.57676	2.13085e-06
PFKFB1	1.35336	0.000656089	1.22987	0.0013389
DNAJC27	1.35216	3.88387e-07	1.20842	1.00103e-06
ABI2	1.35122	4.08165e-06	0.859706	0.000111321
INPPL1	1.35094	2.30405e-08	1.14187	7.39319e-08
MKL2	1.35087	1.11168e-06	0.693158	0.000131049
GPR35	1.35075	0.00036832	1.18695	0.000951609
TMEM234	1.34988	4.48393e-06	0.863127	0.00011793
ELMSAN1	1.34963	3.69114e-07	0.830323	1.15853e-05
FTH1P3	1.34699	0.00792527	1.84346	0.00139604
ALMS1	1.34676	4.28355e-07	0.831437	1.33725e-05
CEP164	1.34523	7.33575e-08	1.07979	3.48594e-07
AP5Z1	1.34473	1.21549e-07	0.993114	1.03689e-06
PRR16	1.34449	3.01277e-07	2.09805	2.2477e-08
EHBP1	1.34413	9.29049e-08	0.973142	8.96789e-07
KCNN2	1.34137	8.74172e-09	1.48927	5.39014e-09
RABEP2	1.33904	9.86929e-09	0.720672	5.41693e-07
EFHA2	1.33642	1.45705e-06	0.657267	0.000229529
BAHD1	1.33617	1.83969e-08	0.864191	3.21302e-07
ZC3H7A	1.33393	5.82579e-08	0.903083	8.35423e-07
GAS8	1.33378	1.24324e-07	1.30493	1.64925e-07
LOC100505783	1.33361	7.27485e-07	0.821843	2.39614e-05
LMBRD2	1.3335	7.54481e-08	0.850191	1.66457e-06
COLEC12	1.33257	1.14466e-09	1.70496	3.08707e-10
PIK3C2A	1.33233	3.54554e-08	1.00553	2.36407e-07
MPDZ	1.3319	4.72005e-08	0.887949	7.51755e-07
GPR176	1.33187	1.29176e-08	1.21318	2.5871e-08
OSBPL2	1.33121	2.86156e-09	1.11925	8.92677e-09
MATN1-AS1	1.33103	7.07035e-06	0.938798	9.57031e-05
TCTEX1D2	1.33072	3.70141e-08	0.998979	2.55633e-07
SLC22A18	1.33062	2.27327e-08	1.34985	2.39512e-08
MIA-RAB4B	1.33021	3.2646e-07	0.835467	8.8484e-06
PHF21A	1.32945	1.67961e-06	0.874904	3.60163e-05
PRDM2	1.32876	2.21059e-06	0.880391	4.55307e-05
LOC388152	1.32832	4.74375e-07	0.946836	5.59486e-06
NEK3	1.32786	6.85715e-06	1.29297	9.99855e-06
MTMR11	1.32751	7.40795e-06	1.10436	3.21229e-05
SCARNA4	1.32702	0.0010583	1.15533	0.00271777
WDR35	1.32677	7.16852e-08	1.16989	1.81693e-07
TPRN	1.32615	9.48571e-09	1.45678	6.26566e-09
BOK	1.32579	1.84558e-08	0.861764	3.11889e-07
FANCA	1.32572	5.84176e-07	1.38463	5.51866e-07
ZNF707	1.32544	5.61073e-07	0.907817	8.78029e-06
MIR1281	1.3253	6.46785e-05	0.766644	0.00261837
STARD10	1.3253	5.66739e-09	1.03232	2.73133e-08
RAB4B	1.32459	2.47894e-07	0.823934	7.0609e-06
NRBP2	1.32333	1.17896e-06	0.66346	0.000162275
BTN2A3P	1.3232	0.000193139	1.38072	0.000165145
NUP214	1.32284	2.55979e-06	0.946652	3.10742e-05
SPDEF	1.32271	9.2527e-10	0.908489	8.92677e-09
SLC26A2	1.32236	3.10346e-08	1.1785	7.24398e-08
PPIEL	1.3223	4.94973e-06	1.05719	2.80491e-05
BBS1	1.32229	4.74205e-08	0.846302	9.83661e-07
ELOVL5	1.32175	6.29428e-09	1.57168	2.66976e-09
LOC283335	1.3217	2.19413e-06	1.06236	1.18271e-05
LOC100130744	1.32101	1.23091e-06	0.929158	1.64042e-05
NEK10	1.32065	1.57638e-05	0.798974	0.000570909
ASH1L	1.31919	2.01276e-07	0.780511	7.95659e-06
SAMD4A	1.3185	9.10463e-05	0.609072	0.0118225
PDXDC1	1.31829	7.59463e-10	0.907561	7.25224e-09
UNKL	1.31774	3.76813e-08	1.44802	2.43804e-08
CUL9	1.31773	8.72118e-07	1.02237	5.91391e-06
KIF22	1.31756	3.89408e-10	1.15619	8.628e-10
KIAA0430	1.3175	1.70453e-07	0.794729	5.78824e-06
PTPRCAP	1.31743	1.9087e-06	1.7483	3.59454e-07
SH2B1	1.31732	4.69669e-08	1.27653	6.65547e-08
RFX2	1.31711	1.07356e-06	1.31383	1.35905e-06
DND1	1.3155	3.72387e-05	1.94239	3.03286e-06
PARP4	1.31392	1.34171e-08	0.683343	9.61344e-07
MIR25	1.31276	0.000956056	1.7356	0.000170061
NOD1	1.31273	3.94941e-05	1.29938	4.99005e-05
ACAD8	1.31159	1.5743e-09	0.606593	1.70077e-07
USB1	1.31125	7.39913e-06	1.14628	2.2715e-05
IGFBP3	1.31122	2.13336e-07	0.781838	8.01561e-06
SLC2A6	1.31118	1.28091e-08	1.02193	6.65547e-08
FRYL	1.31117	2.00738e-07	0.859928	3.93708e-06
KCNAB3	1.3101	4.05911e-05	1.5157	1.73503e-05
TEAD3	1.30997	2.25682e-07	1.03441	1.29485e-06
FARP1	1.30992	1.61885e-06	0.79066	6.33568e-05
UBR1	1.30967	1.62026e-08	0.907423	1.78051e-07
SEC61A2	1.30965	5.0076e-06	0.959216	5.20081e-05
LOC653160	1.30934	0.00563757	0.894884	0.0377433
DHTKD1	1.30919	5.93224e-09	1.21026	1.07701e-08
LOC619207	1.30898	7.04628e-06	0.650802	0.000965302
BRPF3	1.30802	1.13234e-06	0.705274	9.51613e-05
SUSD2	1.30644	2.48439e-05	0.726253	0.00146507
NBPF10	1.30523	2.64626e-06	1.0232	1.70604e-05
NFU1	1.30483	1.09578e-07	0.791545	3.46035e-06
SEC14L1P1	1.30271	0.000194319	1.15953	0.000478972
LOC100289019	1.30205	0.000146253	2.10535	6.11682e-06
DHCR24	1.30181	4.60633e-10	1.04884	1.69652e-09
KAZALD1	1.30166	4.34885e-07	2.07822	2.7849e-08
CCDC62	1.30066	4.45618e-06	1.34221	4.36111e-06
MKI67	1.3003	1.67282e-06	1.02858	1.00573e-05
H1F0	1.30008	4.17793e-09	1.49905	2.18805e-09
ARHGDIG	1.29966	1.05597e-05	1.31209	1.19333e-05
C16orf52	1.29897	2.62944e-06	0.815359	7.91244e-05
TMC6	1.2972	3.98351e-09	0.680582	2.16923e-07
ACACB	1.29694	5.93626e-06	1.09822	2.25176e-05
AHCYL2	1.29687	2.88617e-07	0.699178	2.22781e-05
PTPRM	1.29611	2.0328e-08	1.10311	6.37389e-08
CCDC15	1.29592	8.90983e-08	0.911268	1.03854e-06
MIR3621	1.29572	0.0240689	1.10933	0.0483828
HSD17B7P2	1.29469	8.29995e-05	0.852869	0.00148233
ZBTB44	1.29456	6.90409e-08	1.19183	1.33903e-07
FAM126B	1.29419	2.19851e-06	0.612997	0.000439211
RABL2A	1.29273	0.00113255	0.967877	0.00676398
NCEH1	1.29138	2.03209e-08	1.30975	2.20522e-08
LINC00634	1.29102	7.58757e-05	1.1877	0.000155415
GRHL2	1.29098	1.34754e-08	0.70311	7.19996e-07
MTX3	1.29068	5.11117e-07	1.11754	1.64367e-06
WDR7	1.29049	1.73889e-07	0.840705	3.54161e-06
NAA40	1.29017	1.56943e-08	0.953555	1.16634e-07
BMPR2	1.28804	7.45737e-07	0.611757	0.000148122
METTL25	1.28778	1.03479e-07	1.22811	1.61894e-07
DNAH14	1.28736	5.2946e-06	0.772882	0.000213349
SLC7A1	1.2861	7.87277e-08	1.33163	7.39319e-08
ZNF318	1.28601	2.45703e-07	0.805474	6.65004e-06
PTCH1	1.28553	1.46016e-06	0.878984	2.39926e-05
TNRC18	1.2853	7.19481e-07	0.983813	5.32844e-06
TMEM135	1.28517	1.44378e-07	1.30747	1.52379e-07
VPS13D	1.28512	1.62786e-06	0.716853	0.000109135
PLA2G4B	1.28455	7.5473e-06	0.778289	0.000284476
LOC100506451	1.28371	0.00128559	1.01422	0.00562684
HEATR5A	1.28351	1.35335e-08	0.954475	9.40088e-08
CREB3L4	1.28268	6.29428e-09	1.07943	1.97442e-08
PDK3	1.28179	6.97588e-08	1.62339	1.97442e-08
LRCH3	1.28144	1.26343e-07	1.07942	4.56265e-07
WWTR1	1.28139	1.12854e-05	1.02415	6.43889e-05
DGKD	1.28114	9.35709e-09	1.13078	2.23054e-08
C16orf71	1.28074	2.24703e-05	0.951971	0.00020366
C16orf58	1.28043	5.81642e-09	1.04999	2.09406e-08
NEURL2	1.27903	2.10507e-05	1.34471	1.76613e-05
ZFYVE26	1.2783	3.91244e-07	0.770081	1.43273e-05
LOC100128288	1.27761	0.000377696	0.950717	0.00269537
RTKN2	1.27739	3.16154e-06	1.28682	3.66262e-06
OGT	1.27717	2.9441e-08	0.990985	1.61901e-07
CLCN7	1.27701	3.91075e-09	0.836836	5.28923e-08
DMTF1	1.27456	3.35921e-07	1.01337	1.86479e-06
UPK3BL	1.2743	3.2004e-05	0.638708	0.00337655
DMPK	1.27255	3.42853e-06	1.40438	2.16041e-06
CD101	1.27157	0.000373857	1.60491	8.78058e-05
KLRAP1	1.27119	0.000652067	1.03056	0.00266042
HELB	1.27109	1.34142e-06	0.930965	1.36556e-05
CCDC7	1.27097	2.40725e-07	1.00367	1.38281e-06
RFC3	1.27068	1.78541e-06	1.41447	1.0847e-06
CTSC	1.27012	4.15819e-08	2.4375	1.13298e-09
N4BP2	1.26961	6.5669e-07	0.61306	0.000115784
POLR2J2	1.26959	4.88519e-05	0.644507	0.00443406
TTC39B	1.26792	1.12937e-06	0.627578	0.000169387
NFATC2IP	1.26792	1.74315e-08	1.02038	7.58952e-08
MST1P2	1.26786	1.26901e-05	1.03409	6.27061e-05
ZNF688	1.26727	2.36976e-07	1.33317	2.02529e-07
NR2C1	1.26705	7.32684e-07	0.94523	6.46206e-06
EP300	1.26628	9.30199e-06	0.644699	0.00107091
MNS1	1.26606	1.39742e-07	1.45058	7.02912e-08
WDR60	1.26489	4.42487e-06	1.15876	9.77364e-06
ZSWIM4	1.26475	4.93174e-05	1.00661	0.000272403
ANKRD23	1.26449	1.70966e-05	1.10906	5.07943e-05
TUBB2A	1.26411	5.41368e-07	0.900676	6.41409e-06
PPP1R9A	1.26402	3.30621e-07	0.966286	2.38897e-06
VGF	1.26345	7.96666e-06	1.32317	7.03168e-06
BAZ2A	1.26305	7.67155e-07	0.864018	1.23156e-05
ANKIB1	1.26299	4.43535e-09	1.13122	9.77364e-09
TMEM131	1.2618	3.46701e-07	0.670928	2.99242e-05
TBL1XR1	1.26143	1.97177e-06	0.951962	1.63665e-05
LRRC26	1.2611	2.28385e-05	1.43505	1.10693e-05
PSCA	1.2608	1.44802e-07	1.19734	2.37871e-07
TNFAIP2	1.26072	5.85791e-06	2.52425	7.38072e-08
SYVN1	1.26001	5.65984e-08	0.649439	4.96353e-06
SPICE1	1.25995	3.08435e-08	1.03404	1.20198e-07
PILRB	1.25982	9.21125e-07	1.11996	2.51518e-06
LOC728407	1.25963	4.85379e-06	1.03689	2.23531e-05
DEF8	1.25843	1.69721e-08	1.03335	6.60789e-08
KCNAB2	1.25799	1.22217e-07	1.06873	4.14969e-07
NR6A1	1.25688	4.15533e-05	0.681727	0.00264618
LONRF3	1.25684	1.09563e-05	1.47785	4.37102e-06
SQRDL	1.25571	2.12161e-09	0.623608	1.54516e-07
TARS	1.25537	4.40163e-09	1.16058	7.98521e-09
LINC00659	1.25525	1.91273e-06	1.21121	2.98831e-06
PLEKHD1	1.25517	8.00058e-06	0.94914	6.72518e-05
JMJD7-PLA2G4B	1.25401	3.29474e-06	0.675786	0.000274998
PQLC2	1.25352	1.76806e-07	0.979011	1.07925e-06
MTSS1L	1.25351	4.79288e-09	0.940114	2.93295e-08
PMS2P5	1.25311	0.000673677	0.66616	0.0248301
PDIA5	1.25243	1.3184e-08	0.964176	7.38072e-08
EEA1	1.25134	7.54771e-07	0.876447	1.0326e-05
NCR3LG1	1.25095	4.61259e-07	1.0797	1.51076e-06
C12orf61	1.24942	3.84522e-05	0.760194	0.00123044
USP4	1.24908	5.55295e-07	0.926426	5.03421e-06
PAN3	1.24719	1.45489e-06	0.874295	2.00927e-05
SLC35E2	1.24614	7.8533e-07	1.08303	2.49797e-06
PCSK7	1.24606	2.08876e-09	1.0646	5.63091e-09
EPHB2	1.246	2.70008e-07	0.82497	5.05932e-06
PASK	1.24593	1.10107e-07	1.44859	5.11459e-08
EPB41L1	1.2454	2.20717e-06	0.803504	5.46931e-05
PSMD5	1.24431	6.25735e-08	1.03379	2.32312e-07
DUSP9	1.2443	2.84848e-07	2.27627	8.71753e-09
SNORD116-4	1.24428	3.47166e-06	0.914307	3.4929e-05
TICRR	1.24379	8.01976e-07	1.11944	2.02676e-06
RAPGEFL1	1.24321	7.77709e-06	1.43491	3.57504e-06
PDPK1	1.24308	1.88779e-08	0.959239	1.06754e-07
SNORA78	1.242	0.000287181	0.845808	0.00356741
CHKA	1.24159	9.8518e-08	0.789101	2.26558e-06
GLT25D2	1.24142	1.41136e-05	0.904931	0.000149471
ARHGEF28	1.24111	0.000104651	0.809022	0.0019373
HDAC4	1.24111	1.57924e-06	1.14091	3.44409e-06
C3orf62	1.24049	1.84812e-06	0.876686	2.42075e-05
BAIAP3	1.24035	3.36198e-07	0.632152	3.86981e-05
UBE2B	1.23998	2.0259e-06	0.790532	5.42822e-05
ENTPD2	1.2394	0.000679997	0.874489	0.006082
HSPBAP1	1.23872	2.81856e-07	1.13972	6.00757e-07
ZKSCAN2	1.23864	3.1042e-07	1.35345	2.08407e-07
SNORA56	1.23815	0.0226307	1.84066	0.00304765
SNORD116-26	1.23738	0.00171631	1.07654	0.00425711
LOC100507299	1.23736	0.000384148	0.615073	0.0228034
CEMP1	1.23701	0.00154654	0.833943	0.014987
ARID4A	1.23607	4.42389e-07	0.869545	5.67936e-06
HERC2P7	1.23564	0.00182216	1.22247	0.00212388
SEMA4D	1.23525	6.33294e-07	0.819881	1.23438e-05
ASRGL1	1.23482	2.31039e-07	1.039	8.74327e-07
STARD9	1.23473	0.000455435	0.85072	0.00494648
TMEM180	1.23421	1.40261e-07	1.51264	4.65981e-08
SNORD5	1.23419	0.000465806	1.88679	2.94391e-05
SLC24A1	1.23414	6.85715e-06	0.783328	0.000189446
FBXW4P1	1.23328	0.000111579	1.60677	2.06967e-05
AMT	1.23291	0.000123862	1.24956	0.000130081
GHDC	1.23177	5.76996e-06	1.00324	2.87378e-05
SEMA4C	1.22968	4.68915e-07	1.18217	7.6309e-07
SLC10A5	1.22953	2.14125e-06	1.03621	8.36704e-06
FBLL1	1.22908	0.00855929	1.04624	0.0202984
IL20RB	1.22906	0.000641675	0.776349	0.0104312
FAM76A	1.22849	7.38012e-08	1.24495	7.91498e-08
GUSBP11	1.22773	5.04204e-06	1.06214	1.64599e-05
PLXNB1	1.22765	2.79228e-07	1.05581	9.25594e-07
TECPR1	1.22647	9.46229e-08	0.737361	3.12948e-06
NF1	1.22611	1.35029e-06	0.725126	6.06139e-05
UBXN7	1.22572	3.48836e-07	0.853683	4.69902e-06
PPP1R2	1.22548	7.31506e-07	0.814343	1.42915e-05
CORO2A	1.22492	1.28799e-08	0.640747	8.83035e-07
FAM151B	1.22436	5.17433e-06	0.747797	0.000185405
MIRLET7B	1.22354	0.000602512	2.07582	1.87079e-05
PRSS53	1.22293	2.45749e-05	1.40622	1.10593e-05
TRAPPC8	1.22261	6.36342e-09	1.1564	1.00761e-08
SMARCC2	1.22254	5.55468e-08	0.960448	2.94e-07
TPRG1L	1.22172	1.98159e-08	0.603023	2.1029e-06
ATG2B	1.22087	1.52495e-07	0.742315	4.89424e-06
RNF111	1.21999	4.64187e-07	1.01853	1.8998e-06
METTL22	1.21976	3.34983e-07	1.40444	1.60502e-07
TTLL7	1.21923	7.75737e-08	0.727775	2.6607e-06
TUBB3	1.21907	5.15662e-07	1.57862	1.18667e-07
SOS2	1.21885	4.22851e-08	0.829182	5.8194e-07
HID1	1.21856	4.96451e-09	0.691336	1.70931e-07
PLEKHM3	1.21856	1.30064e-06	0.787763	3.14616e-05
CHAC1	1.21825	1.66038e-05	1.3772	8.54974e-06
FBRS	1.21817	8.56695e-07	0.89457	8.50818e-06
B3GNT4	1.21752	0.000303044	0.631264	0.0158504
MOK	1.2175	6.04008e-06	0.760794	0.000184977
GPT	1.21743	0.00026834	2.19327	5.36424e-06
LCLAT1	1.2174	1.2702e-07	1.22755	1.39923e-07
ARHGAP27	1.21735	6.52966e-07	0.620023	8.02217e-05
C19orf55	1.21616	4.07204e-05	1.05412	0.000127933
TM4SF19-TCTEX1D2	1.21593	8.60047e-06	0.950528	5.74987e-05
MAFG-AS1	1.21508	3.65308e-07	1.40198	1.72015e-07
ABHD1	1.2148	4.18326e-05	1.34422	2.43306e-05
SLC9A3R2	1.21207	2.7594e-08	1.2532	2.59288e-08
KCTD7	1.21134	9.44813e-07	0.656172	7.68444e-05
TEAD2	1.2113	5.53722e-05	1.28881	4.21674e-05
FAM179B	1.20955	1.56943e-08	0.862969	1.44736e-07
PIH1D2	1.20876	6.99684e-07	0.774137	1.75496e-05
EPHB4	1.20826	1.38083e-08	1.14426	2.23054e-08
ZNF182	1.20728	6.02129e-06	1.07561	1.60441e-05
DLG5	1.20694	2.76475e-08	0.931752	1.57489e-07
SERINC4	1.20686	0.000467589	0.60277	0.0255427
DIS3L2	1.20648	1.11264e-06	1.03514	3.83558e-06
TRIO	1.20648	3.46701e-07	0.886176	3.28008e-06
ARID5B	1.20617	4.01915e-08	0.816302	5.66615e-07
RAD9A	1.20591	2.46897e-07	1.09569	5.67187e-07
GMPR	1.20516	4.02013e-06	0.733968	0.000147339
SPG11	1.2047	4.08678e-08	0.602482	4.25434e-06
ZNF500	1.20433	1.09747e-07	1.16569	1.5673e-07
MRPL45P2	1.2039	7.10995e-05	0.887347	0.000632304
FGFBP3	1.20288	4.19465e-06	1.93884	2.12754e-07
ATXN7L1	1.20279	3.01921e-05	0.810942	0.00051245
CCDC59	1.20263	1.64434e-08	2.17987	6.606e-10
MACROD1	1.20212	2.08744e-07	1.48235	6.65547e-08
SNORD116-8	1.20189	0.00299877	1.21013	0.00313571
SPTLC2	1.20175	1.79346e-08	0.909827	1.14828e-07
FOXRED2	1.20118	7.28928e-08	1.20202	8.45907e-08
ERCC4	1.20054	3.21187e-08	0.741761	8.07571e-07
LRRC58	1.20041	1.17276e-06	1.399	5.34142e-07
FMR1	1.2003	1.74336e-06	0.950092	1.04435e-05
MIB1	1.1995	7.07357e-08	0.967165	3.25615e-07
ASAP1	1.19937	2.29551e-06	1.12046	4.43811e-06
A2M-AS1	1.19894	3.32207e-05	1.02862	0.000112357
STK39	1.19865	3.49669e-09	0.997036	1.18141e-08
TUBA3E	1.19708	0.000374112	0.917267	0.00224443
MMP15	1.19664	6.90846e-09	0.760379	1.18903e-07
TJP1	1.19641	1.23619e-07	1.10575	2.37871e-07
S100A13	1.19621	3.64089e-08	1.10168	6.98386e-08
POGZ	1.19612	3.73914e-06	0.60945	0.000452473
NKTR	1.196	1.33179e-06	1.05067	3.92005e-06
LYSMD4	1.19543	2.14563e-06	0.947109	1.27685e-05
ADAM8	1.19521	2.74643e-05	1.4831	7.30536e-06
ZNF646	1.1949	9.00366e-08	1.10626	1.6892e-07
SNX29	1.19474	4.40472e-06	0.928805	3.02094e-05
B4GALNT1	1.19461	2.04943e-06	1.75118	1.98582e-07
RANBP17	1.1935	6.13072e-07	0.733091	2.04071e-05
ATF6B	1.19296	3.47883e-06	0.957431	1.89945e-05
SETD1B	1.19257	2.19722e-05	0.90672	0.00017131
CCDC61	1.19239	0.000130906	1.05539	0.000340049
SPTBN2	1.19173	5.63565e-08	1.0145	1.7506e-07
RBM33	1.19158	2.08514e-06	0.937111	1.30393e-05
FRS3	1.19079	6.03086e-07	0.888425	5.28474e-06
PELI2	1.19065	1.52428e-06	0.83408	2.11757e-05
ZKSCAN8	1.19015	4.35848e-06	0.823799	6.68621e-05
C9orf91	1.18957	8.8785e-08	1.08255	1.84761e-07
MIRLET7D	1.18927	0.0095811	1.51344	0.00270007
ZNF609	1.1886	3.4875e-07	0.766918	7.92859e-06
HERC2	1.18718	3.83173e-07	1.07369	9.15611e-07
KLC4	1.18682	1.46675e-07	0.900585	1.07457e-06
DNAJB11	1.1862	2.28966e-08	1.08922	4.45216e-08
ZNF213	1.18616	1.78285e-06	0.860418	1.9483e-05
UBE2L6	1.1859	3.46309e-05	1.55552	6.24794e-06
MIR497HG	1.18584	1.45997e-05	1.6011	2.28523e-06
ZNF276	1.18574	1.01899e-06	1.17831	1.32138e-06
SLC38A6	1.18529	6.69039e-06	0.642949	0.000523673
TPCN2	1.18515	4.75405e-07	1.09686	9.89502e-07
ABCA3	1.18406	3.50799e-08	1.23306	3.15418e-08
DENND4C	1.18365	3.46924e-08	0.924139	1.82516e-07
KIF21A	1.1835	6.01076e-09	1.27182	4.39704e-09
CORT	1.18312	0.000156571	1.04758	0.000404543
MED12	1.18307	1.40261e-07	0.989483	5.40062e-07
BRD9	1.18252	7.81073e-08	1.01635	2.37871e-07
BIRC6	1.18246	1.39827e-07	0.710319	4.78419e-06
OR8G5	1.1821	0.00611166	1.56673	0.00126823
CPT1A	1.18032	2.50808e-08	1.05781	5.57172e-08
PTBP2	1.1801	1.72512e-06	1.23768	1.55283e-06
SWI5	1.17913	3.13972e-08	0.965009	1.25238e-07
SLC7A11	1.17815	8.80771e-06	1.06604	2.13109e-05
EPHA2	1.1771	1.24803e-06	1.32057	7.30017e-07
AGRN	1.17652	6.53981e-08	0.79126	9.97504e-07
ST3GAL2	1.17563	1.49499e-07	0.931095	8.28571e-07
TEAD1	1.17537	1.49658e-06	1.03315	4.38049e-06
NOMO3	1.17474	4.45059e-07	0.980871	1.82227e-06
KCNJ11	1.17448	2.1669e-07	0.765944	4.43359e-06
DLG5-AS1	1.17382	0.000185764	0.918889	0.00104739
NDUFA4L2	1.17326	0.000738317	1.31976	0.000384095
KANSL1	1.1731	1.3702e-06	0.636608	0.000110683
PTCH2	1.17309	0.00047975	1.48906	0.000109332
MARCH9	1.1729	4.07284e-08	0.909957	2.2877e-07
ZDHHC8P1	1.17287	7.19232e-05	0.974989	0.000291131
ADCY6	1.17274	3.10684e-07	0.724879	9.40444e-06
LOC348761	1.1727	1.35274e-05	2.01659	4.29355e-07
SEC24A	1.17247	6.48304e-07	0.666021	3.71956e-05
HOXA5	1.1713	9.21722e-07	1.7013	1.00533e-07
MIER1	1.17002	2.69885e-07	0.983606	1.03345e-06
WNK1	1.16991	3.83993e-07	0.661761	2.17041e-05
GLTSCR1L	1.1689	4.97703e-07	0.629704	4.0636e-05
NHLRC2	1.16775	9.21722e-07	0.683833	4.37563e-05
RNF208	1.16597	7.76225e-07	0.924542	4.53838e-06
USP24	1.16585	4.55776e-08	1.14665	5.9025e-08
SYTL1	1.16579	5.65984e-08	1.27528	3.77347e-08
TJP2	1.16554	4.99402e-08	1.19028	5.14195e-08
ZNF10	1.16535	5.73868e-07	0.753157	1.33674e-05
WWC1	1.16518	4.34704e-09	1.06515	8.35717e-09
RBM19	1.16517	2.46745e-07	1.39248	9.41605e-08
ESPL1	1.16492	8.81027e-07	1.60805	1.32637e-07
LOC100129726	1.16486	0.00332789	1.52972	0.000681461
LMTK2	1.16263	4.67399e-07	0.718062	1.47075e-05
ATM	1.16263	5.12217e-07	0.971108	2.09905e-06
GLUD1	1.16225	6.77336e-10	0.810364	5.95047e-09
PER2	1.16116	4.57504e-08	0.975386	1.55864e-07
LINC00669	1.16099	0.00101383	1.04431	0.00214934
DBP	1.16052	7.3352e-07	1.59225	1.16576e-07
RWDD2B	1.15982	4.19882e-07	0.772688	7.78422e-06
ZC3HAV1L	1.15964	2.00696e-06	0.754477	4.66803e-05
RHOF	1.15748	4.18894e-08	1.40854	1.57092e-08
MIR4292	1.15695	0.000127593	1.14229	0.000159682
CEP95	1.15694	2.08809e-06	1.17701	2.29774e-06
TMCC1	1.15692	7.59897e-08	0.732255	1.76271e-06
GNG5	1.15649	5.79047e-10	1.10446	8.628e-10
THUMPD2	1.15638	6.85094e-06	1.41924	2.09657e-06
PARM1	1.1563	6.05227e-06	1.73827	4.87822e-07
MLL4	1.15532	4.10126e-06	1.09765	7.03168e-06
TAX1BP1	1.1546	1.11751e-09	0.656905	3.2704e-08
SRSF4	1.15451	6.28959e-08	1.17373	6.60789e-08
CHD2	1.15414	2.92817e-07	0.775919	4.96931e-06
NBEAL1	1.15409	2.26383e-07	0.723029	6.08645e-06
MKRN9P	1.15277	1.09188e-05	1.09169	1.91566e-05
LOC100132356	1.15077	0.000730975	1.02812	0.00164736
UBALD2	1.1501	3.19982e-07	0.969211	1.20363e-06
ZFYVE9	1.14966	1.56485e-08	0.824442	1.39694e-07
ZSCAN20	1.14956	1.23892e-06	0.894295	8.28585e-06
SLC25A24	1.14916	2.32528e-07	1.04708	5.23671e-07
PHACTR4	1.14916	6.31297e-06	0.698389	0.00023427
TFAP2C	1.14916	8.87675e-08	0.992281	2.61096e-07
PER1	1.14909	4.04784e-06	0.678863	0.000182148
THAP10	1.14907	3.96022e-07	0.811557	4.90167e-06
PER3	1.14843	3.86499e-07	0.933231	1.86479e-06
AGFG2	1.14835	1.58245e-07	0.930967	7.58268e-07
TMEM194A	1.14771	5.89202e-07	1.09404	1.01189e-06
HNRNPA1P33	1.14731	0.000396484	1.47497	8.25688e-05
AZI1	1.14694	9.24428e-08	1.19178	8.48081e-08
EVA1B	1.14587	1.07754e-06	0.658903	5.82929e-05
CLPTM1	1.14518	7.37265e-05	1.42452	1.88872e-05
FLJ27352	1.14475	1.40877e-05	0.924934	7.42599e-05
SNORD125	1.14444	0.00415029	1.43282	0.0011796
EGFR	1.14423	7.51711e-07	0.849403	6.89293e-06
ANXA2R	1.14373	0.00259211	1.34991	0.00102884
LOC338799	1.14364	4.05186e-06	1.34901	1.62916e-06
TRIM41	1.14331	5.79678e-08	1.23316	4.18519e-08
SNORD54	1.14329	0.011214	1.23892	0.00790489
SORD	1.14248	1.84656e-09	0.677966	4.23473e-08
CDK13	1.14202	1.18363e-08	0.933568	4.58842e-08
ANGEL2	1.14183	5.28317e-08	1.32453	2.45888e-08
SNORA66	1.14133	0.00028236	1.46642	5.8336e-05
PLLP	1.13988	7.7823e-06	0.927189	3.94507e-05
GPANK1	1.13948	5.19755e-06	1.04247	1.15431e-05
EFEMP2	1.13899	0.000221964	0.891466	0.00123044
ABCD4	1.13875	3.03651e-07	0.897636	1.78053e-06
POLE	1.13863	5.19844e-07	1.28207	2.91272e-07
DCUN1D3	1.13766	3.52812e-08	0.826759	2.99952e-07
AGXT2L2	1.13756	5.31057e-06	0.828504	5.75081e-05
INADL	1.13721	3.14549e-07	0.725748	7.61929e-06
KGFLP1	1.13622	0.000136299	1.01251	0.000338068
TUBA3D	1.13612	9.13441e-05	0.722625	0.0019992
LOC374443	1.13597	9.20288e-06	0.619184	0.000684383
PIBF1	1.13501	5.79151e-06	1.06747	1.06494e-05
CEP152	1.13315	1.01796e-07	1.26925	5.94808e-08
TEX9	1.13202	2.3246e-05	0.662096	0.00100932
THUMPD1	1.13179	1.58782e-08	0.807273	1.46314e-07
TTI1	1.12956	1.34292e-07	1.10523	1.7798e-07
CIC	1.12754	5.13653e-07	0.757511	9.16155e-06
NR1D1	1.12752	8.61143e-06	0.652879	0.000436322
PATL1	1.12694	1.30964e-06	0.869678	9.33599e-06
SETD1A	1.12562	3.78035e-06	1.09146	5.61928e-06
IQCH-AS1	1.12554	8.63401e-07	0.911144	4.40467e-06
MIR1227	1.1255	0.00148365	1.31771	0.000600805
PDS5B	1.12521	7.85514e-07	1.02382	1.84152e-06
CNTRL	1.12504	3.86727e-06	1.21229	2.8369e-06
PTER	1.12485	7.24637e-08	0.973459	2.08822e-07
GXYLT2	1.12399	0.00255267	0.662348	0.0394081
SYDE2	1.12381	1.79119e-05	1.00985	4.48082e-05
TLK1	1.12365	1.19308e-05	0.941385	4.89762e-05
C16orf74	1.12342	8.61519e-07	0.870491	5.89799e-06
R3HDM1	1.12285	3.0534e-05	0.740741	0.000596103
ACAP2	1.12265	1.44378e-07	0.88276	8.33871e-07
ARHGAP39	1.1224	4.52544e-07	0.835819	3.97556e-06
GORAB	1.12217	6.99366e-07	0.77625	1.0326e-05
KIF27	1.12197	5.12057e-05	0.623055	0.00274558
KIAA1958	1.11951	1.71992e-06	0.994585	4.6768e-06
SLC35C1	1.11884	3.90467e-07	0.803548	4.30583e-06
MGRN1	1.11821	1.57654e-06	0.741243	3.21622e-05
VCPIP1	1.11809	1.50921e-06	0.729517	3.42828e-05
SLC12A7	1.11752	5.44989e-08	1.05256	9.04934e-08
KIF24	1.11747	3.22556e-07	0.915249	1.46661e-06
ATP2C2	1.11743	1.90946e-06	0.611851	0.000144952
IFT172	1.11711	5.4692e-07	0.823003	5.18524e-06
CENPP	1.11681	7.09507e-06	0.808197	8.071e-05
ZC2HC1C	1.11645	5.83565e-07	0.668782	2.30504e-05
TIAF1	1.11621	2.21903e-06	0.774672	3.31451e-05
CCBL1	1.11591	2.10661e-07	1.01532	4.75832e-07
TMEM38A	1.11577	2.77223e-06	0.970643	8.73485e-06
PIDD	1.11571	2.41014e-07	0.899973	1.20308e-06
VTI1A	1.11543	5.82881e-08	0.792911	6.08397e-07
TMEM8A	1.11485	2.32725e-09	0.707373	3.77023e-08
ACAD10	1.11485	6.10018e-07	0.895749	3.25712e-06
SSH3	1.11479	4.00402e-07	0.77891	5.33982e-06
ATP7B	1.11444	1.60002e-06	0.627653	0.000100664
CSAD	1.1143	3.27104e-05	0.728949	0.000670315
KDM4A	1.11396	1.28842e-08	0.778165	1.32512e-07
RPGR	1.11374	1.55611e-05	0.606189	0.00111096
ZSCAN12	1.11346	1.67953e-06	1.00405	4.1413e-06
CCDC171	1.11343	2.23837e-06	0.764278	3.60976e-05
TET3	1.11321	1.2753e-05	0.979744	3.7089e-05
FUT11	1.11255	3.50799e-08	0.601296	2.14373e-06
HSP90AA1	1.11245	5.82579e-08	1.55445	9.25491e-09
PLCG1	1.11224	1.6478e-08	1.03926	2.89567e-08
SNORA4	1.11216	7.57995e-09	1.17595	6.17993e-09
CTSA	1.11201	1.30537e-07	0.641854	5.77729e-06
FLYWCH2	1.11184	8.4564e-08	1.18841	6.58478e-08
MDC1	1.11114	2.0182e-05	1.32022	7.30305e-06
MTOR	1.10997	4.08678e-08	1.11466	4.58842e-08
TMEM254-AS1	1.10895	1.68447e-06	0.622446	0.000108349
PLEC	1.10858	1.23543e-06	0.92171	5.24661e-06
SLC4A4	1.10857	1.30472e-07	1.73882	1.01966e-08
SPIN1	1.10813	2.27327e-08	0.942262	7.05835e-08
MYO18A	1.10807	1.09022e-07	0.839136	7.9065e-07
ZXDC	1.10793	1.41462e-06	0.910024	6.5487e-06
TNRC6A	1.10763	6.45796e-07	0.87591	3.82912e-06
IL1R1	1.10706	3.10271e-08	0.859511	1.69961e-07
SPAG4	1.10625	0.000770844	1.29318	0.000311547
FAM65A	1.1062	0.000415336	0.845854	0.00250159
LUC7L	1.1055	2.53771e-06	1.19256	1.87627e-06
WDR27	1.10439	2.13236e-05	0.998249	5.10447e-05
SENP2	1.1041	1.70166e-09	0.841912	9.07823e-09
CPT2	1.10376	3.07456e-09	0.745929	3.33069e-08
LOC728537	1.10374	0.000796003	0.808498	0.00566737
PAPD4	1.10372	1.41126e-07	0.93309	5.04691e-07
MIR1304	1.10371	1.70984e-06	1.92973	5.637e-08
LOC642846	1.10371	2.34085e-05	1.62728	1.97437e-06
HCG18	1.10364	1.95712e-05	0.752523	0.000318498
MIR5587	1.10364	0.00920343	2.05693	0.000228158
RMI1	1.10359	1.0602e-05	0.6515	0.000466474
SNORA29	1.1035	0.0465274	1.87183	0.00384389
CELSR2	1.10285	8.73514e-07	0.866826	5.43739e-06
HMBOX1	1.10276	9.7552e-06	0.759208	0.000154685
C6orf106	1.10253	7.4756e-09	0.816021	5.09383e-08
IKBKB	1.10219	4.02997e-07	0.897849	1.93072e-06
FZD9	1.10105	5.58718e-06	1.23594	3.10656e-06
SKI	1.10084	1.11112e-05	0.6549	0.000462911
KIAA1024	1.10075	0.000426364	1.44099	7.84749e-05
AGO3	1.10012	1.05088e-06	0.991643	2.61983e-06
LSM12	1.09968	0.000185118	1.14951	0.000156453
SNORD102	1.0995	0.00144622	1.42365	0.000302764
AKR1C2	1.09922	0.00028236	2.12822	3.49585e-06
COG7	1.09872	1.5705e-07	0.914348	6.31969e-07
GALE	1.09861	7.95223e-09	0.965255	1.97442e-08
MROH1	1.09851	2.75803e-06	0.632948	0.000148032
MIR429	1.09843	0.0188211	1.26849	0.00984258
ZNF720	1.09838	5.49875e-06	0.630907	0.000297456
FAM173A	1.09773	2.62756e-08	1.72213	2.29911e-09
CBX5	1.09753	7.78965e-07	0.604532	5.62221e-05
GATAD1	1.09717	3.65644e-08	0.757299	4.47311e-07
ZFP106	1.09714	3.77365e-08	1.03258	6.38268e-08
TAF1C	1.09575	1.19469e-07	1.08808	1.43935e-07
LZTFL1	1.09479	2.23803e-06	0.600172	0.000168795
GLYCTK	1.09473	7.65097e-06	0.933984	2.78434e-05
SLC35B3	1.09466	4.19594e-07	0.63017	2.12415e-05
PRICKLE4	1.09435	2.16883e-06	0.72539	4.45021e-05
KLHL7-AS1	1.09432	3.6625e-05	0.816377	0.000316593
TELO2	1.09383	3.82593e-08	1.25244	1.99608e-08
LINC00339	1.09333	8.03652e-06	0.801712	8.34849e-05
ACVR2B	1.09306	9.83368e-06	0.875584	5.54655e-05
CEP128	1.09286	4.7523e-06	1.44009	9.17252e-07
C7orf60	1.09253	1.33854e-07	1.00741	2.62069e-07
TTC14	1.09204	1.65778e-06	0.820235	1.421e-05
LOC148709	1.09134	0.000291529	0.720211	0.00432702
CCDC50	1.08884	5.0614e-08	0.845379	2.8946e-07
CNNM2	1.08879	7.12678e-08	0.671125	1.95069e-06
RTEL1-TNFRSF6B	1.08867	1.10784e-06	1.07425	1.50405e-06
RABGAP1	1.08867	2.76591e-08	0.631314	1.0466e-06
VAC14	1.08805	2.61389e-07	0.997773	5.64143e-07
GNB4	1.08796	1.29665e-06	1.63329	1.12413e-07
MIR1248	1.08771	0.000544123	0.873855	0.00237722
SYCE1L	1.08735	0.000506991	0.870203	0.00228198
CSRNP2	1.08714	5.82101e-08	0.741836	7.94683e-07
HSF4	1.08685	9.52883e-07	0.826346	7.43517e-06
AGO4	1.08641	2.75824e-07	0.60081	1.7752e-05
CHM	1.08514	6.96791e-07	0.637758	3.17038e-05
TRIM36	1.08485	4.53842e-08	1.36118	1.41498e-08
USP31	1.08468	2.53854e-07	0.911014	9.73451e-07
GNRH2	1.08398	0.00298584	1.64165	0.000237156
SAP25	1.08397	0.000518791	1.3639	0.000125904
SNORA53	1.08322	0.0197398	1.18197	0.0138228
FBXL16	1.08297	7.3386e-05	0.773513	0.000799716
SEC16A	1.08247	4.22289e-07	0.671263	1.27904e-05
TMEM184C	1.08155	2.35321e-09	0.647822	5.51972e-08
NPRL3	1.08147	1.6358e-06	1.15671	1.29509e-06
LOC100130557	1.08141	6.674e-06	0.806058	6.1827e-05
KDM8	1.08061	0.000214618	1.23831	9.70249e-05
ZNF235	1.07969	3.20916e-05	0.766981	0.000385869
IFRD1	1.07911	2.75749e-08	1.10385	2.77093e-08
RHOT2	1.07788	5.63621e-08	1.24183	2.7301e-08
LOC100128361	1.07784	0.00045652	0.752134	0.00461503
DTWD2	1.07766	1.667e-05	0.869426	8.83249e-05
TSNARE1	1.07731	4.57543e-05	0.780451	0.000473066
LINS	1.07725	5.18346e-07	0.817594	4.01501e-06
C2orf74	1.077	1.88794e-06	0.780602	2.07324e-05
DIP2C	1.07669	7.01875e-07	0.602454	4.50397e-05
CLUL1	1.0766	1.72745e-05	0.748057	0.000250301
ZNF768	1.07536	8.64636e-09	1.2949	3.50973e-09
PAWR	1.07496	9.00429e-09	1.45987	1.93253e-09
CDK20	1.07476	1.0325e-06	0.801504	9.26949e-06
C2orf27A	1.07473	0.000142806	0.898135	0.000537276
HOXA6	1.07468	2.42277e-05	1.60206	1.89384e-06
GTF2IRD1	1.07389	8.90184e-08	1.01763	1.44365e-07
LOC155060	1.07373	1.54072e-06	0.636176	6.85954e-05
LAMB1	1.07211	0.000229915	0.894428	0.000851275
SMC4	1.07203	3.88387e-07	1.25074	1.70406e-07
SNORA42	1.07117	0.00858955	1.84865	0.000348453
VPS39	1.07108	1.65206e-08	0.645702	4.68325e-07
ZW10	1.07052	2.80562e-08	1.13367	2.29663e-08
RTEL1	1.07034	1.02992e-06	1.04686	1.4891e-06
PICALM	1.06885	9.32856e-09	0.640218	2.4354e-07
TAOK2	1.06877	4.99402e-08	0.833472	2.77085e-07
FAM108C1	1.06817	3.92042e-07	0.859877	2.02733e-06
PLEKHM1P	1.06713	3.15805e-05	0.639899	0.00113245
KIAA1324L	1.06698	1.09808e-07	0.843537	6.02727e-07
NPIP	1.0665	4.23152e-07	0.919448	1.39277e-06
ZNF674	1.06627	2.20811e-06	0.693993	5.14661e-05
RSL24D1	1.0652	5.46318e-08	0.797095	4.0403e-07
SLC16A13	1.06505	4.81135e-05	0.941815	0.000131136
SLC33A1	1.06455	7.84759e-08	0.615927	3.32591e-06
ANKRD42	1.06445	1.58886e-05	0.645281	0.00056769
MIR4775	1.06332	0.00401824	0.704329	0.0335268
C14orf101	1.06332	1.4337e-07	0.836158	8.28706e-07
CHPT1	1.06268	4.18894e-08	1.62365	3.98813e-09
FOXJ3	1.06225	1.53246e-07	0.811667	1.07539e-06
STX16-NPEPL1	1.06192	7.91482e-07	0.666182	2.31611e-05
LINC00476	1.06178	1.3335e-06	0.663939	4.0638e-05
GOLT1B	1.06153	6.06547e-06	0.764664	7.08498e-05
STAU2	1.06139	3.69177e-08	0.642984	1.06632e-06
TSPAN14	1.05979	1.24418e-07	1.02859	1.73503e-07
CCT6P3	1.05884	0.00193278	1.09594	0.00171273
SNORD84	1.05878	2.22276e-05	1.33599	5.32597e-06
MFHAS1	1.0576	5.93224e-09	1.16364	3.85842e-09
FBXL19	1.05753	2.48868e-07	1.13506	1.86445e-07
SPHK1	1.05674	3.82876e-06	0.823271	2.57354e-05
GABPB1-AS1	1.05661	3.07666e-06	1.13325	2.35448e-06
RSF1	1.05654	1.61311e-07	0.609706	7.40657e-06
LOC150776	1.05642	6.06101e-07	1.02404	9.31533e-07
STAT1	1.05608	4.96365e-09	0.605666	1.59557e-07
TAF1	1.05556	3.05813e-06	0.771673	3.18516e-05
DSE	1.0555	2.78043e-06	0.721502	4.63031e-05
PCNT	1.05538	1.8486e-06	0.936661	5.06516e-06
EVL	1.05432	1.07238e-07	1.00842	1.64516e-07
KDSR	1.05377	9.71443e-08	0.738868	1.16033e-06
TRIM3	1.05373	9.102e-08	0.989847	1.56309e-07
C5orf45	1.05358	7.19588e-06	0.623418	0.000318237
ARHGAP5	1.05294	2.59146e-08	0.657088	5.92726e-07
RAB11FIP3	1.05294	4.10337e-08	0.905211	1.20612e-07
NCOA1	1.05288	1.17529e-07	0.637533	3.7432e-06
ISYNA1	1.05217	1.26252e-07	1.12909	9.39686e-08
FRAT1	1.05198	2.37609e-07	0.97819	4.67839e-07
KIF1B	1.05135	2.24608e-06	0.809934	1.62749e-05
LOC493754	1.05121	5.55944e-06	0.664914	0.000157376
KIAA1109	1.05104	3.48975e-07	0.643238	1.13683e-05
CSGALNACT2	1.05096	3.3391e-07	0.846697	1.69581e-06
DBN1	1.05009	4.55573e-09	1.08418	4.3472e-09
GPR98	1.04865	4.79689e-05	0.774334	0.000436322
IL6R	1.04828	2.58404e-08	0.659922	5.57438e-07
XRN1	1.04793	3.03038e-07	0.741562	3.65322e-06
E2F7	1.04698	2.37165e-06	1.00272	3.88783e-06
RFK	1.04608	6.72991e-06	1.10994	5.44567e-06
UBN1	1.04522	3.49604e-08	0.973398	6.2615e-08
MFN1	1.04491	4.31018e-09	0.820989	1.99214e-08
PHKG2	1.04458	4.57504e-08	0.769181	3.70915e-07
SIX4	1.04381	1.48613e-07	1.05688	1.61143e-07
CCDC40	1.0438	1.76981e-05	0.877688	7.0295e-05
HPS3	1.04279	7.31997e-09	0.684496	1.03072e-07
ZNF782	1.04235	1.84465e-06	0.648963	5.8316e-05
RNASE4	1.04191	1.44604e-06	0.779323	1.27591e-05
[truncated: 1,584 more rows]

## Sheet: 7_LNXS1_Basal_UP_ORA GO
GO GENE SET	BIOLOGICAL PROCESS	ENRICHMENT RATIO	pValue	FDR	USER GENES LIST
GO:0120036	plasma membrane bounded cell projection organization	1.60653	0	0	PLEK2;NLGN1;SYT17;FKBP1B;HYLS1;LPAR3;UNC5A;SPOCK1;EPB41L3;ICAM1;GFI1;CCDC13;NTNG1;RIT2;SCN1B;PLXND1;MAP2;SHC3;TENM1;RAP2B;EFNA2;FOXD1;NFATC4;FRY;LRGUK;SMO;AVIL;PARVA;LRP1;ADORA2A;DPYSL4;DNAH5;SPTBN5;GAB2;BCL11B;KLF5;FGFR2;RGS2;APOA1;ARHGEF26;GPRC5B;CCNO;KANK1;CHRNA7;NFIB;PREX2;ADCY1;IL1RAPL1;SYNGAP1;WDPCP;FGFR1;CNTF;TMEM216;PLXNA2;EFNA5;KIF13B;ZNF365;TTC21A;AMIGO1;NEDD4L;INPP5J;CCP110;MAK;NINL;PA…
GO:0030030	cell projection organization	1.58729	1.11022e-16	5.04652e-13	PLEK2;NLGN1;SYT17;FKBP1B;HYLS1;LPAR3;UNC5A;SPOCK1;EPB41L3;ICAM1;GFI1;CCDC13;NTNG1;RIT2;SCN1B;PLXND1;MAP2;SHC3;TENM1;RAP2B;EFNA2;FOXD1;NFATC4;FRY;LRGUK;SMO;AVIL;PARVA;LRP1;ADORA2A;DPYSL4;DNAH5;SPTBN5;GAB2;BCL11B;KLF5;FGFR2;RGS2;APOA1;ARHGEF26;GPRC5B;CCNO;KANK1;CHRNA7;NFIB;PREX2;ADCY1;IL1RAPL1;SYNGAP1;WDPCP;FGFR1;CNTF;TMEM216;PLXNA2;EFNA5;KIF13B;ZNF365;TTC21A;AMIGO1;NEDD4L;RHOU;INPP5J;CCP110;MAK;NI…
GO:0120031	plasma membrane bounded cell projection assembly	1.9681	1.77636e-15	4.03722e-12	PLEK2;NLGN1;HYLS1;LPAR3;ICAM1;CCDC13;TENM1;RAP2B;LRGUK;AVIL;PARVA;DNAH5;KLF5;ARHGEF26;CCNO;KANK1;WDPCP;TMEM216;CCP110;MAK;NINL;LAMA5;DYNLRB2;DYNC2H1;IFT140;FGD1;ICK;ONECUT2;PTPDC1;MAPK15;TBC1D8;RAP1GAP;PFN2;PLXNB3;C15orf62;TMEM67;KIF3C;WDR90;IFT122;IFT80;CEP19;OFD1;B9D1;TTC21B;AKAP9;LRRC49;MYLK;TTBK2;C2CD3;ZMYND10;CENPJ;SPATA13;INPPL1;ALMS1;CEP164;GAS8;TCTEX1D2;WDR35;BBS1;SH2B1;RFX2;WWTR1;MNS1;WD…
GO:0030031	cell projection assembly	1.9569	1.77636e-15	4.03722e-12	PLEK2;NLGN1;HYLS1;LPAR3;ICAM1;CCDC13;TENM1;RAP2B;LRGUK;AVIL;PARVA;DNAH5;KLF5;ARHGEF26;CCNO;KANK1;WDPCP;TMEM216;RHOU;CCP110;MAK;NINL;LAMA5;DYNLRB2;DYNC2H1;IFT140;FGD1;ICK;ONECUT2;PTPDC1;MAPK15;TBC1D8;RAP1GAP;PFN2;PLXNB3;C15orf62;TMEM67;KIF3C;WDR90;IFT122;IFT80;CEP19;OFD1;B9D1;TTC21B;AKAP9;LRRC49;MYLK;TTBK2;C2CD3;ZMYND10;CENPJ;SPATA13;INPPL1;ALMS1;CEP164;GAS8;TCTEX1D2;WDR35;BBS1;SH2B1;RFX2;WWTR1;MN…
GO:0044782	cilium organization	2.06529	5.82645e-13	1.05937e-09	HYLS1;CCDC13;LRGUK;AVIL;PARVA;DNAH5;CCNO;WDPCP;TMEM216;TTC21A;CCP110;MAK;NINL;LAMA5;DYNLRB2;DYNC2H1;IFT140;FAM161B;ICK;ONECUT2;PTPDC1;MAPK15;TBC1D8;TMEM67;KIF3C;WDR90;IFT122;IFT80;CEP19;OFD1;B9D1;TTC21B;AKAP9;LRRC49;TTBK2;C2CD3;ZMYND10;CENPJ;ALMS1;CEP164;GAS8;TCTEX1D2;WDR35;BBS1;RFX2;WWTR1;MNS1;WDR60;UBE2B;ASAP1;PIBF1;CEP152;CNTRL;GORAB;KIF27;KIF24;IFT172;RPGR;HSP90AA1;RABGAP1;PCNT;CCDC40;RAB3IP;…
GO:0060271	cilium assembly	2.08489	7.1565e-13	1.08433e-09	HYLS1;CCDC13;LRGUK;AVIL;PARVA;DNAH5;CCNO;WDPCP;TMEM216;CCP110;MAK;NINL;LAMA5;DYNLRB2;DYNC2H1;IFT140;ICK;ONECUT2;PTPDC1;MAPK15;TBC1D8;TMEM67;KIF3C;WDR90;IFT122;IFT80;CEP19;OFD1;B9D1;TTC21B;AKAP9;LRRC49;TTBK2;C2CD3;ZMYND10;CENPJ;ALMS1;CEP164;GAS8;TCTEX1D2;WDR35;BBS1;RFX2;WWTR1;MNS1;WDR60;UBE2B;ASAP1;PIBF1;CEP152;CNTRL;GORAB;KIF27;KIF24;IFT172;RPGR;HSP90AA1;RABGAP1;PCNT;CCDC40;RAB3IP;TMEM80;TBC1D24;…
GO:0052696	flavonoid glucuronidation	8.44703	4.49432e-09	5.83684e-06	UGT1A1;UGT1A4;UGT1A8;UGT1A5;UGT1A7;UGT1A9;UGT1A10;UGT1A6;UGT1A3
GO:0022008	neurogenesis	1.39422	6.58807e-09	7.48652e-06	NLGN1;SYT17;FKBP1B;LPAR3;P2RY1;UNC5A;FEV;SPOCK1;LAMC3;EPB41L3;CDK6;GFI1;SMARCA1;TCF4;NTNG1;DLX1;RIT2;ASCL2;SCN1B;PLXND1;MAP2;SHC3;SLC44A4;TENM1;WNT8B;DCHS1;FA2H;EFNA2;FOXD1;NFATC4;FRY;NLGN4X;SMO;AVIL;LRP1;CABP4;SOCS2;ADORA2A;DPYSL4;SPTBN5;GAB2;BCL11B;FGFR2;MMP24;RGS2;APOA1;FUOM;GPRC5B;KANK1;CHRNA7;NFIB;SERPINE2;PREX2;PRTG;ADCY1;IL1RAPL1;SYNGAP1;WDPCP;DLX2;TERT;HEY1;FGFR1;CNTF;PLXNA2;EFNA5;KIF13B;…
GO:0048699	generation of neurons	1.4059	8.57785e-09	8.66458e-06	NLGN1;SYT17;FKBP1B;LPAR3;UNC5A;FEV;SPOCK1;EPB41L3;CDK6;GFI1;SMARCA1;TCF4;NTNG1;DLX1;RIT2;ASCL2;SCN1B;PLXND1;MAP2;SHC3;SLC44A4;TENM1;WNT8B;EFNA2;FOXD1;NFATC4;FRY;NLGN4X;SMO;AVIL;LRP1;CABP4;SOCS2;ADORA2A;DPYSL4;SPTBN5;GAB2;BCL11B;FGFR2;RGS2;APOA1;FUOM;GPRC5B;KANK1;CHRNA7;NFIB;SERPINE2;PREX2;PRTG;ADCY1;IL1RAPL1;SYNGAP1;WDPCP;DLX2;TERT;HEY1;FGFR1;CNTF;PLXNA2;EFNA5;KIF13B;ZNF365;AMIGO1;NEDD4L;INPP5J;G…
GO:0009891	positive regulation of biosynthetic process	1.33922	1.09452e-08	9.95027e-06	CD74;P2RY1;LBH;MDK;GTF2A1L;TFR2;ICAM1;GFI1;SMARCA1;HOXB7;SLC40A1;TCF4;DLX1;RIT2;ASCL2;HOXA11;PLXND1;TMEM173;TOX3;THBS1;ELF5;OTX1;MESP2;FOXD1;FAM129A;NFATC4;AFAP1L2;BHLHA15;TET1;SMO;EBF3;MICAL2;BCL11B;CCDC169-SOHLH2;SPAG8;KLF5;FGFR2;GPLD1;EBF4;APOA1;IKZF2;PABPC1L;TP53INP2;RAB27A;NFIB;CAPN3;ZBTB16;DLX2;TERT;HEY1;FGFR1;CREBBP;PFKFB4;MYBL1;PYGO1;MAK;LRP5L;TCF7L2;NCOA6;TBX6;FZD4;ACSL3;PFKFB2;ZFHX4;NOS…
GO:0010557	positive regulation of macromolecule biosynthetic process	1.35079	1.28269e-08	1.06008e-05	CD74;P2RY1;LBH;MDK;GTF2A1L;TFR2;GFI1;SMARCA1;HOXB7;SLC40A1;TCF4;DLX1;RIT2;ASCL2;HOXA11;PLXND1;TMEM173;TOX3;THBS1;ELF5;OTX1;MESP2;FOXD1;FAM129A;NFATC4;AFAP1L2;BHLHA15;TET1;SMO;EBF3;MICAL2;BCL11B;CCDC169-SOHLH2;SPAG8;KLF5;FGFR2;EBF4;IKZF2;PABPC1L;TP53INP2;NFIB;CAPN3;ZBTB16;DLX2;TERT;HEY1;FGFR1;CREBBP;MYBL1;PYGO1;MAK;LRP5L;TCF7L2;NCOA6;TBX6;FZD4;ZFHX4;HOXC4;SRCAP;MC1R;DDIT3;TCF12;ONECUT2;BRCA2;SALL2…
GO:0031328	positive regulation of cellular biosynthetic process	1.33814	1.60645e-08	1.19593e-05	CD74;P2RY1;LBH;MDK;GTF2A1L;TFR2;ICAM1;GFI1;SMARCA1;HOXB7;SLC40A1;TCF4;DLX1;RIT2;ASCL2;HOXA11;PLXND1;TMEM173;TOX3;THBS1;ELF5;OTX1;MESP2;FOXD1;FAM129A;NFATC4;AFAP1L2;BHLHA15;TET1;SMO;EBF3;MICAL2;BCL11B;CCDC169-SOHLH2;SPAG8;KLF5;FGFR2;GPLD1;EBF4;IKZF2;PABPC1L;TP53INP2;NFIB;CAPN3;ZBTB16;DLX2;TERT;HEY1;FGFR1;CREBBP;PFKFB4;MYBL1;PYGO1;MAK;LRP5L;TCF7L2;NCOA6;TBX6;FZD4;ACSL3;PFKFB2;ZFHX4;NOS1AP;HOXC4;SRC…
GO:0007017	microtubule-based process	1.58744	1.71016e-08	1.19593e-05	KATNAL2;RASGRP1;CCDC13;MAP2;LRGUK;DNAH5;WDR66;EFHC1;CCDC69;EFNA5;KIF13B;TTC21A;INPP5J;CCP110;MAK;NINL;DYNLRB2;DYNC2H1;IFT140;DLG2;ICK;ULK4;BRCA2;KAT2B;MAPK15;EML1;GOLGA8A;NAV1;GOLGA8B;MACF1;TMEM67;SIK3;KIF3C;IFT122;IFT80;KIF1A;MAPK8IP3;CEP19;CLN3;OFD1;TTC21B;AKAP9;PARD3;TRIM46;LRRC49;TTBK2;C2CD3;ZMYND10;CENPJ;GAS8;TCTEX1D2;WDR35;CUL9;KIF22;DNAH14;WDR60;TUBB2A;SPICE1;UBE2B;STARD9;TUBB3;SPG11;FMR1;…
GO:1903508	positive regulation of nucleic acid-templated transcription	1.37671	1.8746e-08	1.20468e-05	CD74;P2RY1;LBH;MDK;GTF2A1L;TFR2;GFI1;SMARCA1;HOXB7;SLC40A1;TCF4;DLX1;RIT2;ASCL2;HOXA11;PLXND1;TMEM173;TOX3;ELF5;OTX1;MESP2;FOXD1;NFATC4;AFAP1L2;BHLHA15;TET1;SMO;EBF3;MICAL2;BCL11B;CCDC169-SOHLH2;SPAG8;KLF5;FGFR2;EBF4;IKZF2;PABPC1L;TP53INP2;NFIB;CAPN3;ZBTB16;DLX2;TERT;HEY1;CREBBP;MYBL1;PYGO1;MAK;LRP5L;TCF7L2;NCOA6;TBX6;FZD4;ZFHX4;HOXC4;SRCAP;MC1R;DDIT3;TCF12;ONECUT2;BRCA2;SALL2;KAT2B;CHD6;GLIS2;ZF…
GO:1902680	positive regulation of RNA biosynthetic process	1.37584	1.98771e-08	1.20468e-05	CD74;P2RY1;LBH;MDK;GTF2A1L;TFR2;GFI1;SMARCA1;HOXB7;SLC40A1;TCF4;DLX1;RIT2;ASCL2;HOXA11;PLXND1;TMEM173;TOX3;ELF5;OTX1;MESP2;FOXD1;NFATC4;AFAP1L2;BHLHA15;TET1;SMO;EBF3;MICAL2;BCL11B;CCDC169-SOHLH2;SPAG8;KLF5;FGFR2;EBF4;IKZF2;PABPC1L;TP53INP2;NFIB;CAPN3;ZBTB16;DLX2;TERT;HEY1;CREBBP;MYBL1;PYGO1;MAK;LRP5L;TCF7L2;NCOA6;TBX6;FZD4;ZFHX4;HOXC4;SRCAP;MC1R;DDIT3;TCF12;ONECUT2;BRCA2;SALL2;KAT2B;CHD6;GLIS2;ZF…
GO:0045893	positive regulation of transcription, DNA-templated	1.38624	2.29171e-08	1.30212e-05	CD74;P2RY1;LBH;MDK;TFR2;GFI1;SMARCA1;HOXB7;SLC40A1;TCF4;DLX1;RIT2;ASCL2;HOXA11;PLXND1;TMEM173;TOX3;ELF5;OTX1;MESP2;FOXD1;NFATC4;AFAP1L2;BHLHA15;TET1;SMO;EBF3;MICAL2;BCL11B;CCDC169-SOHLH2;SPAG8;KLF5;FGFR2;EBF4;IKZF2;PABPC1L;TP53INP2;NFIB;CAPN3;ZBTB16;DLX2;TERT;HEY1;CREBBP;MYBL1;PYGO1;LRP5L;TCF7L2;NCOA6;TBX6;FZD4;ZFHX4;HOXC4;MC1R;DDIT3;TCF12;ONECUT2;BRCA2;SALL2;KAT2B;CHD6;GLIS2;ZFHX3;ARNTL;SMAD6;MA…
GO:0120035	regulation of plasma membrane bounded cell projection organization	1.60049	4.02799e-08	2.15403e-05	PLEK2;NLGN1;SYT17;FKBP1B;LPAR3;SPOCK1;ICAM1;GFI1;RIT2;SCN1B;PLXND1;MAP2;TENM1;NFATC4;AVIL;LRP1;KLF5;RGS2;GPRC5B;KANK1;IL1RAPL1;SYNGAP1;WDPCP;FGFR1;CNTF;PLXNA2;EFNA5;KIF13B;ZNF365;AMIGO1;NEDD4L;INPP5J;CCP110;MAK;PACSIN1;TBX6;IFT140;FZD4;ULK4;MAPK15;TBC1D8;CAPRIN2;RAP1GAP;ARHGAP4;PFN2;PLXNB3;EEF2K;MACF1;C15orf62;SRCIN1;SEMA3C;DLG4;DVL3;CPEB3;SEMA3G;TRIM46;ZMYND10;PTK6;CENPJ;TCTEX1D2;BMPR2;EP300;MNS…
GO:0031344	regulation of cell projection organization	1.59165	4.94623e-08	2.49812e-05	PLEK2;NLGN1;SYT17;FKBP1B;LPAR3;SPOCK1;ICAM1;GFI1;RIT2;SCN1B;PLXND1;MAP2;TENM1;NFATC4;AVIL;LRP1;KLF5;RGS2;GPRC5B;KANK1;IL1RAPL1;SYNGAP1;WDPCP;FGFR1;CNTF;PLXNA2;EFNA5;KIF13B;ZNF365;AMIGO1;NEDD4L;INPP5J;CCP110;MAK;PACSIN1;TBX6;IFT140;FZD4;ULK4;MAPK15;TBC1D8;CAPRIN2;RAP1GAP;ARHGAP4;PFN2;PLXNB3;EEF2K;MACF1;C15orf62;SRCIN1;SEMA3C;DLG4;DVL3;CPEB3;SEMA3G;TRIM46;ZMYND10;PTK6;CENPJ;TCTEX1D2;BMPR2;EP300;MNS…
GO:0007010	cytoskeleton organization	1.40351	6.89125e-08	3.22723e-05	PLEK2;NLGN1;TPM2;KATNAL2;RHOBTB1;EPB41L3;ICAM1;CCDC13;MAP2;TENM1;PSTPIP2;NES;LRGUK;PPL;AVIL;MICAL2;TESK2;PARVA;MICAL1;LRP1;MYBPC1;DNAH5;SPTBN5;APOA1;EFHC1;KANK1;CCDC69;AQP1;CAPN3;WDPCP;ANTXR1;EFNA5;PLEKHG2;RHOU;INPP5J;CCP110;FMNL3;NINL;PACSIN1;LAMA5;BRWD3;FGD1;CORO1A;NOS1AP;ANK3;KLHL17;PDLIM7;ULK4;BRCA2;KAT2B;MAPK15;RHOBTB3;EML1;ARHGAP4;PFN2;KLHL24;GOLGA8A;NAV1;GOLGA8B;MACF1;PPM1E;C15orf62;TMEM67…
GO:0097711	ciliary basal body-plasma membrane docking	2.7564	7.09984e-08	3.22723e-05	TMEM216;CCP110;NINL;TMEM67;OFD1;B9D1;AKAP9;TTBK2;C2CD3;CENPJ;ALMS1;CEP164;CEP152;CNTRL;KIF24;HSP90AA1;PCNT;RAB3IP;CEP41;DYNC1H1;CEP57;NPHP4;FBF1;NDE1;MAPRE1;CEP63;B9D2;CEP70;CEP72;HAUS6;CEP290
GO:0045935	positive regulation of nucleobase-containing compound metabolic process	1.32171	1.28015e-07	5.35011e-05	CD74;P2RY1;LBH;MDK;GTF2A1L;TFR2;GFI1;SMARCA1;HOXB7;SLC40A1;TCF4;DLX1;RIT2;ASCL2;HOXA11;PLXND1;TMEM173;TOX3;ELF5;OTX1;MESP2;FOXD1;NFATC4;AFAP1L2;BHLHA15;TET1;SMO;EBF3;MICAL2;BCL11B;CCDC169-SOHLH2;SPAG8;KLF5;FGFR2;EBF4;IKZF2;PABPC1L;TP53INP2;NFIB;CAPN3;ZBTB16;DLX2;TERT;HEY1;FGFR1;CREBBP;PFKFB4;MYBL1;PYGO1;MAK;LRP5L;TCF7L2;NCOA6;TBX6;FZD4;PFKFB2;ZFHX4;HOXC4;SRCAP;TNFSF4;MC1R;DDIT3;TCF12;ONECUT2;BRCA…
GO:0000902	cell morphogenesis	1.46232	1.29471e-07	5.35011e-05	COCH;NLGN1;SYT17;LPAR3;P2RY1;UNC5A;LAMC3;RHOBTB1;EPB41L3;ICAM1;STC1;NTNG1;SCN1B;PLXND1;MAP2;SHC3;EFNA2;FOXD1;NFATC4;FRY;SMO;PARVA;VWA2;CABP4;ADORA2A;DPYSL4;SPTBN5;GAB2;BCL11B;FGFR2;APOA1;ARHGEF26;KANK1;CHRNA7;NFIB;FBLIM1;PREX2;ADCY1;IL1RAPL1;SYNGAP1;WDPCP;ANTXR1;PLXNA2;SIDT2;EFNA5;KIF13B;ZNF365;AMIGO1;NEDD4L;RHOU;FMNL3;PACSIN1;LAMA5;BRWD3;FZD4;FERMT3;FGD1;CORO1A;ANK3;SZT2;PDLIM7;RHOBTB3;FERMT2;CA…
GO:0060491	regulation of cell projection assembly	2.12237	1.47114e-07	5.81483e-05	PLEK2;NLGN1;ICAM1;TENM1;KLF5;KANK1;WDPCP;CCP110;MAK;IFT140;MAPK15;TBC1D8;RAP1GAP;PFN2;PLXNB3;C15orf62;ZMYND10;CENPJ;TCTEX1D2;MNS1;PPP1R9A;DEF8;HDAC4;FMR1;EPHA2;AGRN;SSH3;MTOR;RABGAP1;EVL;TBC1D24;COBL;TBC1D15;SSH1;ARHGAP35;ATMIN;CCDC151;FUZ;TBC1D2B;SRC;TBC1D10B;CDC42EP2;ARAP1;CAPZB;TCHP;RAB17;CEP120;RHOG;CDK10;TBC1D30
GO:0042073	intraciliary transport	3.4113	1.5459e-07	5.85572e-05	TTC21A;MAK;DYNLRB2;DYNC2H1;IFT140;ICK;KIF3C;IFT122;IFT80;TTC21B;TCTEX1D2;WDR35;WDR60;IFT172;RPGR;CLUAP1;SSX2IP;KIF3A;TRAF3IP1;TNPO1;WDR34
GO:0051254	positive regulation of RNA metabolic process	1.33694	1.82799e-07	6.60252e-05	CD74;P2RY1;LBH;MDK;GTF2A1L;TFR2;GFI1;SMARCA1;HOXB7;SLC40A1;TCF4;DLX1;RIT2;ASCL2;HOXA11;PLXND1;TMEM173;TOX3;ELF5;OTX1;MESP2;FOXD1;NFATC4;AFAP1L2;BHLHA15;TET1;SMO;EBF3;MICAL2;BCL11B;CCDC169-SOHLH2;SPAG8;KLF5;FGFR2;EBF4;IKZF2;PABPC1L;TP53INP2;NFIB;CAPN3;ZBTB16;DLX2;TERT;HEY1;CREBBP;MYBL1;PYGO1;MAK;LRP5L;TCF7L2;NCOA6;TBX6;FZD4;ZFHX4;HOXC4;SRCAP;MC1R;DDIT3;TCF12;ONECUT2;BRCA2;SALL2;KAT2B;CHD6;GLIS2;ZF…
GO:0006974	cellular response to DNA damage stimulus	1.50915	1.8883e-07	6.60252e-05	CD74;CCDC13;EID3;NFATC4;SPRED1;SMG1;IKBKE;CBL;ZNF365;SNAI2;NEIL1;SMYD2;NCOA6;MC1R;DDIT3;MSH3;BRCA2;MAPK15;POLN;NKX3-1;IRF7;POLR2A;STK33;MAP2K6;MSH5;RBM24;INO80D;NIPBL;HIPK2;ZNF652;CCNK;HUWE1;RAD51B;JMY;RAD9B;SLX4;CEP164;AP5Z1;BOK;FANCA;KIF22;PARP4;ZFYVE26;HELB;RFC3;EP300;TICRR;UBE2B;RNF111;RAD9A;MACROD1;ERCC4;FMR1;HERC2;UBE2L6;SWI5;EPHA2;ATM;EGFR;POLE;PDS5B;TLK1;MDC1;RMI1;CBX5;RTEL1;TAOK2;TAF1;E2…
GO:0052697	xenobiotic glucuronidation	6.91121	1.97536e-07	6.65111e-05	UGT1A1;UGT1A4;UGT1A8;UGT1A5;UGT1A7;UGT1A9;UGT1A10;UGT1A6;UGT1A3
GO:0006281	DNA repair	1.65304	2.15898e-07	7.00975e-05	EID3;SMG1;ZNF365;NEIL1;NCOA6;MC1R;MSH3;BRCA2;POLN;POLR2A;MSH5;INO80D;NIPBL;HUWE1;RAD51B;JMY;RAD9B;SLX4;CEP164;AP5Z1;FANCA;KIF22;PARP4;ZFYVE26;HELB;RFC3;EP300;TICRR;UBE2B;RNF111;RAD9A;ERCC4;HERC2;UBE2L6;SWI5;ATM;EGFR;POLE;PDS5B;MDC1;RMI1;RTEL1;DCLRE1C;RNF168;UBR5;KLHL15;SFR1;KDM2A;EME2;GEN1;FANCE;SMC6;FIGNL1;DDX11;IGHMBP2;USP28;POLA1;CLSPN;DMAP1;RAD54B;RAD51;BOD1L1;DNA2;UVRAG;DCLRE1A;ACTL6A;RAD50;…
GO:0030182	neuron differentiation	1.38318	2.33952e-07	7.334e-05	NLGN1;SYT17;FKBP1B;LPAR3;UNC5A;FEV;SPOCK1;EPB41L3;GFI1;SMARCA1;TCF4;NTNG1;DLX1;RIT2;ASCL2;SCN1B;PLXND1;MAP2;SHC3;SLC44A4;TENM1;WNT8B;EFNA2;FOXD1;NFATC4;FRY;NLGN4X;SMO;AVIL;LRP1;CABP4;SOCS2;ADORA2A;DPYSL4;SPTBN5;GAB2;BCL11B;FGFR2;RGS2;APOA1;FUOM;GPRC5B;KANK1;CHRNA7;NFIB;PREX2;ADCY1;IL1RAPL1;SYNGAP1;WDPCP;DLX2;FGFR1;CNTF;PLXNA2;EFNA5;KIF13B;ZNF365;AMIGO1;NEDD4L;INPP5J;GDF11;PACSIN1;TBX6;IFT140;FZD4…
GO:0120032	regulation of plasma membrane bounded cell projection assembly	2.10104	2.71751e-07	8.23496e-05	PLEK2;NLGN1;ICAM1;TENM1;KLF5;KANK1;WDPCP;CCP110;MAK;IFT140;MAPK15;TBC1D8;RAP1GAP;PFN2;PLXNB3;C15orf62;ZMYND10;CENPJ;TCTEX1D2;MNS1;PPP1R9A;DEF8;HDAC4;FMR1;EPHA2;AGRN;SSH3;MTOR;RABGAP1;EVL;TBC1D24;COBL;TBC1D15;SSH1;ARHGAP35;ATMIN;CCDC151;FUZ;TBC1D2B;TBC1D10B;CDC42EP2;ARAP1;CAPZB;TCHP;RAB17;CEP120;RHOG;CDK10;TBC1D30
GO:0010628	positive regulation of gene expression	1.30396	3.30338e-07	9.68742e-05	CD74;P2RY1;LBH;FEV;MDK;TFR2;PTGFR;GFI1;SMARCA1;HOXB7;SLC40A1;TCF4;DLX1;RIT2;ASCL2;HOXA11;PLXND1;TMEM173;TOX3;THBS1;ELF5;RLN2;OTX1;MESP2;FOXD1;FAM129A;NFATC4;AFAP1L2;BHLHA15;CLEC3B;TET1;SMO;EBF3;MICAL2;BCL11B;CCDC169-SOHLH2;SPAG8;KLF5;FGFR2;EBF4;IKZF2;PABPC1L;TP53INP2;RAB27A;NFIB;BAG2;CAPN3;ZBTB16;AMH;DLX2;TERT;HEY1;CNTF;CREBBP;MYBL1;PYGO1;MAPK11;LRP5L;TCF7L2;NCOA6;TBX6;FZD4;ZFHX4;NOS1AP;ANK3;HOXC…
GO:0033554	cellular response to stress	1.30755	3.47447e-07	9.87076e-05	CD74;FKBP1B;MAPK13;ICAM1;CDK6;STC1;RASGRP1;CCDC13;TNFRSF19;EID3;THBS1;CARD9;FAM129A;NFATC4;AQP3;GJB2;TBX2;BHLHA15;CARTPT;KDELR3;SPRED1;MLKL;APOA1;SLC52A3;GPX2;THBS4;AQP1;BAG2;DAPK1;CAPN3;DERL3;TERT;SMG1;CNTF;IKBKE;CREBBP;RELL2;CBL;ZNF365;SNAI2;NEIL1;SMYD2;MAPK11;NCOA6;FZD4;WIPI1;SZT2;MC1R;IL18BP;DDIT3;ULK4;MYEF2;MSH3;BRCA2;DNMT3A;CHD6;ARNTL;MAPK15;TSPYL2;MAP3K12;POLN;NKX3-1;EEF2K;IGF1R;IRF7;POLR2…
GO:0045944	positive regulation of transcription by RNA polymerase II	1.39579	5.45157e-07	0.00014583	P2RY1;TFR2;GFI1;SMARCA1;HOXB7;SLC40A1;TCF4;DLX1;RIT2;ASCL2;PLXND1;TMEM173;ELF5;OTX1;MESP2;FOXD1;NFATC4;BHLHA15;TET1;SMO;EBF3;MICAL2;BCL11B;CCDC169-SOHLH2;SPAG8;KLF5;FGFR2;EBF4;IKZF2;NFIB;ZBTB16;DLX2;TERT;HEY1;CREBBP;MYBL1;PYGO1;LRP5L;TCF7L2;NCOA6;TBX6;HOXC4;MC1R;DDIT3;TCF12;ONECUT2;SALL2;KAT2B;CHD6;GLIS2;ZFHX3;ARNTL;SMAD6;CAPRIN2;ZMIZ2;NKX3-1;SATB2;PCGF5;ELK4;IRF7;HOXC5;SIX1;KDM6B;CCPG1;LPIN3;NR4…
GO:0048666	neuron development	1.41575	5.64617e-07	0.00014583	NLGN1;SYT17;FKBP1B;LPAR3;UNC5A;FEV;SPOCK1;EPB41L3;GFI1;NTNG1;RIT2;SCN1B;PLXND1;MAP2;SHC3;SLC44A4;TENM1;EFNA2;FOXD1;NFATC4;FRY;SMO;AVIL;LRP1;CABP4;ADORA2A;DPYSL4;SPTBN5;GAB2;BCL11B;FGFR2;RGS2;APOA1;GPRC5B;KANK1;CHRNA7;NFIB;PREX2;ADCY1;IL1RAPL1;SYNGAP1;WDPCP;FGFR1;CNTF;PLXNA2;EFNA5;KIF13B;ZNF365;AMIGO1;NEDD4L;INPP5J;PACSIN1;TBX6;IFT140;FZD4;ANK3;SZT2;PDLIM7;NPTX2;ONECUT2;ULK4;CAPRIN2;RAP1GAP;SOS1;G…
GO:0010970	transport along microtubule	2.23763	5.84689e-07	0.00014583	RASGRP1;MAP2;TTC21A;MAK;DYNLRB2;DYNC2H1;IFT140;DLG2;ICK;KIF3C;IFT122;IFT80;KIF1A;MAPK8IP3;CLN3;TTC21B;TRIM46;TCTEX1D2;WDR35;WDR60;SPG11;FMR1;IFT172;RPGR;RHOT2;KIF1B;CLUAP1;SSX2IP;DYNC1H1;KIF3A;RAB21;TRAF3IP1;TNPO1;WASF1;TMEM201;SPG7;OPA1;NDE1;WDR34;KIF4A
GO:0099111	microtubule-based transport	2.23763	5.84689e-07	0.00014583	RASGRP1;MAP2;TTC21A;MAK;DYNLRB2;DYNC2H1;IFT140;DLG2;ICK;KIF3C;IFT122;IFT80;KIF1A;MAPK8IP3;CLN3;TTC21B;TRIM46;TCTEX1D2;WDR35;WDR60;SPG11;FMR1;IFT172;RPGR;RHOT2;KIF1B;CLUAP1;SSX2IP;DYNC1H1;KIF3A;RAB21;TRAF3IP1;TNPO1;WASF1;TMEM201;SPG7;OPA1;NDE1;WDR34;KIF4A
GO:0006310	DNA recombination	1.88743	5.93522e-07	0.00014583	EID3;BCL11B;ZNF365;NCOA6;TNFSF4;MSH3;BRCA2;POLN;PGBD5;MSH5;INO80D;NIPBL;RAD51B;SLX4;AP5Z1;H1F0;ZFYVE26;HELB;UBE2B;ERCC4;SWI5;ATM;RMI1;RTEL1;DCLRE1C;TEP1;RNF168;KLHL15;SFR1;EME2;GEN1;SMC6;FIGNL1;IGHMBP2;UBR2;RAD54B;RAD51;ACTL6A;RAD50;INO80;ATAD5;POLQ;MCMDC2;BLM;RAD54L;KIN;XRCC4;POLB;FANCM;GINS4;MUS81;XRCC2;HMGB1;PALB2;ERCC2;MLH3;INO80E;CHEK1;PPP4C;RNF138;ACTR5
GO:0007049	cell cycle	1.3115	7.00365e-07	0.000167553	MAPK13;CDK6;GFI1;NPPC;CDK18;CYP27B1;THBS1;NES;BCAT1;AFAP1L2;GEM;SPAG8;FGFR2;RGS2;EFHC1;CCNO;CCDC69;TTC28;CAPN3;TERT;RASSF4;FGFR1;L3MBTL1;MYBL1;RHOU;CCP110;NINL;TCF7L2;LMLN;SNX33;ANK3;DDIT3;MSH3;BRCA2;DNMT3A;KAT2B;ARNTL;MAPK15;TSPYL2;PHC3;EML1;NKX3-1;GOLGA8A;ATP2B4;GOLGA8B;LFNG;PRKAB2;PHF8;TMEM67;STK33;CCPG1;MAP2K6;NR4A1;MSH5;YAF2;OFD1;NIPBL;AKAP9;IGF1;HIPK2;RPS6KA3;CCNK;PARD3;RAD51B;C2CD3;JMY;GAD…
GO:0031175	neuron projection development	1.43779	9.04653e-07	0.000210877	NLGN1;SYT17;FKBP1B;LPAR3;UNC5A;SPOCK1;EPB41L3;GFI1;NTNG1;RIT2;SCN1B;PLXND1;MAP2;SHC3;EFNA2;FOXD1;NFATC4;FRY;SMO;AVIL;LRP1;ADORA2A;DPYSL4;SPTBN5;GAB2;BCL11B;FGFR2;RGS2;APOA1;GPRC5B;KANK1;CHRNA7;NFIB;PREX2;ADCY1;IL1RAPL1;SYNGAP1;FGFR1;CNTF;PLXNA2;EFNA5;KIF13B;ZNF365;AMIGO1;NEDD4L;INPP5J;PACSIN1;TBX6;FZD4;ANK3;SZT2;PDLIM7;NPTX2;ULK4;CAPRIN2;RAP1GAP;SOS1;GRB10;DOK4;ARHGAP4;TSKU;PLXNB3;EEF2K;PIK3CA;MA…
GO:0048812	neuron projection morphogenesis	1.54817	1.02859e-06	0.000233772	NLGN1;SYT17;LPAR3;UNC5A;EPB41L3;NTNG1;SCN1B;PLXND1;MAP2;SHC3;EFNA2;FOXD1;NFATC4;SMO;ADORA2A;DPYSL4;SPTBN5;GAB2;BCL11B;FGFR2;CHRNA7;NFIB;PREX2;ADCY1;IL1RAPL1;SYNGAP1;PLXNA2;EFNA5;KIF13B;ZNF365;AMIGO1;NEDD4L;PACSIN1;FZD4;ANK3;SZT2;PDLIM7;CAPRIN2;RAP1GAP;SOS1;GRB10;DOK4;ARHGAP4;TSKU;PLXNB3;EEF2K;PIK3CA;MACF1;NEO1;SRCIN1;SEMA3C;DLG4;IRS2;DVL3;SEMA3G;RERE;PARD3;TRIM46;ISL2;NEK3;FARP1;PTPRM;BMPR2;PTCH1…

## Sheet: 8_LNXS1_Basal_DN_ORA GO
GO GENE SET	BIOLOGICAL PROCESS	ENRICHMENT RATIO	pValue	FDR	USER GENES LIST
GO:0007156	homophilic cell adhesion via plasma membrane adhesion molecules	5.3744	1.79963e-11	1.63604e-07	CADM1;PCDHGC3;PCDHGA8;PCDHGA4;PCDHGA10;PCDHGB2;PCDHGB4;FAT1;PCDHGA9;PCDHGA2;PCDHGB6;PCDHGA5;PCDHGB7;PCDHGB3;PCDHGA11;PCDHGA6;PCDHGC4;PCDHGB5;PCDHGC5;PCDHGA3;PCDHGA12;PCDHGA7;PCDHGB1;PCDHGA1
GO:0098742	cell-cell adhesion via plasma-membrane adhesion molecules	3.62274	1.57727e-08	7.16947e-05	CADM1;ITGA5;PCDHGC3;PCDHGA8;PCDHGA4;PCDHGA10;PCDHGB2;PCDHGB4;FAT1;PCDHGA9;PCDHGA2;PCDHGB6;PCDHGA5;PCDHGB7;PCDHGB3;PCDHGA11;PCDHGA6;PCDHGC4;PCDHGB5;PCDHGC5;PCDHGA3;PCDHGA12;PCDHGA7;PCDHGB1;PCDHGA1;IL1RN
GO:0098609	cell-cell adhesion	2.19105	3.73875e-07	0.00113296	BAD;RDX;ITGA6;CADM1;PRNP;FSTL3;SPINT2;ARG1;PERP;NCAM2;PDLIM1;ITGA5;PDLIM5;IL4R;SOX9;GPNMB;PCDHGC3;CYFIP2;GAS6;RGCC;TNFSF9;PCDHGA8;PCDHGA4;PCDHGA10;PCDHGB2;ASS1;PCDHGB4;FAT1;PCDHGA9;PCDHGA2;PCDHGB6;PCDHGA5;PCDHGB7;PCDHGB3;PCDHGA11;PCDHGA6;PCDHGC4;PCDHGB5;PCDHGC5;PCDHGA3;PCDHGA12;PCDHGA7;PCDHGB1;PCDHGA1;MYB;PAK1;IL1RN
GO:0022610	biological adhesion	1.83049	9.0041e-07	0.00204641	BAD;RDX;ITGA6;CADM1;LGALS3BP;PRNP;ARHGDIA;FSTL3;EGFL7;SPINT2;LAMC1;ITGAE;ARG1;PERP;NCAM2;PDLIM1;LAMA3;ITGA5;SORBS1;PDLIM5;IL4R;SOX9;GPNMB;PCDHGC3;SPON2;CYFIP2;COL18A1;ATP1B1;KITLG;LAMB3;GAS6;ACE2;SEMA6A;RGCC;TNFSF9;PCDHGA8;PCDHGA4;TNFRSF18;PCDHGA10;PCDHGB2;ASS1;PCDHGB4;FAT1;PCDHGA9;IL32;PCDHGA2;PCDHGB6;PCDHGA5;PCDHGB7;PCDHGB3;PCDHGA11;PCDHGA6;PCDHGC4;PCDHGB5;PCDHGC5;PCDHGA3;PCDHGA12;PCDHGA7;PCDHG…
GO:0007155	cell adhesion	1.81371	1.5144e-06	0.00275348	BAD;RDX;ITGA6;CADM1;LGALS3BP;PRNP;ARHGDIA;FSTL3;EGFL7;SPINT2;LAMC1;ITGAE;ARG1;PERP;NCAM2;PDLIM1;LAMA3;ITGA5;SORBS1;PDLIM5;IL4R;SOX9;GPNMB;PCDHGC3;SPON2;CYFIP2;COL18A1;ATP1B1;KITLG;LAMB3;GAS6;SEMA6A;RGCC;TNFSF9;PCDHGA8;PCDHGA4;TNFRSF18;PCDHGA10;PCDHGB2;ASS1;PCDHGB4;FAT1;PCDHGA9;IL32;PCDHGA2;PCDHGB6;PCDHGA5;PCDHGB7;PCDHGB3;PCDHGA11;PCDHGA6;PCDHGC4;PCDHGB5;PCDHGC5;PCDHGA3;PCDHGA12;PCDHGA7;PCDHGB1;PC…
GO:0031638	zymogen activation	6.63896	6.89848e-06	0.0104523	BAD;CTSH;HPN;PERP;PLGRKT;ASPH;CYFIP2;CIDEB;KLK3
GO:0097202	activation of cysteine-type endopeptidase activity	13.436	2.12999e-05	0.0276625	BAD;PERP;ASPH;CYFIP2;CIDEB
GO:0042127	regulation of cell proliferation	1.58758	0.000106552	0.121083	BAD;SOD2;DDRGK1;ATF5;CAPNS1;SMARCA2;CTSH;FOXO1;COMT;IRS1;PRNP;AKIRIN2;EGFL7;IER5;TIMP2;SPINT2;LAMC1;CLEC11A;HPN;CDKN1A;ARG1;TSPO;CDKN2B;IRF6;EIF5A2;RARRES3;TRIB1;ARNT2;ASPH;CEBPA;MAP3K5;GPX1;IL4R;RAB25;TRPM4;CCNA2;SOX9;GPNMB;COL18A1;BAX;MIF;KITLG;GAS6;EPPK1;RARB;ACE2;NOS3;RGCC;TNFSF9;SERPINB5;SPRY1;MEIS1;WNT10B;NRP1;AHR;ODAM;LRG1;CXCL10;LDOC1;MYB;BAMBI;DHRS2;HIST1H2AE;SULT2B1;PAK1;BCHE
GO:0051707	response to other organism	1.80345	0.000134339	0.125747	BAD;IFIT5;ISG20;IFNGR2;JAGN1;PGLYRP2;MAPKAPK3;COMT;MAP3K14;AKIRIN2;TLR3;HERC5;SLC17A5;NFKB1;NAALADL2;ARG1;VIM;TSPO;TRIB1;GPX1;IFIT2;IFIT1;IL4R;ACTA2;OAS1;SPON2;MIF;CLEC7A;NOS3;CYP2E1;ASS1;DEFB132;POLR3G;FOS;LRG1;CLU;CXCL10;OASL;LDOC1;IL36RN;KLK3;IL1RN;OPRK1
GO:0043207	response to external biotic stimulus	1.79944	0.000141086	0.125747	BAD;IFIT5;ISG20;IFNGR2;JAGN1;PGLYRP2;MAPKAPK3;COMT;MAP3K14;AKIRIN2;TLR3;HERC5;SLC17A5;NFKB1;NAALADL2;ARG1;VIM;TSPO;TRIB1;GPX1;IFIT2;IFIT1;IL4R;ACTA2;OAS1;SPON2;MIF;CLEC7A;NOS3;CYP2E1;ASS1;DEFB132;POLR3G;FOS;LRG1;CLU;CXCL10;OASL;LDOC1;IL36RN;KLK3;IL1RN;OPRK1
GO:0071901	negative regulation of protein serine/threonine kinase activity	3.49961	0.000169172	0.125747	HEG1;PRKAR2A;AIDA;CDKN1A;CDKN2B;CEBPA;ZNF675;SORL1;SPRY1;DUSP8;DUSP5;PKIB
GO:0031581	hemidesmosome assembly	12.5403	0.000205761	0.125747	ITGA6;LAMC1;LAMA3;LAMB3
GO:0060541	respiratory system development	2.92389	0.000207029	0.125747	HEG1;KLF2;CTSH;FSTL3;ARG1;CEBPA;EPAS1;SOX9;NOS3;BASP1;ASS1;SPRY1;THRB;AGR2;ABCA12
GO:0071496	cellular response to external stimulus	2.39405	0.000212529	0.125747	BAD;SESN1;ITGA6;FOXO1;COMT;MAP3K14;TLR3;SLC39A4;NFKB1;CDKN1A;CDKN2B;ATP2B1;MAP3K5;TRPM4;SOX9;GLRX2;FAS;GAS6;PDK2;FOS;DAPL1
GO:0008202	steroid metabolic process	2.45086	0.000219848	0.125747	DHRS4;CYP3A5;SRD5A3;HSD17B8;COMT;ABCG1;NFKB1;TSPO;CEBPA;CYP39A1;STARD4;CYP2E1;SORL1;ELOVL6;DHRS2;SULT2B1;UGT2B11;HSD17B12;UGT2B17;UGT2B15
GO:0008285	negative regulation of cell proliferation	1.9177	0.000225895	0.125747	SOD2;ATF5;SMARCA2;COMT;PRNP;TIMP2;SPINT2;HPN;CDKN1A;ARG1;TSPO;CDKN2B;IRF6;RARRES3;TRIB1;ASPH;CEBPA;SOX9;GPNMB;COL18A1;BAX;EPPK1;RARB;NOS3;RGCC;SPRY1;MEIS1;WNT10B;LDOC1;DHRS2;HIST1H2AE;SULT2B1;PAK1;BCHE
GO:0006469	negative regulation of protein kinase activity	2.77388	0.000235145	0.125747	HEG1;PRKAR2A;GADD45B;AIDA;CDKN1A;CDKN2B;TRIB1;CEBPA;ZNF675;SORL1;MVP;SPRY1;DUSP8;DUSP5;PKIB;GNAQ
GO:0009607	response to biotic stimulus	1.74697	0.000267565	0.135135	BAD;IFIT5;ISG20;IFNGR2;JAGN1;PGLYRP2;MAPKAPK3;COMT;MAP3K14;AKIRIN2;TLR3;HERC5;SLC17A5;NFKB1;NAALADL2;ARG1;VIM;TSPO;TRIB1;GPX1;IFIT2;IFIT1;IL4R;ACTA2;OAS1;SPON2;MIF;CLEC7A;NOS3;CYP2E1;ASS1;DEFB132;POLR3G;FOS;LRG1;CLU;CXCL10;OASL;LDOC1;IL36RN;KLK3;IL1RN;OPRK1
GO:1901701	cellular response to oxygen-containing compound	1.68138	0.00028371	0.135748	BAD;SOD2;PRKAR2A;KLF2;JAGN1;GAB1;SESN1;FOXO1;IRS1;PRNP;TBC1D4;NFKB1;ARG1;VIM;TSPO;ATP2B1;MYO1C;TRIB1;SORBS1;MAP3K5;ATP6V1E2;SRI;ZNF35;TRPM4;CCNA2;SOX9;GLRX2;SPON2;MIF;GAS6;CLEC7A;RARB;NOS3;ASS1;PDK2;WNT10B;FOS;GNAI1;AHR;CLU;CXCL10;LDOC1;MYB;IL36RN;PAK1;IL1RN;GNAQ;OPRK1
GO:0032020	ISG15-protein conjugation	18.8104	0.00035144	0.159747	UBE2E1;HERC5;UBE2E2
GO:0071900	regulation of protein serine/threonine kinase activity	2.04378	0.000376251	0.16119	HEG1;PRKAR2A;GADD45B;CCNC;MAPKAPK3;MAP3K14;AIDA;HERC5;CDKN1A;CDKN2B;SAMD5;TRIB1;TPD52L1;CEBPA;MAP3K5;DIRAS1;CCNA2;MIF;KITLG;ZNF675;RGCC;SORL1;SPRY1;DUSP8;DUSP5;PKIB;PAK1
GO:0030335	positive regulation of cell migration	2.07233	0.000390075	0.16119	SOD2;RDX;DDRGK1;PLK2;GAB1;CTSH;ITGA6;ATP8A1;MYO1C;ITGA5;RAB25;SOX9;GPNMB;CAMK1D;GLIPR2;COL18A1;KITLG;GAS6;PLA2G7;NOS3;SEMA6A;TNFRSF18;TMSB4X;NRP1;CXCL10;PAK1
GO:0002064	epithelial cell development	2.73938	0.000417335	0.164956	BAD;HEG1;RDX;SPINT2;CDKN1A;VIM;GPX1;RAB25;ACTA2;EXPH5;SOX9;COL18A1;RARB;FAT1;SLITRK6
GO:0051272	positive regulation of cellular component movement	2.01141	0.000481667	0.182451	SOD2;RDX;DDRGK1;PLK2;GAB1;CTSH;ITGA6;ATP8A1;MYO1C;ITGA5;RAB25;TRPM4;SOX9;GPNMB;CAMK1D;GLIPR2;COL18A1;KITLG;GAS6;PLA2G7;NOS3;SEMA6A;TNFRSF18;TMSB4X;NRP1;CXCL10;PAK1
GO:0033993	response to lipid	1.71765	0.000523087	0.189291	BAD;DDRGK1;CTSH;MAPKAPK3;FOXO1;COMT;MED24;AKIRIN2;ABCG1;FOSB;NFKB1;CDKN1A;ARG1;VIM;TSPO;ATP2B1;TRIB1;ARNT2;ZNF35;GPX4;CCNA2;SOX9;SPON2;MIF;RARB;NOS3;ASS1;WNT10B;FOS;THRB;GNAI1;AHR;CLU;CXCL10;LDOC1;MYB;IL36RN;PAK1;IL1RN;BCHE;OPRK1
GO:0006790	sulfur compound metabolic process	2.23174	0.000541367	0.189291	GSTO2;AMD1;COMT;BTD;PAPSS1;NUDT7;GLO1;ST3GAL1;ABHD14B;THEM4;GPX1;GPX4;SLC19A2;AASS;GLRX2;CHST15;PDK2;ELOVL6;SULT2B1;DSEL;HSD17B12
GO:0030324	lung development	2.91113	0.000562834	0.189508	HEG1;KLF2;CTSH;FSTL3;ARG1;CEBPA;EPAS1;SOX9;NOS3;SPRY1;THRB;AGR2;ABCA12
GO:0071396	cellular response to lipid	1.90324	0.000594278	0.192949	BAD;DDRGK1;FOXO1;MED24;NFKB1;ARG1;VIM;TSPO;ATP2B1;TRIB1;ZNF35;CCNA2;SOX9;SPON2;MIF;RARB;NOS3;ASS1;WNT10B;THRB;GNAI1;AHR;CLU;CXCL10;LDOC1;MYB;IL36RN;PAK1;IL1RN;OPRK1
GO:0033673	negative regulation of kinase activity	2.5398	0.000624768	0.195854	HEG1;PRKAR2A;GADD45B;AIDA;CDKN1A;CDKN2B;TRIB1;CEBPA;ZNF675;SORL1;MVP;SPRY1;DUSP8;DUSP5;PKIB;GNAQ
GO:0000302	response to reactive oxygen species	2.6247	0.000652868	0.195952	BAD;SOD2;KLF2;SESN1;FOXO1;ARG1;MAP3K5;GPX1;CCNA2;GLRX2;NOS3;CYP2E1;PDK2;FOS;MYB
GO:0071222	cellular response to lipopolysaccharide	2.72897	0.000668191	0.195952	NFKB1;ARG1;VIM;TSPO;TRIB1;SPON2;MIF;NOS3;ASS1;CXCL10;LDOC1;IL36RN;IL1RN;OPRK1
GO:0030323	respiratory tube development	2.84343	0.00070262	0.19961	HEG1;KLF2;CTSH;FSTL3;ARG1;CEBPA;EPAS1;SOX9;NOS3;SPRY1;THRB;AGR2;ABCA12
GO:2000147	positive regulation of cell motility	1.98406	0.000746321	0.201369	SOD2;RDX;DDRGK1;PLK2;GAB1;CTSH;ITGA6;ATP8A1;MYO1C;ITGA5;RAB25;SOX9;GPNMB;CAMK1D;GLIPR2;COL18A1;KITLG;GAS6;PLA2G7;NOS3;SEMA6A;TNFRSF18;TMSB4X;NRP1;CXCL10;PAK1
GO:0042445	hormone metabolic process	2.58858	0.000753113	0.201369	DHRS4;SRD5A3;HSD17B8;PCSK6;COMT;NFKB1;HPN;TSPO;RDH12;ACE2;DIO1;DHRS2;UGT2B11;HSD17B12;DIO3
GO:1901700	response to oxygen-containing compound	1.49903	0.000798716	0.207461	BAD;SOD2;PRKAR2A;KLF2;KHK;JAGN1;GAB1;CTSH;MAPKAPK3;SESN1;FOXO1;COMT;IRS1;PRNP;AKIRIN2;FOSB;TBC1D4;NFKB1;CDKN1A;ARG1;VIM;TSPO;ATP2B1;MYO1C;TRIB1;ARNT2;SORBS1;MAP3K5;ATP6V1E2;GPX1;SRI;ZNF35;GPX4;TRPM4;CCNA2;SOX9;GLRX2;SPON2;COL18A1;MIF;GAS6;CLEC7A;RARB;EPS8;NOS3;CYP2E1;ASS1;PDK2;WNT10B;FOS;GNAI1;AHR;CLU;CXCL10;LDOC1;MYB;IL36RN;PAK1;IL1RN;GNAQ;BCHE;OPRK1
GO:0040017	positive regulation of locomotion	1.93847	0.000842043	0.212639	SOD2;RDX;DDRGK1;PLK2;GAB1;CTSH;ITGA6;ATP8A1;MYO1C;ITGA5;RAB25;SOX9;GPNMB;CAMK1D;GLIPR2;COL18A1;KITLG;GAS6;PLA2G7;NOS3;SEMA6A;TNFRSF18;TMSB4X;NRP1;CXCL10;PAK1;OPRK1
GO:0045862	positive regulation of proteolysis	2.19363	0.00090105	0.220713	BAD;DDRGK1;PLK2;CTSH;AKIRIN2;SNX9;ARL6IP5;NLRP2;HPN;PERP;PLGRKT;TRIB1;ASPH;CEBPA;MAP3K5;CYFIP2;FAS;BAX;CIDEB;CLU
GO:0046533	negative regulation of photoreceptor cell differentiation	14.1078	0.000945617	0.220713	SOX9;THRB;DIO3
GO:0071219	cellular response to molecule of bacterial origin	2.63345	0.00094685	0.220713	NFKB1;ARG1;VIM;TSPO;TRIB1;SPON2;MIF;NOS3;ASS1;CXCL10;LDOC1;IL36RN;IL1RN;OPRK1
GO:1902531	regulation of intracellular signal transduction	1.44378	0.00100034	0.227352	BAD;IFIT5;AKAP7;HEG1;SOD2;RDX;EPHA10;GADD45B;DDRGK1;PLK2;SECTM1;GAB1;MAPKAPK3;SESN1;FOXO1;MAP3K14;IRS1;PRNP;RCAN3;ARHGDIA;AIDA;TAF9B;ARL6IP5;TIMP2;TLR3;PDE10A;THEM4;PHLDA3;SAMD5;TRIB1;TPD52L1;NENF;SRGAP3;MAP3K5;GPX1;SRI;LPAR6;DIRAS1;SOX9;GPNMB;GLIPR2;FAS;BAX;DYNLT1;MIF;KITLG;GAS6;WWC2;ZNF675;EPS8;TLE1;RASA3;SEMA6A;TNFRSF18;SORL1;SPRY1;DUSP8;PDK2;DUSP5;ARAP2;SIPA1L2;TMSB4X;NRP1;GNAI1;CLU;CXCL10;IL…

## Sheet: 9_MDAXS1_Basal_DEG
GENE NAME	MDA.PCa.2b_PBS-VS-MDA.AS1_PBS.logFC	MDA.PCa.2b_PBS-VS-MDA.AS1_PBS.PValue	MDA.PCa.2b_PBS-VS-MDA.AS1_PBS.FDR	MDA.PCa.2b_PBS-VS-MDA.BS1_PBS.logFC	MDA.PCa.2b_PBS-VS-MDA.BS1_PBS.PValue	MDA.PCa.2b_PBS-VS-MDA.BS1_PBS.FDR
FAM135B	8.54342	0	0	5.41486	5.09847e-86	6.50245e-84
PTPRN2	5.25089	1.36822e-237	3.20642e-234	1.62957	9.71753e-15	1.21214e-13
SLIT1	5.24896	1.0349e-233	2.15582e-230	7.08013	0	0
CACNA1H	4.71708	9.52128e-201	1.62277e-197	4.64811	7.70107e-194	3.60949e-191
ADTRP	4.11997	2.74241e-33	4.21432e-31	4.42421	9.82993e-40	4.2172e-38
AOX1	4.04654	6.01906e-16	3.51543e-14	2.48128	0.00012416	0.000427346
HLA-DQA1	3.95806	0	0	3.35717	3.66063e-257	3.26807e-254
HLA-DQA2	3.94009	0	0	3.25701	9.31624e-242	6.71772e-239
HLA-DRB5	3.79802	3.52639e-47	7.87056e-45	4.62708	1.22185e-85	1.52715e-83
DDC	3.61384	7.92584e-128	8.2552e-125	2.71455	1.46981e-77	1.55684e-75
LOC440905	3.31172	5.75184e-12	2.32906e-10	4.14842	6.85868e-20	1.2365e-18
HLA-DRB6	3.30892	3.31643e-87	1.63622e-84	4.07387	9.36121e-155	3.07902e-152
SGCE	3.22004	2.11136e-05	0.000289991	8.74771	7.96987e-184	3.39589e-181
EMP1	3.19691	4.5107e-57	1.28131e-54	3.07863	1.43372e-52	8.90047e-51
DGKB	3.12371	3.15621e-09	9.15986e-08	7.21291	3.71575e-132	8.81809e-130
FAM101A	3.11206	3.12277e-23	2.84202e-21	5.56805	9.82549e-152	2.9711e-149
SLC35F1	2.92761	9.13439e-14	4.37984e-12	5.5926	1.4412e-104	2.41246e-102
FAM13C	2.88463	5.97024e-11	2.18582e-09	6.71311	7.17325e-159	2.4015e-156
RET	2.73895	2.65851e-267	8.30697e-264	4.98943	0	0
ADAM3A	4.26279	0.00493722	0.0312396	6.55206	2.91846e-08	1.79552e-07
LBH	2.73281	2.60881e-92	1.63033e-89	3.90745	1.17093e-198	5.93314e-196
CEACAM22P	2.72829	2.22249e-62	6.94453e-60	4.91432	2.49073e-243	1.86785e-240
GPER	2.70948	6.00941e-31	8.28416e-29	1.11068	1.89108e-05	7.52898e-05
ACSS1	2.70051	4.61402e-23	4.13893e-21	2.28949	6.05189e-16	8.41073e-15
FAM183A	2.69096	8.95898e-06	0.000136113	3.424	4.92028e-10	3.84356e-09
PKNOX2	2.65048	1.282e-09	3.92088e-08	4.98257	4.37857e-60	3.31006e-58
LAMA1	2.64004	3.31255e-37	5.85883e-35	3.37768	5.25383e-64	4.32013e-62
ABCC12	2.45022	3.20202e-07	6.69994e-06	3.52549	3.83749e-17	5.80672e-16
PTK6	2.43918	1.3953e-49	3.19012e-47	1.46858	3.26087e-15	4.2573e-14
EPHB6	2.3294	9.72626e-23	8.64208e-21	1.47123	4.82417e-08	2.88864e-07
PEG10	2.30149	0.00201645	0.0149602	8.95045	2.48495e-290	3.10586e-287
PPFIA2	2.28903	1.25045e-14	6.56681e-13	3.08777	5.03423e-32	1.72544e-30
INHBB	2.26104	6.34112e-20	4.79368e-18	0.816951	0.00688022	0.0163052
ADRA2A	2.16838	3.16499e-14	1.58233e-12	2.22854	4.34891e-15	5.59597e-14
SLC22A10	2.15234	3.06219e-08	7.60396e-07	4.30818	1.45761e-39	6.23911e-38
CEACAM20	2.15061	1.03165e-49	2.38782e-47	3.34933	2.03836e-131	4.71792e-129
MAPK10	2.15005	2.36587e-15	1.31618e-13	2.83184	3.87507e-31	1.27456e-29
STXBP5L	2.09582	1.62299e-21	1.34043e-19	0.941738	0.000132536	0.000453428
DHRS2	2.03249	2.26568e-85	1.08915e-82	1.42827	5.19867e-39	2.1707e-37
ICAM1	2.0022	2.53343e-12	1.05783e-10	1.277	6.56764e-05	0.000238117
SLC30A4	2.00189	2.67869e-85	1.2555e-82	3.09152	2.86655e-198	1.41426e-195
ANGPT4	-2.07311	6.1822e-08	1.47086e-06	-0.692452	0.0222498	0.0463797
ACSL6	1.99424	2.99192e-16	1.79783e-14	0.802174	0.00615124	0.014751
GRIK4	1.96573	1.39055e-32	2.10243e-30	1.85954	7.81758e-29	2.28293e-27
ZNF750	1.94239	8.76369e-08	2.0135e-06	2.09909	3.53561e-09	2.47797e-08
CBLN2	1.92643	1.56215e-91	8.87492e-89	1.03523	1.60588e-25	3.92529e-24
ANKRD20A19P	4.50687	0.00138856	0.0110014	6.25424	2.90518e-09	2.05922e-08
HPSE2	1.90722	7.38735e-50	1.73123e-47	1.84065	2.19669e-46	1.16667e-44
C1orf95	1.88682	8.20058e-29	9.60903e-27	3.09044	3.94961e-99	6.17061e-97
PIGB	1.88534	3.9307e-17	2.52372e-15	2.94865	2.98529e-53	1.90368e-51
HPGD	1.83629	1.10542e-62	3.51261e-60	4.47461	0	0
GHRHR	1.82989	1.95878e-12	8.27101e-11	2.77754	4.20068e-33	1.4748e-31
DNALI1	1.78842	4.13794e-48	9.34676e-46	2.78694	1.90463e-119	3.83958e-117
ANKRD65	-3.13211	6.49953e-07	1.26273e-05	-3.11787	7.55067e-07	3.7549e-06
NCALD	1.74418	5.90596e-11	2.16683e-09	2.44251	4.41124e-24	9.9163e-23
SLC26A4-AS1	1.73841	0.000101265	0.00115411	1.7936	5.37065e-05	0.00019774
AP1B1P1	-2.01529	0.000791193	0.00675037	-2.34623	0.000178424	0.000595105
SCGB1D2	1.73422	8.71749e-16	5.04431e-14	2.76261	1.83163e-44	9.08448e-43
EFR3B	1.72504	1.04238e-16	6.44969e-15	0.685172	0.00436444	0.0108549
APOF	2.16763	0.000346074	0.00332217	2.52683	9.48741e-06	3.97297e-05
APOL4	1.9132	0.000324949	0.00315655	1.53649	0.0065146	0.015533
APCDD1	1.70712	1.13379e-71	4.08774e-69	0.62703	8.26664e-10	6.30012e-09
ZPLD1	1.69962	3.11363e-16	1.865e-14	4.74287	5.51985e-174	2.11196e-171
LITAF	1.68947	4.48105e-35	7.30528e-33	1.51764	1.07402e-27	2.91822e-26
ARC	-1.52203	0.000551041	0.00496455	-2.19117	8.26361e-06	3.49248e-05
ANGPT2	1.65135	2.6652e-05	0.000357418	3.02302	3.48186e-15	4.5269e-14
KCNMA1	1.64954	7.12471e-99	4.94719e-96	1.96106	6.80162e-142	1.82167e-139
NCAM2	1.63181	2.82008e-70	9.97565e-68	1.776	4.86719e-83	5.70313e-81
ALDH1L1	1.6038	1.6576e-61	5.01237e-59	2.87593	1.84018e-225	1.23214e-222
KSR1	1.59918	1.42294e-06	2.59254e-05	1.83031	1.43853e-08	9.26791e-08
PKIA	1.57607	4.48704e-07	9.12398e-06	4.00385	2.10078e-69	1.97916e-67
DSEL	1.56216	7.20242e-25	7.2209e-23	2.53129	3.94537e-73	3.99826e-71
ASCL1	4.03037	0.00836026	0.0472103	5.91082	8.96253e-07	4.40329e-06
CRISPLD1	1.53017	6.15077e-11	2.24348e-09	1.10593	7.64472e-06	3.25513e-05
LAMC2	1.52704	0.00191838	0.0143519	5.38214	5.08309e-68	4.58163e-66
CYP4Z2P	1.49615	0.000312408	0.00305053	1.40967	0.000794795	0.00231727
ATOH1	4.0465	0.00688433	0.0404353	7.38674	1.20816e-18	2.01338e-17
APOL6	1.49437	1.43463e-05	0.000206103	1.23195	0.000616177	0.0018442
LRRC46	1.47815	2.46754e-09	7.22836e-08	1.16137	8.06395e-06	3.41579e-05
DPP4	1.46122	1.72588e-11	6.61693e-10	1.12999	7.51427e-07	3.73779e-06
NAALADL2	1.43621	6.59371e-22	5.6447e-20	2.81971	2.14676e-100	3.38215e-98
CDH15	1.4348	2.72964e-09	7.95884e-08	1.89488	2.23582e-16	3.20468e-15
LDLRAD1	1.42248	4.19603e-06	6.94326e-05	3.70315	5.65953e-63	4.5151e-61
B3GAT1	4.50723	0.00139059	0.0110014	3.76084	0.0152597	0.033217
C7orf63	1.42114	7.49692e-11	2.68742e-09	1.18353	6.71871e-08	3.93387e-07
CD27-AS1	1.41803	1.44825e-06	2.62947e-05	1.82527	5.60497e-11	4.85816e-10
BAALC	4.25843	0.00527693	0.0328787	4.98678	0.000435235	0.00134384
LOC200772	1.41173	2.43009e-08	6.14007e-07	0.664282	0.0156367	0.0339145
BAIAP2L2	1.06169	0.00267733	0.0188065	1.10861	0.00162072	0.00441904
BANK1	2.46736	3.34245e-19	2.40093e-17	2.58509	1.33799e-21	2.65445e-20
FBP1	1.40319	0.000108759	0.00122243	4.91774	5.41462e-109	9.7609e-107
IGF1	1.38462	4.11987e-13	1.86119e-11	4.37081	1.51675e-195	7.29131e-193
SLC51A	1.38352	0.00238192	0.0171134	1.30682	0.00466437	0.0115305
TENM1	1.32408	8.41738e-11	2.96634e-09	2.34142	2.51901e-31	8.35866e-30
ALOX12P2	1.29801	7.16937e-06	0.000111823	3.71539	2.75018e-62	2.18476e-60
BCAS1	1.24427	0.00332209	0.0225009	3.20426	8.79106e-21	1.6648e-19
BGN	-1.97679	9.42434e-13	4.11859e-11	-2.86877	1.71425e-19	3.01206e-18
KIAA1467	1.2423	1.84407e-64	5.96078e-62	1.64461	9.84879e-111	1.79267e-108
PAXBP1-AS1	1.24165	1.25589e-13	5.93085e-12	0.648337	0.00041609	0.00129025
VWA2	1.23625	1.90408e-05	0.000265213	1.77816	3.32172e-11	2.93614e-10
FSTL1	1.22332	2.02994e-80	8.85052e-78	1.10121	1.56281e-65	1.31388e-63
FAM134B	1.21632	9.38264e-20	7.06449e-18	2.11736	1.29204e-57	9.00488e-56
CNTN5	1.19728	5.91059e-13	2.61966e-11	6.33117	0	0
BTBD8	1.17936	0.00538664	0.0333737	1.30787	0.00166546	0.00453047
TPPP	1.19557	5.04375e-12	2.05566e-10	1.44298	7.61323e-18	1.21063e-16
TTYH1	1.19311	4.18146e-06	6.92526e-05	0.998574	0.000173175	0.000579007
HTR7P1	1.16717	4.17412e-15	2.27489e-13	1.10383	1.64453e-13	1.84069e-12
NMNAT2	1.16637	6.16436e-07	1.20259e-05	1.36804	2.31595e-09	1.66677e-08
C19orf77	-1.16037	0.00494169	0.0312574	-1.23846	0.00313291	0.0080438
C1orf127	2.09754	0.00498203	0.0314383	3.43387	3.64456e-07	1.89748e-06
HLA-DRB1	1.16573	2.73936e-21	2.24269e-19	1.13463	2.65743e-20	4.88445e-19
C2orf62	1.50114	5.09226e-06	8.25863e-05	1.40537	2.41427e-05	9.44942e-05
MIR198	1.16141	9.93963e-12	3.8985e-10	1.52074	1.82817e-20	3.40983e-19
CYBRD1	1.1462	1.2979e-20	1.02239e-18	1.24867	2.12782e-24	4.88877e-23
LEPREL1	1.13787	2.80636e-07	5.93163e-06	1.2823	3.709e-09	2.59077e-08
C6orf165	1.81721	5.65778e-07	1.1189e-05	1.27051	0.000979686	0.00280158
FOLH1	1.13085	3.366e-75	1.28787e-72	2.01232	5.59959e-225	3.62004e-222
C8orf31	2.74437	3.69985e-18	2.4685e-16	3.27876	1.55876e-28	4.4753e-27
HSH2D	1.12995	5.02893e-24	4.69067e-22	2.63559	4.43469e-145	1.20495e-142
C9orf117	2.01997	0.0064957	0.0387346	2.82763	2.36275e-05	9.26711e-05
DEGS1	1.12505	8.13494e-61	2.38303e-58	1.00819	2.33115e-49	1.35308e-47
CALCR	2.00697	0.0062542	0.0376296	3.43871	1.77435e-08	1.12879e-07
CAMK1G	-1.97635	2.55329e-06	4.42414e-05	-1.40412	0.000300975	0.000960128
CAMP	-1.28438	0.000119275	0.00133026	-0.826442	0.00785023	0.018342
ABCC11	1.1244	3.65374e-24	3.49492e-22	1.57811	2.77717e-46	1.46666e-44
TARP	1.12029	5.40772e-29	6.45757e-27	1.55601	1.48923e-53	9.6276e-52
MEGF6	1.08023	2.87664e-19	2.09849e-17	3.34071	7.15433e-186	3.19356e-183
LINC00478	1.05749	8.78255e-09	2.35896e-07	1.096	2.10271e-09	1.52266e-08
TMTC1	1.04617	1.01973e-28	1.18012e-26	1.12448	6.31779e-33	2.2057e-31
LOC145837	1.04583	4.11013e-32	6.06746e-30	1.99719	4.37592e-115	8.37141e-113
ATP8B2	1.03541	3.58996e-19	2.56888e-17	1.14751	1.34471e-23	2.94861e-22
SLC22A4	1.03322	0.000258267	0.00260182	1.39941	2.11198e-07	1.14173e-06
CDK6	-4.19415	0.00500911	0.0315633	-4.19415	0.00518487	0.0126883
WNT5A	1.02687	7.26758e-13	3.19842e-11	1.67485	3.67678e-31	1.21359e-29
GSTA1	1.02661	5.0593e-32	7.24059e-30	1.88644	2.60233e-104	4.31756e-102
ZMYND12	1.02503	7.43339e-09	2.03447e-07	0.79057	1.58498e-05	6.39175e-05
UCP2	1.00862	8.10899e-13	3.55204e-11	1.40752	3.01516e-24	6.81885e-23
FOLH1B	1.00227	1.43352e-13	6.71893e-12	1.92379	1.34757e-55	9.02292e-54
CFTR	4.29415	0.00310055	0.0212382	4.30961	0.00298313	0.007694
C6orf52	0.998702	5.54763e-07	1.09944e-05	0.886571	1.12103e-05	4.63748e-05
TXNIP	0.993332	1.50436e-18	1.04073e-16	1.51412	3.40099e-40	1.49325e-38
IGF1R	0.991923	7.09465e-38	1.31694e-35	1.0858	4.9538e-45	2.52374e-43
LDHC	0.989034	8.31967e-06	0.000127745	1.18326	4.72357e-08	2.83112e-07
FNDC4	0.987709	2.48626e-10	8.30882e-09	1.49305	1.05541e-23	2.31968e-22
MCTP2	0.982261	9.16974e-27	1.0233e-24	1.06881	2.26268e-31	7.53478e-30
CILP2	1.20263	0.000215782	0.00221914	0.992901	0.00289224	0.00748636
TMEM92	0.967501	2.86058e-07	6.03942e-06	1.71609	6.97176e-24	1.54866e-22
CLPSL2	7.10503	4.14813e-09	1.1837e-07	5.58129	4.49245e-05	0.000167611
ARRDC4	0.966539	3.08815e-12	1.27807e-10	1.25814	9.54323e-20	1.70397e-18
LRFN2	0.96472	3.85708e-06	6.44496e-05	2.29292	2.40641e-38	9.87206e-37
HMGCS2	0.944201	4.58123e-55	1.22699e-52	1.83753	2.40428e-200	1.2521e-197
SPON2	0.943199	2.30299e-21	1.8937e-19	1.2023	2.30669e-33	8.20604e-32
SPATA17	0.94319	1.39952e-05	0.000201522	0.806758	0.000250002	0.000811666
CPO	1.84599	0.000103632	0.0011768	1.99293	2.00939e-05	7.9645e-05
MAP3K8	0.9343	1.41748e-08	3.70124e-07	0.772219	4.42899e-06	1.95514e-05
MLLT11	0.916171	5.21658e-10	1.68042e-08	1.00355	7.44668e-12	7.09042e-11
LOC646214	0.90057	0.00663491	0.0393361	1.22439	0.000141613	0.000481582
DACH1	0.89891	5.40355e-09	1.52111e-07	1.62048	5.68197e-31	1.85262e-29
OPTN	0.896588	0.000872069	0.00734481	1.3609	5.6727e-08	3.35812e-07
CST1	3.29364	1.16594e-05	0.000171847	2.29505	0.00599235	0.0144032
TMEFF2	0.893897	1.77303e-35	2.91585e-33	1.24161	1.99769e-66	1.71016e-64
AGR2	0.893688	1.17815e-31	1.67333e-29	3.01864	0	0
CYP4V2	0.892869	3.63143e-19	2.58867e-17	1.32476	3.88177e-43	1.85179e-41
CXCR4	-3.58731	3.08643e-13	1.41825e-11	-1.09125	0.00172843	0.00468274
CYP46A1	0.988833	0.00208637	0.0153816	1.22632	9.10324e-05	0.000321226
HLA-DRA	0.880597	1.3e-29	1.65799e-27	1.35048	4.79324e-66	4.08471e-64
RIMS1	0.876624	8.24468e-09	2.22725e-07	2.75724	2.30548e-98	3.54288e-96
CUX2	0.875618	1.59677e-37	2.87849e-35	0.969657	6.92474e-46	3.6264e-44
DCHS1	-3.89635	4.97751e-24	4.66592e-22	-2.5566	2.84895e-16	4.05252e-15
C11orf65	0.872636	0.000473324	0.00436491	1.14575	2.60801e-06	1.19314e-05
VIL1	0.865284	0.00471068	0.0299986	3.19441	2.15019e-49	1.25192e-47
ZNF860	0.858827	1.36865e-05	0.000197685	1.53857	2.25017e-17	3.49512e-16
DENND2A	-1.76624	1.07151e-05	0.000159308	-1.74889	1.30999e-05	5.36591e-05
OAT	0.858389	4.17714e-30	5.4384e-28	2.71053	2.46587e-308	3.55616e-305
LOC643401	0.850243	6.55176e-05	0.000795032	0.641835	0.00343719	0.00873651
DQX1	0.849557	0.00220879	0.0160957	0.665749	0.0187797	0.0399367
PRKG2	0.849286	0.000535864	0.0048463	2.59665	3.66495e-41	1.64379e-39
STEAP1	0.832997	4.34435e-24	4.11353e-22	1.12982	7.98936e-43	3.76343e-41
DKK1	5.66318	1.35605e-06	2.48031e-05	6.79249	7.67309e-13	8.05911e-12
DLL3	-1.80565	5.45335e-05	0.000676469	-1.30836	0.0015825	0.00432299
SCGB2A1	0.830303	5.4543e-07	1.08323e-05	1.13529	1.20408e-12	1.23897e-11
LOC100272217	0.825965	8.456e-09	2.28105e-07	0.678093	3.38326e-06	1.51708e-05
PLS1	0.824601	1.33222e-13	6.27549e-12	1.75999	2.26883e-63	1.83345e-61
LOC100288198	0.816136	8.48353e-07	1.61144e-05	1.22172	5.66764e-15	7.23755e-14
PART1	0.815347	1.76066e-12	7.49374e-11	0.941854	1.71684e-16	2.49515e-15
SLC45A3	0.806351	1.33089e-28	1.53077e-26	1.81641	5.92555e-132	1.38865e-129
LPP-AS2	0.795008	1.61714e-15	9.24335e-14	0.650065	1.34162e-10	1.11542e-09
APH1B	0.790464	7.65898e-14	3.70079e-12	0.846742	9.7824e-16	1.33092e-14
EML5	0.786195	1.07935e-09	3.3614e-08	0.677152	1.6729e-07	9.16795e-07
DYNC1I1	1.85301	0.00186021	0.0140118	4.80145	4.64394e-39	1.95212e-37
EFNB2	0.780099	1.23833e-26	1.36566e-24	1.61752	1.62031e-106	2.86581e-104
RAB27B	0.776295	0.000185313	0.00195292	2.03215	4.50775e-26	1.13438e-24
NTN4	0.767784	0.00116411	0.00943978	0.787557	0.000849101	0.00246042
NBL1	0.758817	7.3215e-19	5.12177e-17	0.929594	1.48787e-27	4.01362e-26
GPR137C	0.753305	0.00448551	0.0288885	1.45199	2.93188e-09	2.07736e-08
IKZF3	0.752416	0.00869948	0.0487005	1.01946	0.0002343	0.000764206
EPHA4	-2.60923	0.00527279	0.0328787	-2.58715	0.00562959	0.0136379
EAF2	0.734998	0.000273468	0.00272671	0.958468	1.27801e-06	6.12007e-06
SAT1	0.731545	3.85534e-26	4.15402e-24	0.814716	4.55807e-32	1.57086e-30
FAIM2	-2.58179	1.44845e-06	2.62947e-05	-3.32744	2.75157e-08	1.69916e-07
BBS4	0.730087	1.21856e-23	1.1254e-21	1.02216	1.20805e-45	6.27382e-44
FAM181B	-5.08098	0.00148163	0.0115308	-5.08098	0.00148983	0.00409429
PCA3	0.728061	0.00146783	0.0114376	2.45648	4.16087e-40	1.80993e-38
ING3	0.718836	1.69728e-07	3.74359e-06	0.846484	7.70031e-10	5.88286e-09
IKBKE	0.718103	4.7764e-09	1.35474e-07	1.05447	3.92515e-19	6.74507e-18
RNASE4	0.715433	0.000849799	0.00718518	3.51272	1.08847e-122	2.34559e-120
CHRNA2	0.713689	9.59722e-13	4.18439e-11	1.14809	1.15908e-30	3.70195e-29
FAR2	-4.89874	0.00030657	0.00300292	-4.89874	0.000323563	0.00102538
AK7	0.713366	0.000167075	0.0017899	1.02412	1.63477e-08	1.04424e-07
FGF19	-2.70935	0.000750598	0.00645924	-3.50997	0.000126759	0.000435571
UNC80	0.709664	7.44435e-05	0.000887265	1.13017	3.25485e-10	2.58567e-09
CTAG2	0.707941	7.92271e-08	1.83603e-06	1.65842	4.52227e-37	1.81549e-35
FOXA2	-3.96845	1.47005e-08	3.82253e-07	-4.45278	2.72009e-09	1.93544e-08
RAB6C	0.704942	0.000222409	0.00228228	1.32891	5.13346e-13	5.49955e-12
GRID2IP	0.703128	0.00457534	0.0293249	0.634004	0.0116086	0.0259371
SNX21	0.696315	6.50761e-12	2.61812e-10	0.720716	9.53375e-13	9.89694e-12
FRMD5	0.819139	0.000806099	0.00686319	0.644927	0.0103861	0.0235225
FSIP2	-6.07748	1.42609e-07	3.17157e-06	-2.01111	0.00191337	0.00514218
FUT4	-1.65952	0.00193818	0.0144769	-1.6492	0.00206608	0.00550915
FXYD1	-5.46825	9.16188e-06	0.000138858	-2.08747	0.00542302	0.0131937
GALNT15	-1.50075	0.00477049	0.030328	-2.81134	2.32794e-05	9.13442e-05
GATM	0.779568	0.00866064	0.0485313	0.902433	0.0019754	0.00529598
FGFRL1	0.69202	1.50179e-25	1.57294e-23	1.02132	9.64358e-54	6.2777e-52
CDC14A	0.6915	1.20685e-14	6.35562e-13	2.44642	4.77276e-175	1.86416e-172
GJA3	3.51713	0.000147817	0.00160746	4.17273	4.63808e-07	2.37581e-06
LOC100131320	0.689677	5.02666e-10	1.62482e-08	1.15236	7.22597e-26	1.7991e-24
GLIPR1L2	1.63758	0.00517006	0.0323526	3.17806	7.11048e-12	6.77718e-11
LOC653160	0.681545	0.00214312	0.0157238	0.953653	9.55871e-06	4.00015e-05
LOC100129518	0.676938	2.93499e-05	0.000387775	0.822056	2.26607e-07	1.21976e-06
KIAA1407	0.674855	0.00457988	0.029335	0.662946	0.00537124	0.0130796
LTN1	0.672984	0.00117501	0.00951992	1.53087	1.93612e-13	2.15548e-12
STEAP2	0.669218	2.24433e-08	5.70145e-07	1.32351	5.63909e-28	1.5709e-26
GPR149	4.04618	0.0069003	0.0404777	5.15075	5.79819e-05	0.000212438
GPR156	-1.57359	1.67255e-05	0.000236478	-1.20596	0.000491454	0.00150282
GPR27	-1.57964	0.000138491	0.00152105	-3.14542	4.17458e-10	3.27469e-09
PLCG2	0.658058	6.74459e-05	0.000813691	0.881306	3.52527e-08	2.14514e-07
GRID1	-1.10853	0.000126663	0.00140181	-2.04329	1.05504e-09	7.91514e-09
MMP20	0.655021	4.04555e-05	0.000516662	1.794	1.3876e-37	5.63089e-36
ARHGEF3	0.654887	2.67728e-10	8.89957e-09	1.63203	3.17544e-60	2.41025e-58
TRPM8	0.654539	5.9099e-09	1.65371e-07	0.611719	6.03158e-08	3.56158e-07
GUSBP2	0.89132	0.0035655	0.023814	0.727135	0.0206215	0.0433082
FHDC1	0.650499	4.97427e-15	2.67214e-13	1.23902	8.71648e-52	5.32302e-50
RASSF8	0.650325	1.74281e-06	3.12074e-05	1.03706	1.67137e-14	2.03605e-13
ITM2C	0.650266	9.44198e-14	4.50428e-12	0.767272	9.40442e-19	1.58271e-17
WBSCR27	0.644549	5.00989e-05	0.000628684	0.697455	1.01493e-05	4.22656e-05
FKBP1B	0.644388	4.97991e-05	0.000625727	1.84134	4.69295e-32	1.61437e-30
HEPH	-7.23342	3.58024e-15	1.95692e-13	-1.9588	6.851e-06	2.93717e-05
HEXA-AS1	1.80411	0.000240079	0.00243429	1.3775	0.00932232	0.0213713
EDA	0.642569	8.4955e-17	5.30912e-15	1.33465	2.38255e-69	2.23341e-67
MAN1C1	0.634684	3.80936e-14	1.88936e-12	1.01988	4.47781e-35	1.69596e-33
LOC100130855	0.633345	0.00032286	0.00314277	0.681857	9.84799e-05	0.000345361
HMGN2P46	3.09849	3.49225e-18	2.34669e-16	4.2781	6.81155e-50	4.01582e-48
HRCT1	-1.41687	5.39448e-05	0.000670667	-3.94641	2.05266e-14	2.478e-13
HSPA12B	2.88345	0.00158149	0.0121815	2.5363	0.00770007	0.0180236
ATRNL1	0.631406	7.59768e-11	2.71317e-09	1.53085	4.80328e-60	3.60207e-58
IGFBP4	-1.79928	0.000265056	0.00266021	-1.65581	0.000637818	0.00190139
IGFBPL1	-1.66305	5.50536e-05	0.000682184	-2.5555	4.43401e-08	2.66524e-07
IGSF1	2.21918	0.0046981	0.0299388	3.05395	1.10806e-05	4.58788e-05
IL18R1	-3.09886	0.000128481	0.00141858	-5.94399	7.27734e-07	3.62667e-06
IL1RAPL1	2.29518	0.000144354	0.00157621	2.36784	7.44115e-05	0.000266947
SEC61A2	0.631171	1.27391e-06	2.35535e-05	1.12843	3.98324e-19	6.83236e-18
IL7	1.87652	0.000420559	0.00393052	2.75321	1.64175e-08	1.04799e-07
MAGIX	0.629614	0.000744779	0.00641982	0.729868	7.44485e-05	0.000267029
ROCK1P1	0.623073	0.000814556	0.00691959	1.3255	8.25704e-15	1.04174e-13
EPS8	0.622668	1.9341e-09	5.74651e-08	1.4596	6.10373e-53	3.82718e-51
LDHD	0.618878	2.32733e-06	4.07402e-05	1.94568	1.84496e-58	1.33549e-56
KIAA1841	0.615235	0.000713172	0.00619007	1.07013	1.22675e-09	9.15207e-09
WNK3	0.610897	1.49784e-05	0.000214036	1.07801	6.61262e-15	8.39359e-14
TLE1	0.610651	6.92366e-18	4.57059e-16	1.2926	4.85405e-79	5.32186e-77
KCNIP3	-1.02679	0.00450034	0.0289541	-2.33997	1.83676e-07	1.00074e-06
C1orf151-NBL1	0.609581	9.99283e-12	3.91118e-10	0.745728	7.83107e-17	1.16337e-15
CAB39L	0.606559	5.47744e-22	4.7323e-20	0.750945	6.16657e-33	2.15692e-31
KLK3	0.605171	7.92068e-22	6.65906e-20	0.920169	7.63393e-48	4.25955e-46
CSRNP1	-0.606231	3.46733e-13	1.5778e-11	-1.2165	9.91068e-45	4.99477e-43
TMEM173	-0.606389	1.16919e-13	5.53537e-12	-1.42355	7.85576e-61	6.08595e-59
KLK11	4.85508	0.000288493	0.00285568	8.19426	1.77992e-31	5.98027e-30
KLK12	5.47884	9.33789e-06	0.000140729	7.26507	2.37002e-15	3.1313e-14
HOXC10	-0.609007	0.00733276	0.0425223	-1.41957	4.18796e-08	2.52706e-07
SCNN1B	-0.611054	0.000803497	0.00684414	-3.76639	1.03868e-53	6.73815e-52
BCL2	-0.612643	1.80704e-06	3.22344e-05	-1.09741	6.20699e-16	8.6199e-15
LAT2	1.27401	6.16764e-06	9.82618e-05	0.932438	0.0016158	0.00440691
LDLRAD4	-1.82699	0.00527562	0.0328787	-1.57023	0.0126036	0.0279306
LINC00202-1	1.91491	0.00293849	0.0203889	3.21734	7.02247e-09	4.72907e-08
LINC00261	-1.75741	1.50514e-08	3.90295e-07	-3.40174	1.0336e-18	1.73171e-17
LINC00271	3.45593	9.7179e-11	3.38645e-09	2.71996	8.15676e-06	3.44965e-05
LINC00593	1.12379	0.00822008	0.0466153	1.97319	2.47011e-07	1.31974e-06
PDGFRL	-0.621569	4.83951e-06	7.891e-05	-0.610403	6.67543e-06	2.86912e-05
LINC00856	3.18572	0.00143527	0.0112541	3.62778	0.000100328	0.000351514
ICAM3	-0.624925	1.76512e-05	0.000248069	-0.756983	2.2634e-07	1.21892e-06
LOC100216479	1.65056	0.00614579	0.0371562	1.66268	0.00571887	0.0138345
LOC100286793	-1.71552	0.0034448	0.0231898	-1.70051	0.00376594	0.00948466
LOC100506776	1.33232	0.000329068	0.0031883	1.20534	0.00132043	0.0036729
SNCA	-0.625237	0.000524201	0.0047638	-0.722333	6.7656e-05	0.000244396
SMOC1	-0.625576	3.9128e-10	1.27578e-08	-1.03561	7.94638e-24	1.75476e-22
IER5L	-0.629891	0.00300902	0.0207783	-1.22241	4.2543e-08	2.56544e-07
LOC440910	3.80173	2.77107e-05	0.000370029	5.51128	1.41488e-15	1.90424e-14
LOC643529	-2.32534	4.47385e-07	9.10703e-06	-1.55205	0.000162211	0.000545493
RPS18	-0.633649	4.05134e-11	1.50704e-09	-0.753668	4.51381e-15	5.8002e-14
DNAJB1	-0.637157	8.2599e-25	8.23706e-23	-0.774248	1.16413e-35	4.51864e-34
LOC730668	1.98142	0.00064213	0.00567059	3.24516	4.22873e-11	3.71336e-10
LPAR5	2.64113	0.00236502	0.0170405	3.66623	9.52596e-07	4.65824e-06
TSHZ3	-0.638853	2.01331e-06	3.55754e-05	-3.10072	6.46467e-58	4.59089e-56
LIPG	-0.639748	1.43287e-06	2.60811e-05	-1.08591	4.29169e-15	5.52614e-14
MAF	-2.25437	1.11139e-09	3.44403e-08	-1.53212	3.37148e-06	1.5127e-05
CDKN2A	-0.642259	3.70008e-05	0.000476763	-1.63812	5.45387e-22	1.1042e-20
KIF21B	-0.642927	3.84807e-09	1.10143e-07	-1.53122	1.26135e-37	5.12966e-36
CDC42EP2	-0.643684	7.64201e-11	2.72381e-09	-1.02929	2.2628e-24	5.17986e-23
GBA2	-0.644217	4.51072e-24	4.24959e-22	-0.663306	1.90582e-25	4.64634e-24
APOL3	-0.645525	6.15681e-06	9.82365e-05	-1.32105	3.34571e-17	5.11627e-16
MARVELD1	-0.927299	0.0026321	0.0185444	-2.23655	5.20353e-09	3.55265e-08
CIRBP-AS1	-0.646686	0.0011015	0.00900214	-1.07715	3.80133e-07	1.97198e-06
TUBA8	-0.64702	0.00244785	0.0174895	-1.091	1.60335e-06	7.56024e-06
HPN	-0.649919	4.69831e-14	2.29385e-12	-1.38623	4.13141e-56	2.80637e-54
ALPK3	-0.650403	1.17055e-09	3.6154e-08	-0.645285	1.36635e-09	1.01411e-08
THNSL2	-0.652693	5.51649e-05	0.000683112	-4.98297	1.78372e-67	1.56268e-65
MGP	-2.1999	1.09372e-08	2.88804e-07	-1.83051	5.76093e-07	2.91389e-06
MIR1282	-1.94524	0.00100063	0.00828246	-2.16339	0.000380101	0.0011865
MIR1292	-1.69592	0.00016328	0.00175425	-1.47203	0.000732976	0.00215457
NFE2L3	-0.66477	5.08053e-07	1.01763e-05	-0.880437	7.83991e-11	6.69016e-10
RPS25	-0.668874	1.07701e-11	4.19787e-10	-0.700495	1.11875e-12	1.15434e-11
FHOD3	-0.672263	0.000666515	0.0058419	-1.36898	1.38292e-10	1.14671e-09
MPP1	4.90421	2.3371e-18	1.5933e-16	5.4331	1.66179e-26	4.25618e-25
PPP1R15A	-0.674326	2.92723e-20	2.24917e-18	-1.34772	6.34334e-72	6.25921e-70
PPP1R1B	-0.677624	8.46589e-14	4.08017e-12	-0.865119	2.10653e-21	4.13542e-20
NDRG2	-0.679556	1.76689e-10	6.03381e-09	-3.0692	6.72466e-116	1.29973e-113
THBS1	-0.684696	5.0808e-17	3.20723e-15	-1.60605	1.22676e-80	1.3855e-78
FOSL2	-0.687292	1.10227e-12	4.78366e-11	-1.00658	1.73911e-24	4.03524e-23
RPRML	-0.689357	0.00108356	0.00889433	-1.10135	2.2677e-07	1.21994e-06
SEMA6D	-0.692025	0.0080354	0.0457478	-2.52516	7.67301e-15	9.71327e-14
GADD45B	-0.701101	1.52195e-12	6.51452e-11	-1.53896	2.49266e-47	1.37448e-45
TRIM16	-0.701853	2.29554e-15	1.28085e-13	-1.09622	3.06239e-34	1.13019e-32
IER5	-0.706935	1.68609e-15	9.60815e-14	-1.09785	3.83481e-34	1.40695e-32
NR1D1	-0.707493	5.93798e-08	1.42178e-06	-1.01168	2.98347e-14	3.54911e-13
GDF11	-0.709254	3.0712e-21	2.49259e-19	-1.49432	3.77466e-84	4.62532e-82
NAV3	1.309	0.0003069	0.00300458	0.888092	0.0194405	0.0411785
MGLL	-0.712946	1.98002e-05	0.000274567	-1.98819	1.15122e-24	2.70804e-23
NCKAP5	1.55938	0.00445687	0.0287782	3.1995	2.4272e-11	2.1752e-10
TMEM74B	-0.714832	6.57804e-05	0.000797704	-1.99008	1.39979e-21	2.77121e-20
TRIM7	-0.718124	1.16579e-07	2.62064e-06	-1.66226	3.69972e-28	1.04777e-26
DNAH10	-0.718444	0.0017279	0.0131686	-1.8793	1.2816e-11	1.18478e-10
NKX2-1	-1.61024	0.00203341	0.0150718	-2.92081	7.45636e-06	3.1807e-05
PDK4	-0.719777	0.00635989	0.0381186	-5.11307	6.11348e-22	1.23508e-20
CABYR	-0.722588	0.000175519	0.00186438	-1.01159	4.82294e-07	2.46579e-06
PFKFB3	-0.728461	1.99375e-23	1.83229e-21	-0.721481	4.01218e-23	8.577e-22
NOTO	0.915277	0.0066123	0.039255	1.75764	2.68474e-09	1.91309e-08
SOX8	-0.732497	2.49097e-08	6.27697e-07	-1.39426	1.08906e-23	2.39083e-22
COL12A1	-0.732502	1.51838e-18	1.04656e-16	-1.80999	1.29288e-90	1.75644e-88
NSG1	-1.61322	1.17549e-05	0.000172984	-1.13018	0.000921488	0.00265051
RIMKLA	-0.734148	3.14426e-13	1.44129e-11	-2.18096	8.80295e-84	1.05793e-81
NTM	-6.13378	3.87629e-07	7.98601e-06	-4.08903	1.09316e-05	4.53217e-05
NTNG1	1.98727	2.52365e-05	0.000339895	3.7624	6.23261e-25	1.48097e-23
NTRK1	-1.76006	0.00779227	0.0446347	-5.80044	1.27183e-06	6.09414e-06
C17orf107	-0.736154	7.84946e-09	2.13587e-07	-1.69748	3.75547e-35	1.43105e-33
GUCY1B3	-0.738487	3.18088e-23	2.88092e-21	-2.07207	1.25528e-134	3.13786e-132
SLC22A15	-0.741053	1.16011e-06	2.16632e-05	-1.26955	2.40898e-15	3.17829e-14
OASL	4.29453	0.00308397	0.0211866	4.7064	0.000603783	0.00181173
ODF3L2	-1.47759	0.000440103	0.0040867	-1.87823	2.61611e-05	0.000101715
CBR3	-0.75348	4.75923e-07	9.63565e-06	-0.7083	1.84116e-06	8.61658e-06
ORM1	1.32003	2.66516e-05	0.000357418	1.63201	6.04638e-08	3.56695e-07
ORM2	1.36602	4.01983e-07	8.2455e-06	1.62281	4.16405e-10	3.27053e-09
PPFIA4	-0.756643	0.00052093	0.00473637	-0.629104	0.00349642	0.00886542
EHD3	-0.759548	1.72776e-08	4.46172e-07	-2.54434	1.27861e-56	8.8455e-55
SLPI	-0.764056	4.22477e-13	1.90399e-11	-1.31583	1.87071e-34	6.95876e-33
RPS28	-0.768273	0.000812067	0.00690773	-1.23262	1.03335e-07	5.84941e-07
PALM2	-3.52195	0.000117253	0.00130927	-5.55923	5.07429e-06	2.21806e-05
PAM	-1.63799	3.96665e-07	8.14531e-06	-2.72837	1.51946e-12	1.54316e-11
F12	-0.77697	1.00284e-05	0.00015005	-2.05706	1.01647e-28	2.9454e-27
PCDH8	-2.38431	0.000297019	0.00292464	-1.42974	0.0116998	0.0261191
GAL	-0.778446	2.50237e-14	1.26796e-12	-1.7285	1.02127e-58	7.42125e-57
KCNS3	-0.778671	2.40044e-17	1.55184e-15	-0.668675	2.40882e-13	2.66434e-12
TNC	-0.781093	8.07815e-07	1.54068e-05	-1.36559	9.33382e-17	1.38114e-15
PCGEM1	1.21386	0.000166118	0.00178168	2.65664	1.62392e-24	3.77732e-23
FAM131B	-0.781649	0.00881666	0.0492095	-2.40767	1.01008e-09	7.6052e-09
HLA-E	-0.783149	1.25192e-19	9.35098e-18	-0.671027	3.89986e-15	5.0389e-14
LEPREL2	-0.787339	5.44624e-15	2.91732e-13	-0.859869	1.55715e-17	2.43685e-16
CYP4F22	-0.788039	0.00101024	0.00834728	-4.40676	1.20965e-30	3.85035e-29
ERVMER34-1	-0.804427	1.60971e-06	2.89903e-05	-0.941819	2.35343e-08	1.47215e-07
B3GALTL	-0.807538	7.30342e-06	0.000113819	-0.985466	9.89443e-08	5.62641e-07
PLCE1	-2.23803	0.00450627	0.0289823	-5.63316	8.316e-06	3.51224e-05
PLEKHG4B	3.13454	0.00316078	0.0216192	3.2017	0.00250625	0.00657624
PLIN4	-1.04018	2.85987e-05	0.000379454	-1.31874	4.18899e-07	2.15578e-06
SSTR1	-0.811882	2.83379e-08	7.08373e-07	-6.26511	2.72247e-98	4.14966e-96
PMP22	-1.1912	0.000417511	0.00391343	-2.47195	3.11778e-09	2.20122e-08
PNCK	-0.745662	0.00632071	0.0379324	-1.94452	2.09152e-09	1.51514e-08
PCDHB10	-0.814143	0.000272476	0.00271867	-2.01948	1.18896e-13	1.34443e-12
NRXN3	-0.815128	5.98419e-13	2.64603e-11	-0.723097	1.12993e-10	9.48679e-10
ITPR1	-0.821792	9.9779e-10	3.11776e-08	-0.903986	2.30684e-11	2.07627e-10
ADAMTS9	-0.824984	0.00113518	0.00924112	-2.08526	1.89473e-12	1.9098e-11
PP14571	4.30292	0.00373403	0.0247374	3.75824	0.016897	0.0363036
ARNTL2	-0.832375	1.13285e-05	0.00016763	-1.77075	6.35439e-16	8.81155e-15
CA11	-0.833783	8.40433e-08	1.93806e-06	-1.08643	8.6031e-12	8.11731e-11
POU4F1	-0.835619	6.00386e-07	1.1725e-05	-1.7878	2.09083e-20	3.86577e-19
GALNT18	-0.836656	1.52181e-21	1.26374e-19	-0.785015	3.00133e-19	5.17654e-18
ITPRIP	-0.838634	6.2189e-14	3.02052e-12	-0.768614	4.33448e-12	4.23906e-11
NR4A1	-0.850718	2.27909e-15	1.27547e-13	-0.925785	6.67778e-18	1.06549e-16
S100A14	-0.857419	6.94407e-10	2.20283e-08	-3.11767	3.93122e-80	4.38705e-78
FAM171A2	-0.860222	5.81324e-07	1.14482e-05	-2.76425	3.55061e-40	1.5553e-38
PRR5L	-1.36045	0.000745228	0.00642074	-1.34515	0.000860325	0.0024891
SLC4A3	-0.863202	6.43642e-05	0.000783572	-1.8784	4.98627e-15	6.38979e-14
FUT11	-0.864296	7.35159e-12	2.92628e-10	-1.39109	7.79012e-26	1.93443e-24
PTGER3	-4.89936	0.000306059	0.00300104	-4.89936	0.000323021	0.00102384
SHISA9	-0.872324	7.72689e-11	2.74884e-09	-1.08661	1.65376e-15	2.20831e-14
RAP1GAP	-0.875275	1.91615e-29	2.39494e-27	-1.42419	5.71702e-73	5.76251e-71
TEX40	-0.879037	9.28559e-07	1.75422e-05	-1.29682	4.79914e-12	4.6643e-11
TPM2	-0.890338	6.28435e-09	1.74288e-07	-1.10792	1.0009e-12	1.03616e-11
RASA3	-2.26352	0.000468831	0.00433415	-1.69967	0.00402784	0.0100941
PRSS3	-0.909613	5.96855e-07	1.1677e-05	-1.25969	1.3059e-11	1.20487e-10
ALOXE3	-0.910297	4.17152e-06	6.91492e-05	-1.63834	4.7331e-14	5.55295e-13
TCEA3	-0.911329	2.26799e-36	3.86547e-34	-0.800248	1.00308e-28	2.91608e-27
RAI2	-0.915423	2.79852e-26	3.03275e-24	-1.72839	5.34844e-80	5.93329e-78
RFPL2	-1.71004	1.44236e-10	4.94358e-09	-1.32624	1.49552e-07	8.26348e-07
RFTN2	1.716	0.00875697	0.0489201	3.75479	2.89536e-16	4.10917e-15
RGS22	3.61236	8.07276e-05	0.000949486	6.99676	1.51892e-45	7.86651e-44
RHOBTB1	-0.86779	0.0033309	0.0225443	-0.773216	0.00805297	0.0187689
RLN1	3.05072	2.10628e-30	2.82061e-28	2.20495	1.92609e-13	2.14687e-12
USP2	-0.916888	1.77032e-05	0.000248615	-2.18352	6.88784e-18	1.09621e-16
RPL7	-0.920578	0.00171746	0.0131183	-0.929644	0.00154167	0.00422006
RNF148	-0.752827	0.002226	0.0161819	-0.948584	0.000185389	0.000616146
RNF165	-0.944875	0.000645466	0.00569641	-3.18744	6.73708e-16	9.28726e-15
SEMA7A	-0.936807	8.94875e-07	1.69295e-05	-1.03589	8.61582e-08	4.94427e-07
RPL19P12	-0.96448	0.000415739	0.00390068	-0.917662	0.00072814	0.00214136
TRIM16L	-0.937891	2.30956e-26	2.51742e-24	-1.3005	4.79899e-47	2.62308e-45
LRP4	-0.940659	2.40018e-05	0.000325135	-1.88654	8.55411e-15	1.07542e-13
GPR176	-0.949405	2.80999e-06	4.83762e-05	-1.35325	2.4386e-10	1.97234e-09
RGAG4	-0.961476	9.53642e-05	0.00109686	-1.54324	1.07677e-08	7.06097e-08
RRH	1.36201	0.000105745	0.00119861	1.50067	1.3409e-05	5.48055e-05
EMR2	-0.962831	1.69557e-09	5.10249e-08	-1.42369	2.39733e-17	3.71141e-16
SP6	-0.96464	3.48042e-18	2.34669e-16	-2.48113	2.04259e-98	3.16484e-96
PHEX	-0.974012	0.0056616	0.0347088	-1.42051	0.000182887	0.000608586
FOXB2	-0.979855	0.000321905	0.0031351	-0.674927	0.0104318	0.0236203
SDR9C7	1.17663	0.00475005	0.0302185	1.80034	1.5891e-06	7.49683e-06
ADORA2B	-0.984562	1.59271e-20	1.23389e-18	-2.23073	1.26119e-73	1.29207e-71
SNORD104	-0.987527	4.80165e-07	9.71104e-06	-0.648631	0.000588404	0.00177097
DDX26B	-0.991214	6.16888e-06	9.82618e-05	-1.42661	2.80101e-10	2.24801e-09
SFMBT2	2.36906	0.00772511	0.0443313	2.1163	0.0224612	0.0466959
RASD1	-1.01563	2.53499e-32	3.80209e-30	-1.19145	5.71462e-43	2.7055e-41
ARNT2	-1.02824	7.29568e-08	1.70761e-06	-1.83543	3.79439e-17	5.74863e-16
SHOX2	1.35501	0.000209124	0.00216538	1.07213	0.00525885	0.0128376
XKRX	-1.0334	2.77097e-05	0.000370029	-1.29133	5.20464e-07	2.6501e-06
HSPA1A	-1.03413	5.80581e-41	1.15795e-38	-1.18544	7.60721e-53	4.73821e-51
TGFB1	-1.04296	6.2151e-09	1.72879e-07	-2.48833	1.19393e-31	4.03572e-30
SLC22A18AS	-4.5894	0.00119554	0.00965292	-4.5894	0.00125048	0.00349285
SLC23A1	1.45537	3.33881e-06	5.64946e-05	1.13519	0.000547569	0.00165899
RTN1	-1.0498	3.08815e-08	7.65827e-07	-0.601974	0.000710008	0.0020923
SLC36A2	-1.15005	0.000173667	0.00184785	-2.15152	3.13647e-10	2.49904e-09
ZNF331	-1.05201	2.66357e-16	1.61607e-14	-0.701791	3.2383e-08	1.98275e-07
SLC6A19	4.0853	1.36227e-30	1.8374e-28	2.62397	9.00483e-09	5.97179e-08
ICAM5	-1.05498	1.09389e-07	2.46493e-06	-1.75659	1.21675e-15	1.64586e-14
SMARCA1	0.883943	0.00895921	0.0498419	3.05014	2.4127e-33	8.55071e-32
HLA-DMA	-1.07593	3.13567e-54	8.05308e-52	-1.45044	2.45641e-94	3.54253e-92
SNORD116-8	-4.19447	0.00501126	0.0315633	-4.19447	0.00518694	0.0126885
SLC13A3	-1.09903	3.34068e-31	4.67396e-29	-0.698769	1.85197e-14	2.24584e-13
CA12	-1.11535	3.49411e-29	4.25374e-27	-0.906076	1.72535e-20	3.22824e-19
SORCS3	-1.20373	0.000363081	0.0034501	-2.44176	2.04747e-09	1.48696e-08
SMARCD3	-1.11736	1.27262e-05	0.000185241	-2.29169	2.68295e-14	3.212e-13
SP9	2.56436	0.000420292	0.00392999	2.31551	0.00221772	0.00588171
SPARC	-2.37524	2.12817e-08	5.42841e-07	-3.42843	4.5277e-12	4.41881e-11
SOGA2	-1.12395	3.24483e-24	3.1197e-22	-0.951553	1.47643e-18	2.44524e-17
MFGE8	-1.14598	9.00758e-14	4.33011e-12	-1.75176	3.99669e-26	1.00984e-24
PCDHB8	-1.15447	2.80419e-05	0.00037416	-3.07037	3.66707e-16	5.17698e-15
RPL41	-1.16559	3.35701e-06	5.67003e-05	-1.43772	1.24626e-08	8.09311e-08
SRPX	-1.23572	0.0005139	0.00468153	-1.43434	8.40011e-05	0.000298267
TMEM158	-1.18716	5.73189e-07	1.13011e-05	-1.26869	9.30288e-08	5.31253e-07
ADORA1	-1.18938	3.61512e-07	7.48909e-06	-2.26756	6.77299e-19	1.1481e-17
TMEM100	-1.1905	1.3075e-19	9.72738e-18	-2.16214	6.89975e-52	4.22734e-50
HSPA1B	-1.19782	4.66779e-50	1.10774e-47	-1.41508	3.99699e-68	3.62008e-66
HTRA1	-1.22969	6.82002e-12	2.72626e-10	-1.17801	3.9247e-11	3.45285e-10
ZSWIM5	-1.23489	2.69599e-18	1.82471e-16	-1.14964	2.10053e-16	3.01768e-15
COL6A2	-1.249	2.29934e-05	0.000313513	-4.26844	1.78475e-19	3.13007e-18
MSMP	-1.2522	5.48069e-11	2.02268e-09	-1.91539	3.68689e-20	6.73047e-19
FZD7	-1.26379	7.77488e-06	0.000120069	-1.25424	8.81499e-06	3.70795e-05
C3orf72	-1.26405	6.22552e-11	2.26633e-09	-2.75679	1.03282e-30	3.30996e-29
FOXD1	-1.27826	2.37388e-17	1.53999e-15	-2.23066	2.23867e-38	9.20406e-37
PLAGL1	-1.28978	2.06804e-12	8.6932e-11	-5.82057	2.18126e-64	1.81752e-62
HES7	-1.29447	1.53142e-05	0.000218169	-1.92351	1.83738e-09	1.33984e-08
PCDHB16	-1.29925	1.05641e-07	2.38622e-06	-1.91451	1.35704e-12	1.39102e-11
TCL6	3.94747	3.08735e-05	0.000404483	4.0562	1.47129e-05	5.96923e-05
MIR3655	-1.30011	7.56536e-08	1.76412e-06	-1.23273	2.67321e-07	1.42298e-06
TEX12	4.85495	0.000289823	0.00286733	4.06105	0.00667843	0.0158895
SCN1B	-1.30302	1.13607e-07	2.55691e-06	-2.19701	5.57406e-15	7.12355e-14
TGM4	2.98475	1.47778e-08	3.83732e-07	3.106	1.85144e-09	1.34956e-08
SLCO2A1	-1.3036	9.10878e-53	2.27695e-50	-1.08895	4.55385e-38	1.86003e-36
NR4A2	-1.31116	2.72199e-12	1.13404e-10	-1.48755	1.18644e-14	1.46724e-13
FOXL2	-1.31532	2.245e-19	1.64411e-17	-3.44687	1.30551e-70	1.25517e-68
LGI2	-1.34731	2.03234e-12	8.5623e-11	-1.74837	6.24802e-18	9.99469e-17
TMEM154	1.27175	0.000109874	0.00123349	0.943798	0.00654772	0.0156
GPRC5C	-1.38259	6.85271e-22	5.83976e-20	-2.05466	1.40984e-38	5.83481e-37
CD83	-1.38858	6.74428e-06	0.000106254	-3.02176	5.91393e-14	6.86104e-13
TMPRSS6	4.02189	2.17657e-06	3.8244e-05	2.91248	0.00456995	0.011321
TMSB4X	-1.45449	1.90568e-09	5.67107e-08	-4.40808	4.96099e-32	1.70346e-30
RASGRP1	-1.46961	9.82447e-08	2.22989e-06	-1.82288	4.71399e-10	3.68702e-09
FOS	-1.55678	8.23736e-15	4.3749e-13	-1.33465	8.0155e-12	7.60115e-11
ESYT3	-1.57113	2.08906e-13	9.69447e-12	-1.93724	1.64953e-17	2.57927e-16
KCNG1	-1.58478	8.03701e-10	2.52815e-08	-3.40285	5.69648e-28	1.58453e-26
SERPINB8	-1.62988	1.51099e-05	0.000215587	-0.980347	0.00375036	0.00944924
SLC22A17	-1.64781	1.01141e-07	2.29284e-06	-1.24877	2.05581e-05	8.13474e-05
TRABD2B	-2.65897	2.9873e-05	0.000393024	-4.35224	1.38687e-07	7.70174e-07
FLT4	-1.66587	8.75881e-29	1.01994e-26	-1.48553	2.89288e-24	6.55813e-23
TRHDE-AS1	1.12624	0.00182409	0.0138006	1.40749	4.84864e-05	0.000179969
PLA1A	-1.66908	1.93201e-24	1.87675e-22	-2.39333	5.7868e-39	2.41091e-37
LMAN1L	-1.67834	8.50852e-30	1.09259e-27	-2.80232	4.90443e-64	4.05059e-62
TRPC1	1.537	2.68395e-05	0.000359676	1.21662	0.0016706	0.00454313
TRPC3	-2.43503	0.000648626	0.00571449	-2.42154	0.000703457	0.00207565
SAMD4A	-1.70802	1.29213e-33	2.0357e-31	-5.11799	1.50733e-123	3.28599e-121
TUBA3D	-0.917645	0.0001486	0.00161317	-3.582	1.6741e-21	3.29686e-20
TUBB1	4.50662	0.00139185	0.0110014	4.87043	0.00027476	0.000883718
PI3	-1.75999	2.54502e-05	0.000342527	-1.41793	0.000552427	0.00167263
MCC	-1.76872	8.92581e-17	5.55951e-15	-1.45883	8.53231e-13	8.90667e-12
LOC100505633	-1.87127	3.89726e-16	2.31221e-14	-1.76311	6.70164e-15	8.50083e-14
CPLX3	-1.87699	1.55956e-20	1.21322e-18	-2.98108	1.67694e-41	7.59401e-40
FCGRT	-1.91134	3.13472e-30	4.13871e-28	-2.8567	2.47024e-54	1.61366e-52
GSPT2	-1.99845	2.62051e-14	1.32068e-12	-2.62631	1.63499e-19	2.88091e-18
NAV2	-2.02253	9.05137e-21	7.19047e-19	-9.94163	3.53185e-68	3.21432e-66
PDE3A	-2.11941	1.24397e-55	3.37999e-53	-2.01509	1.88051e-51	1.13729e-49
HENMT1	-2.20504	5.845e-124	5.47911e-121	-0.662864	6.44592e-16	8.92526e-15
ADM	-2.23527	5.80896e-39	1.11129e-36	-3.05152	4.55166e-60	3.42709e-58
NDN	-2.32407	1.92435e-42	3.92149e-40	-6.64804	1.17937e-100	1.87381e-98
WDR96	1.1335	0.0061766	0.0372823	1.55447	7.57991e-05	0.000271354
FAM83G	-2.33106	3.87205e-28	4.39959e-26	-2.04128	7.49955e-24	1.65999e-22
WNT8B	-0.697642	0.00585646	0.0356831	-1.73183	3.11961e-09	2.20122e-08
WNT9A	1.13266	0.00460633	0.0294441	1.0687	0.00819807	0.0190691
SATB2	-2.41094	6.69457e-39	1.26778e-36	-1.47172	8.0104e-20	1.43712e-18
GNG12	-2.4754	4.46283e-107	3.63779e-104	-1.06432	5.52108e-27	1.44163e-25
NOX1	-2.51778	1.85385e-83	8.27522e-81	-3.86029	2.34278e-132	5.63109e-130
ZC4H2	-5.15448	7.23514e-05	0.000865079	-5.15448	7.72747e-05	0.000276215
THBD	-2.55364	9.38849e-17	5.82832e-15	-3.52094	3.98647e-23	8.53177e-22
BST2	-2.80035	3.02498e-120	2.57783e-117	-6.15253	4.85326e-264	5.05494e-261
FBN2	-2.92497	4.96891e-07	9.98469e-06	-2.35973	9.28618e-06	3.89654e-05
FXYD5	-3.04671	1.51256e-25	1.57541e-23	-3.25799	3.52725e-27	9.28777e-26
EN2	-3.07899	1.71232e-22	1.50716e-20	-2.72233	9.3293e-20	1.66736e-18
DCAF4L2	-3.09997	7.61499e-207	1.42766e-203	-7.19206	0	0
LRRC4C	-3.50987	7.33777e-38	1.34871e-35	-2.58601	1.05408e-27	2.86821e-26
MKX	-3.54708	2.66321e-53	6.74728e-51	-3.435	1.65632e-51	1.00494e-49
HSPA6	-3.76399	1.09383e-71	4.02102e-69	-6.6439	1.77089e-106	3.10286e-104
OSBPL3	-5.1917	9.58751e-92	5.61708e-89	-0.708914	9.42856e-08	5.37939e-07
GPC4	-7.41683	6.98803e-184	1.09176e-180	-1.17313	1.39985e-24	3.27645e-23
TPTE	-7.47013	2.50169e-56	6.89732e-54	-3.58567	2.92551e-37	1.17952e-35
BAGE5	-8.93675	2.75113e-45	5.86116e-43	-1.52272	3.13725e-11	2.78095e-10
BAGE4	-8.93675	2.67486e-45	5.76417e-43	-1.52273	3.1032e-11	2.75598e-10
BAGE2	-8.93683	2.03067e-45	4.42685e-43	-1.52282	2.78813e-11	2.48559e-10
BAGE3	-8.93683	2.01982e-45	4.42685e-43	-1.52282	2.78233e-11	2.48159e-10

[truncated: 5 more sheets: 10_MDAXS1_Basal_UP_ORA GO, 11_MDAXS1_Basal_DN_ORA GO, 12_Sublines_Conserved_DEG, 13_Sublines_Conserved_UP_ORA GO, 14_Sublines_Conserved_DN_ORA GO]
